# Supplementary material for: Anisakis simplex: The Exclusive Member of Anisakidae Family Infecting Fish Consumed by Humans in Chile Is a Mosaic of Allergens
Source: Int J Mol Sci. 2026 Jun 30;27(13):5922. doi: 10.3390/ijms27135922 (PMC13361623; doi:10.3390/ijms27135922)
Supplement: Supplementary file 1 [file ijms-27-05922-s001.zip › Supplementary Table S1.xlsx]

## Sheet: Copia de Anisakis_report.pr_mat
Protein.Group	Protein.Ids	Protein.Names	Genes	First.Protein.Description	Proteotypic	Stripped.Sequence	Modified.Sequence	Precursor.Charge	Precursor.Id	E:\Collaborator\Jorge_Gonzalez\20230713_Chile\DIA\Chile_Anaskis-50ng_7-19-2023_Slot2-88_7179.d
A0A0M3K0G7	A0A0M3K0G7	A0A0M3K0G7_ANISI	ASIM_LOCUS13732	La-related protein 1 (inferred by orthology to a C. elegans protein)	1	AAAAAALTPK	AAAAAALTPK	2	AAAAAALTPK2	1360.03
A0A0M3K2T6	A0A0M3K2T6	A0A0M3K2T6_ANISI	ASIM_LOCUS14663	Succinate--CoA ligase [ADP-forming] subunit beta, mitochondrial	1	AAAANLNYIR	AAAANLNYIR	2	AAAANLNYIR2	4616.11
A0A0M3KCC8;A0A3P6NPM5	A0A0M3KCC8;A0A3P6NPM5	A0A0M3KCC8_ANISI;A0A3P6NPM5_ANISI	ASIM_LOCUS18026;ASIM_LOCUS2552	AMP-binding domain-containing protein	0	AAADHLGMQNPSLK	AAADHLGMQNPSLK	2	AAADHLGMQNPSLK2	788028
A0A0M3KCC8;A0A3P6NPM5	A0A0M3KCC8;A0A3P6NPM5	A0A0M3KCC8_ANISI;A0A3P6NPM5_ANISI	ASIM_LOCUS18026;ASIM_LOCUS2552	AMP-binding domain-containing protein	0	AAADHLGMQNPSLK	AAADHLGMQNPSLK	3	AAADHLGMQNPSLK3	1138.02
A0A0M3KCC8;A0A3P6NPM5	A0A0M3KCC8;A0A3P6NPM5	A0A0M3KCC8_ANISI;A0A3P6NPM5_ANISI	ASIM_LOCUS18026;ASIM_LOCUS2552	AMP-binding domain-containing protein	0	AAADHLGMQNPSLK	AAADHLGM(UniMod:35)QNPSLK	3	AAADHLGM(UniMod:35)QNPSLK3	730013
A0A3P6NH01	A0A3P6NH01	A0A3P6NH01_ANISI	ASIM_LOCUS2949	Uncharacterized protein	1	AAAESLTTVEGLK	AAAESLTTVEGLK	2	AAAESLTTVEGLK2	2123.07
A0A0M3JFN8	A0A0M3JFN8	A0A0M3JFN8_ANISI	ASIM_LOCUS6220	Polyadenylate-binding protein (inferred by orthology to a D. melanogaster protein)	1	AAAFMPQATIPGAQMR	AAAFMPQATIPGAQMR	2	AAAFMPQATIPGAQMR2	1938.07
A0A0M3JFN8	A0A0M3JFN8	A0A0M3JFN8_ANISI	ASIM_LOCUS6220	Polyadenylate-binding protein (inferred by orthology to a D. melanogaster protein)	1	AAAFMPQATIPGAQMR	AAAFM(UniMod:35)PQATIPGAQMR	2	AAAFM(UniMod:35)PQATIPGAQMR2	1704.07
A0A0M3JFN8	A0A0M3JFN8	A0A0M3JFN8_ANISI	ASIM_LOCUS6220	Polyadenylate-binding protein (inferred by orthology to a D. melanogaster protein)	1	AAAFMPQATIPGAQMR	AAAFMPQATIPGAQM(UniMod:35)R	2	AAAFMPQATIPGAQM(UniMod:35)R2	1475.06
A0A0M3JY66	A0A0M3JY66	A0A0M3JY66_ANISI	ASIM_LOCUS12795	Regulator of microtubule dynamics protein 1 (inferred by orthology to a human protein)	1	AAAIESFK	AAAIESFK	2	AAAIESFK2	6542.11
A0A0M3JY66	A0A0M3JY66	A0A0M3JY66_ANISI	ASIM_LOCUS12795	Regulator of microtubule dynamics protein 1 (inferred by orthology to a human protein)	1	AAAIESFKK	AAAIESFKK	2	AAAIESFKK2	4438.11
A0A0M3K5Y3	A0A0M3K5Y3	A0A0M3K5Y3_ANISI	ASIM_LOCUS15781	Dihydrolipoamide acetyltransferase component of pyruvate dehydrogenase complex	1	AAALACLR	AAALAC(UniMod:4)LR	2	AAALAC(UniMod:4)LR2	63526.3
A0A0M3KDZ7	A0A0M3KDZ7	A0A0M3KDZ7_ANISI	ASIM_LOCUS18595	Hemiasterlin resistant protein 1 (inferred by orthology to a C. elegans protein)	1	AAAPPPPAPPMR	AAAPPPPAPPMR	2	AAAPPPPAPPMR2	4048.1
A0A0M3KDZ7	A0A0M3KDZ7	A0A0M3KDZ7_ANISI	ASIM_LOCUS18595	Hemiasterlin resistant protein 1 (inferred by orthology to a C. elegans protein)	1	AAAPPPPAPPMR	AAAPPPPAPPM(UniMod:35)R	2	AAAPPPPAPPM(UniMod:35)R2	3193.08
A0A0M3JRD0	A0A0M3JRD0	A0A0M3JRD0_ANISI	ASIM_LOCUS10009	Vacuolar protein sorting-associated protein 13C (inferred by orthology to a human protein)	1	AAAQAQAIAAEK	AAAQAQAIAAEK	2	AAAQAQAIAAEK2	1974.05
A0A0M3JWX3	A0A0M3JWX3	A0A0M3JWX3_ANISI	ASIM_LOCUS12283	Uncharacterized protein	1	AAAQSADSVEAR	AAAQSADSVEAR	2	AAAQSADSVEAR2	1436.04
A0A0M3JRS1	A0A0M3JRS1	A0A0M3JRS1_ANISI	ASIM_LOCUS10178	Acylpyruvase FAHD1, mitochondrial (inferred by orthology to a human protein)	1	AAASPWYLAK	AAASPWYLAK	2	AAASPWYLAK2	3055.08
A0A0M3K745	A0A0M3K745	A0A0M3K745_ANISI	ASIM_LOCUS16193	Uncharacterized protein	1	AAAYTNSMAATTTEER	AAAYTNSMAATTTEER	2	AAAYTNSMAATTTEER2	395014
A0A0M3JT87	A0A0M3JT87	A0A0M3JT87_ANISI	ASIM_LOCUS10788	Dolichyl-diphosphooligosaccharide--protein glycosyltransferase 48 kDa subunit	1	AADDPSLALTK	AADDPSLALTK	2	AADDPSLALTK2	8230.2
A0A0M3IZR0	A0A0M3IZR0	A0A0M3IZR0_ANISI	ASIM_LOCUS643	L-2-hydroxyglutarate dehydrogenase, mitochondrial (inferred by orthology to a human protein)	1	AADLFHLK	AADLFHLK	2	AADLFHLK2	4157.09
A0A0M3K1Y0	A0A0M3K1Y0	A0A0M3K1Y0_ANISI	ASIM_LOCUS14302	Uncharacterized protein	1	AADMEILTGCDDR	AADMEILTGC(UniMod:4)DDR	2	AADMEILTGC(UniMod:4)DDR2	91473
A0A0M3K1Y0	A0A0M3K1Y0	A0A0M3K1Y0_ANISI	ASIM_LOCUS14302	Uncharacterized protein	1	AADMEILTGCDDR	AADM(UniMod:35)EILTGC(UniMod:4)DDR	2	AADM(UniMod:35)EILTGC(UniMod:4)DDR2	43392.6
A0A0M3IZC3	A0A0M3IZC3	A0A0M3IZC3_ANISI	ASIM_LOCUS506	ATP-binding cassette sub-family C member 11 (inferred by orthology to a human protein)	1	AADQTEIGER	AADQTEIGER	2	AADQTEIGER2	2375.06
A0A0M3K8A2	A0A0M3K8A2	A0A0M3K8A2_ANISI	ASIM_LOCUS16600	LanC-like protein 3 (inferred by orthology to a human protein)	1	AADSFPSQQR	AADSFPSQQR	2	AADSFPSQQR2	6067.12
A0A3P6P0X1	A0A3P6P0X1	A0A3P6P0X1_ANISI	ASIM_LOCUS6469	Myosin tail domain-containing protein	1	AAEEELLAK	AAEEELLAK	2	AAEEELLAK2	175649
A0A0M3JRM0	A0A0M3JRM0	A0A0M3JRM0_ANISI	ASIM_LOCUS10120	Single-stranded DNA-binding protein, mitochondrial (inferred by orthology to a C. elegans protein)	1	AAEFVMR	AAEFVMR	2	AAEFVMR2	3886.06
A0A0M3JXS3	A0A0M3JXS3	A0A0M3JXS3_ANISI	ASIM_LOCUS12630	Transketolase	1	AAELAANTPGIVFIR	AAELAANTPGIVFIR	2	AAELAANTPGIVFIR2	3723.13
A0A158PPN2	A0A158PPN2	A0A158PPN2_ANISI	ASIM_LOCUS14543	Phosphatidylinositide phosphatase SAC1 (inferred by orthology to a human protein)	1	AAENPVPITEAETK	AAENPVPITEAETK	2	AAENPVPITEAETK2	2403.09
A0A0M3IYQ5	A0A0M3IYQ5	A0A0M3IYQ5_ANISI	ASIM_LOCUS288	Glutamate dehydrogenase, mitochondrial (inferred by orthology to a D. melanogaster protein)	1	AAEQIIR	AAEQIIR	2	AAEQIIR2	212604
A0A0M3KI41	A0A0M3KI41	A0A0M3KI41_ANISI	ASIM_LOCUS20039	Exportin-1 (inferred by orthology to a human protein)	1	AAETLLSSEK	AAETLLSSEK	2	AAETLLSSEK2	1780.04
A0A0M3K213	A0A0M3K213	A0A0M3K213_ANISI	ASIM_LOCUS14340	Enoyl-CoA delta isomerase 2, mitochondrial (inferred by orthology to a human protein)	1	AAEVLLFGR	AAEVLLFGR	2	AAEVLLFGR2	7720.18
A0A0M3JFE7	A0A0M3JFE7	A0A0M3JFE7_ANISI	ASIM_LOCUS6127	Aspartyl aminopeptidase	1	AAGFEELDER	AAGFEELDER	2	AAGFEELDER2	10221.3
A0A0M3JGC1	A0A0M3JGC1	A0A0M3JGC1_ANISI	ASIM_LOCUS6458	NADH dehydrogenase [ubiquinone] 1 beta subcomplex subunit 6	1	AAGLTPAER	AAGLTPAER	2	AAGLTPAER2	27869.6
A0A0M3K0Q9	A0A0M3K0Q9;A0A3P6PX58	A0A0M3K0Q9_ANISI	ASIM_LOCUS13834	Chaperonin homolog Hsp-60, mitochondrial (inferred by orthology to a C. elegans protein)	0	AAIEEGIVPGGGVALLR	AAIEEGIVPGGGVALLR	2	AAIEEGIVPGGGVALLR2	3688.15
A0A3P6RND9	A0A3P6RND9	A0A3P6RND9_ANISI	ASIM_LOCUS15573	Myosin tail domain-containing protein	1	AAILQAEK	AAILQAEK	2	AAILQAEK2	19448.4
A0A0M3JW62	A0A0M3JW62	A0A0M3JW62_ANISI	ASIM_LOCUS11972	Apoptosis-linked gene 2-interacting protein X 1 (inferred by orthology to a C. elegans protein)	1	AAIPGLDPK	AAIPGLDPK	2	AAIPGLDPK2	5344.11
A0A0M3KEL3	A0A0M3KEL3	A0A0M3KEL3_ANISI	ASIM_LOCUS18811	Glycerate kinase (inferred by orthology to a human protein)	1	AAISAVQPYER	AAISAVQPYER	2	AAISAVQPYER2	17110.5
A0A0M3JUZ4	A0A0M3JUZ4	A0A0M3JUZ4_ANISI	ASIM_LOCUS11491	Hemicentin-1 (inferred by orthology to a human protein)	1	AAKPNPPTEIGHVEIEK	AAKPNPPTEIGHVEIEK	3	AAKPNPPTEIGHVEIEK3	1628.04
A0A158PP35	A0A158PP35	A0A158PP35_ANISI	ASIM_LOCUS12986	Paramyosin (inferred by orthology to a C. elegans protein)	1	AALAELQK	AALAELQK	2	AALAELQK2	60092.1
A0A0M3K6M6	A0A0M3K6M6	A0A0M3K6M6_ANISI	ASIM_LOCUS16024	Aldo_ket_red domain-containing protein	1	AALDAGYR	AALDAGYR	2	AALDAGYR2	10228.2
A0A0M3K7G6	A0A0M3K7G6	A0A0M3K7G6_ANISI	ASIM_LOCUS16314	Uncharacterized protein	1	AALDMATR	AALDMATR	2	AALDMATR2	2338.04
A0A0M3JYU1	A0A0M3JYU1	A0A0M3JYU1_ANISI	ASIM_LOCUS13060	Adenylyl cyclase-associated protein	1	AALFAEINR	AALFAEINR	2	AALFAEINR2	31619.8
A0A0M3JT69	A0A0M3JT69	A0A0M3JT69_ANISI	ASIM_LOCUS10764	Trifunctional enzyme subunit beta, mitochondrial (inferred by orthology to a human protein)	1	AALIALVDK	AALIALVDK	2	AALIALVDK2	10807.2
A0A0M3JJ51	A0A0M3JJ51	A0A0M3JJ51_ANISI	ASIM_LOCUS7434	H15 domain-containing protein	1	AALLALCPPTDTK	AALLALC(UniMod:4)PPTDTK	2	AALLALC(UniMod:4)PPTDTK2	22554.8
A0A0M3JJ51	A0A0M3JJ51	A0A0M3JJ51_ANISI	ASIM_LOCUS7434	H15 domain-containing protein	1	AALLALCPPTDTKK	AALLALC(UniMod:4)PPTDTKK	2	AALLALC(UniMod:4)PPTDTKK2	2929.12
A0A0M3JJ51	A0A0M3JJ51	A0A0M3JJ51_ANISI	ASIM_LOCUS7434	H15 domain-containing protein	1	AALLALCPPTDTKK	AALLALC(UniMod:4)PPTDTKK	3	AALLALC(UniMod:4)PPTDTKK3	5161.1
A0A0M3IXZ4	A0A0M3IXZ4;A0A0M3J1U4	A0A0M3IXZ4_ANISI	ASIM_LOCUS19	Apolipophorins (inferred by orthology to a D. melanogaster protein)	0	AALQDYQK	AALQDYQK	2	AALQDYQK2	12058.3
A0A158PNK2	A0A158PNK2	A0A158PNK2_ANISI	ASIM_LOCUS11776	Uncharacterized protein	1	AALQEQLEQR	AALQEQLEQR	2	AALQEQLEQR2	5383.16
A0A0M3JTM9	A0A0M3JTM9	A0A0M3JTM9_ANISI	ASIM_LOCUS10959	MICOS complex subunit MIC60	1	AALVSATAK	AALVSATAK	2	AALVSATAK2	5134.09
A0A0M3KGL2	A0A0M3KGL2	A0A0M3KGL2_ANISI	ASIM_LOCUS19510	Propionyl-CoA carboxylase beta chain, mitochondrial (inferred by orthology to a human protein)	1	AAMEVGAPVIGLNDSGGAR	AAMEVGAPVIGLNDSGGAR	2	AAMEVGAPVIGLNDSGGAR2	88090.7
A0A0M3KGL2	A0A0M3KGL2	A0A0M3KGL2_ANISI	ASIM_LOCUS19510	Propionyl-CoA carboxylase beta chain, mitochondrial (inferred by orthology to a human protein)	1	AAMEVGAPVIGLNDSGGAR	AAMEVGAPVIGLNDSGGAR	3	AAMEVGAPVIGLNDSGGAR3	6639.2
A0A0M3KGL2	A0A0M3KGL2	A0A0M3KGL2_ANISI	ASIM_LOCUS19510	Propionyl-CoA carboxylase beta chain, mitochondrial (inferred by orthology to a human protein)	1	AAMEVGAPVIGLNDSGGAR	AAM(UniMod:35)EVGAPVIGLNDSGGAR	2	AAM(UniMod:35)EVGAPVIGLNDSGGAR2	104031
A0A0M3KGL2	A0A0M3KGL2	A0A0M3KGL2_ANISI	ASIM_LOCUS19510	Propionyl-CoA carboxylase beta chain, mitochondrial (inferred by orthology to a human protein)	1	AAMEVGAPVIGLNDSGGAR	AAM(UniMod:35)EVGAPVIGLNDSGGAR	3	AAM(UniMod:35)EVGAPVIGLNDSGGAR3	12152.4
A0A3P6QLW6	A0A3P6QLW6	A0A3P6QLW6_ANISI	ASIM_LOCUS13980	Pyruvate dehydrogenase E1 component subunit alpha	1	AAMGPEDAAITAYR	AAMGPEDAAITAYR	2	AAMGPEDAAITAYR2	135286
A0A3P6QLW6	A0A3P6QLW6	A0A3P6QLW6_ANISI	ASIM_LOCUS13980	Pyruvate dehydrogenase E1 component subunit alpha	1	AAMGPEDAAITAYR	AAM(UniMod:35)GPEDAAITAYR	2	AAM(UniMod:35)GPEDAAITAYR2	50179.7
A0A0M3K1U4	A0A0M3K1U4	A0A0M3K1U4_ANISI	ASIM_LOCUS14262	SCP domain-containing protein	1	AANMYAMK	AANMYAMK	2	AANMYAMK2	10026.2
A0A0M3K1U4	A0A0M3K1U4	A0A0M3K1U4_ANISI	ASIM_LOCUS14262	SCP domain-containing protein	1	AANMYAMK	AANM(UniMod:35)YAMK	2	AANM(UniMod:35)YAMK2	2166.04
A0A0M3K1U4	A0A0M3K1U4	A0A0M3K1U4_ANISI	ASIM_LOCUS14262	SCP domain-containing protein	1	AANMYAMK	AANMYAM(UniMod:35)K	2	AANMYAM(UniMod:35)K2	3039.06
A0A0M3J351	A0A0M3J351;A0A3P6P2X9	A0A0M3J351_ANISI	ASIM_LOCUS1834	Probable cyclin-dependent kinase 9 (inferred by orthology to a C. elegans protein)	0	AANVLITR	AANVLITR	2	AANVLITR2	1644.03
A0A0M3JUZ4	A0A0M3JUZ4	A0A0M3JUZ4_ANISI	ASIM_LOCUS11491	Hemicentin-1 (inferred by orthology to a human protein)	1	AAPAESPELQK	AAPAESPELQK	2	AAPAESPELQK2	4959.13
A0A0M3KEE7	A0A0M3KEE7	A0A0M3KEE7_ANISI	ASIM_LOCUS18746	eIF-4F 25 kDa subunit	1	AAPATTGSALAETTTSATDSEK	AAPATTGSALAETTTSATDSEK	2	AAPATTGSALAETTTSATDSEK2	242012
A0A0M3JU72	A0A0M3JU72	A0A0M3JU72_ANISI	ASIM_LOCUS11178	Protein 4.1 homolog (inferred by orthology to a D. melanogaster protein)	1	AAPHVTSVVER	AAPHVTSVVER	2	AAPHVTSVVER2	1210.03
A0A0M3KBA2	A0A0M3KBA2	A0A0M3KBA2_ANISI	ASIM_LOCUS17650	Carboxylic ester hydrolase	1	AAPNIEQTK	AAPNIEQTK	2	AAPNIEQTK2	3557.08
A0A0M3JXR9	A0A0M3JXR9	A0A0M3JXR9_ANISI	ASIM_LOCUS12626	Peripheral subunit-binding (PSBD) domain-containing protein	1	AAPPPAAKPAPVSK	AAPPPAAKPAPVSK	2	AAPPPAAKPAPVSK2	2341.08
A0A0M3JWT3	A0A0M3JWT3	A0A0M3JWT3_ANISI	ASIM_LOCUS12232	Eukaryotic translation initiation factor 3 subunit A	1	AAPPTAQQAAPPSDDTDGK	AAPPTAQQAAPPSDDTDGK	2	AAPPTAQQAAPPSDDTDGK2	3629.15
A0A0M3JT78	A0A0M3JT78	A0A0M3JT78_ANISI	ASIM_LOCUS10777	T-complex protein 1 subunit delta	1	AAPSSVAAAMAR	AAPSSVAAAMAR	2	AAPSSVAAAMAR2	3560.1
A0A0M3JBH6	A0A0M3JBH6	A0A0M3JBH6_ANISI	ASIM_LOCUS4759	Uncharacterized protein	1	AAQMLALVR	AAQMLALVR	2	AAQMLALVR2	3888.1
A0A0M3JRY9	A0A0M3JRY9	A0A0M3JRY9_ANISI	ASIM_LOCUS10262	Uncharacterized protein	1	AAQTNAELVAGSTNEER	AAQTNAELVAGSTNEER	2	AAQTNAELVAGSTNEER2	4650.17
A0A3P6R332	A0A3P6R332	A0A3P6R332_ANISI	ASIM_LOCUS16180	Uncharacterized protein	1	AAQYSAGKPSK	AAQYSAGKPSK	2	AAQYSAGKPSK2	1566.04
A0A0M3JTS5	A0A0M3JTS5	A0A0M3JTS5_ANISI	ASIM_LOCUS11010	Uncharacterized protein	1	AASNPDQFAEK	AASNPDQFAEK	2	AASNPDQFAEK2	26155.7
A0A0M3JUQ3	A0A0M3JUQ3	A0A0M3JUQ3_ANISI	ASIM_LOCUS11389	Aconitate hydratase, mitochondrial	1	AASVAEQALAK	AASVAEQALAK	2	AASVAEQALAK2	24298.6
A0A097IYF9	A0A097IYF9	A0A097IYF9_ANISI	PDI	Protein disulfide-isomerase	1	AATALKEEGSEIK	AATALKEEGSEIK	2	AATALKEEGSEIK2	1512.05
A0A0M3JTQ2	A0A0M3JTQ2	A0A0M3JTQ2_ANISI	ASIM_LOCUS10987	Synthase trehalose-6-phosphate	1	AATETLDVR	AATETLDVR	2	AATETLDVR2	6139.13
A0A0M3JYB5	A0A0M3JYB5	A0A0M3JYB5_ANISI	ASIM_LOCUS12855	AO66 ankyrin (inferred by orthology to a C. elegans protein)	1	AATLLLQNEHNADVTSK	AATLLLQNEHNADVTSK	3	AATLLLQNEHNADVTSK3	2934.08
A0A0M3JT84	A0A0M3JT84	A0A0M3JT84_ANISI	ASIM_LOCUS10785	Electron transfer flavoprotein subunit alpha	1	AAVDAGYVPNDMQVGQTGK	AAVDAGYVPNDMQVGQTGK	2	AAVDAGYVPNDMQVGQTGK2	3254.13
A0A0M3JT84	A0A0M3JT84	A0A0M3JT84_ANISI	ASIM_LOCUS10785	Electron transfer flavoprotein subunit alpha	1	AAVDAGYVPNDMQVGQTGK	AAVDAGYVPNDM(UniMod:35)QVGQTGK	2	AAVDAGYVPNDM(UniMod:35)QVGQTGK2	1389.06
A0A0M3JZA0	A0A0M3JZA0	A0A0M3JZA0_ANISI	ASIM_LOCUS13244	Uncharacterized protein	1	AAVEISQNDTVK	AAVEISQNDTVK	2	AAVEISQNDTVK2	1777.06
A0A0M3J064	A0A0M3J050;A0A0M3J064	A0A0M3J064_ANISI	ASIM_LOCUS797	Aspartate aminotransferase (inferred by orthology to a S. mansoni protein)	0	AAVELVLGK	AAVELVLGK	2	AAVELVLGK2	38534.7
A0A3P6TBV0	A0A3P6TBV0	A0A3P6TBV0_ANISI	ASIM_LOCUS18302	Cation-transporting P-type ATPase C-terminal domain-containing protein	1	AAVIHGTDLR	AAVIHGTDLR	2	AAVIHGTDLR2	5861.15
A0A3P6TBV0	A0A3P6TBV0	A0A3P6TBV0_ANISI	ASIM_LOCUS18302	Cation-transporting P-type ATPase C-terminal domain-containing protein	1	AAVIHGTDLR	AAVIHGTDLR	3	AAVIHGTDLR3	2748.05
A0A0M3K191	A0A0M3K191	A0A0M3K191_ANISI	ASIM_LOCUS14038	Sphingosine-1-phosphate lyase (inferred by orthology to a C. elegans protein)	1	AAVLFGIR	AAVLFGIR	2	AAVLFGIR2	3273.07
A0A3P6TBV0	A0A3P6TBV0	A0A3P6TBV0_ANISI	ASIM_LOCUS18302	Cation-transporting P-type ATPase C-terminal domain-containing protein	1	AAVPDAVAK	AAVPDAVAK	2	AAVPDAVAK2	6357.12
A0A158PP77	A0A158PP77	A0A158PP77_ANISI	ASIM_LOCUS13276	phosphopyruvate hydratase	1	AAVPSGASTGVHEALELR	AAVPSGASTGVHEALELR	2	AAVPSGASTGVHEALELR2	1475.07
A0A158PP77	A0A158PP77	A0A158PP77_ANISI	ASIM_LOCUS13276	phosphopyruvate hydratase	1	AAVPSGASTGVHEALELR	AAVPSGASTGVHEALELR	3	AAVPSGASTGVHEALELR3	16689.4
A0A0M3K6U9	A0A0M3K6U9	A0A0M3K6U9_ANISI	ASIM_LOCUS16097	peptidylprolyl isomerase	1	AAVQQIAICK	AAVQQIAIC(UniMod:4)K	2	AAVQQIAIC(UniMod:4)K2	3133.09
A0A0M3J245;A0A0M3KBR2	A0A0M3J245;A0A0M3KBR2	A0A0M3J245_ANISI;A0A0M3KBR2_ANISI	ASIM_LOCUS1478;ASIM_LOCUS17810	ADF-H domain-containing protein	0	AAYEAFVK	AAYEAFVK	2	AAYEAFVK2	5365.13
A0A0M3K6Q9	A0A0M3K6Q9	A0A0M3K6Q9_ANISI	ASIM_LOCUS16057	ADP/ATP translocase	1	AAYFGMFDTVK	AAYFGMFDTVK	2	AAYFGMFDTVK2	28339.9
A0A0M3K6Q9	A0A0M3K6Q9	A0A0M3K6Q9_ANISI	ASIM_LOCUS16057	ADP/ATP translocase	1	AAYFGMFDTVK	AAYFGM(UniMod:35)FDTVK	2	AAYFGM(UniMod:35)FDTVK2	5527.15
A0A0M3JXS3	A0A0M3JXS3	A0A0M3JXS3_ANISI	ASIM_LOCUS12630	Transketolase	1	AAYGTALAK	AAYGTALAK	2	AAYGTALAK2	13303.3
A0A0M3K3S4	A0A0M3K3S4	A0A0M3K3S4_ANISI	ASIM_LOCUS15022	NADH dehydrogenase [ubiquinone] flavoprotein 1, mitochondrial	1	AAYIYIR	AAYIYIR	2	AAYIYIR2	8585.18
A0A0M3KCD2	A0A0M3KCD2	A0A0M3KCD2_ANISI	ASIM_LOCUS18030	Uncharacterized protein	1	ACAINILK	AC(UniMod:4)AINILK	2	AC(UniMod:4)AINILK2	57808.2
A0A158PP77	A0A158PP77	A0A158PP77_ANISI	ASIM_LOCUS13276	phosphopyruvate hydratase	1	ACDCLLLK	AC(UniMod:4)DC(UniMod:4)LLLK	2	AC(UniMod:4)DC(UniMod:4)LLLK2	95797.1
A0A0M3KGL2	A0A0M3KGL2	A0A0M3KGL2_ANISI	ASIM_LOCUS19510	Propionyl-CoA carboxylase beta chain, mitochondrial (inferred by orthology to a human protein)	1	ACDDPWDR	AC(UniMod:4)DDPWDR	2	AC(UniMod:4)DDPWDR2	376785
A0A0M3JIM5	A0A0M3JIM5	A0A0M3JIM5_ANISI	ASIM_LOCUS7264	Cofactor-independent phosphoglycerate mutase (inferred by orthology to a C. elegans protein)	1	ACEATDVAIGR	AC(UniMod:4)EATDVAIGR	2	AC(UniMod:4)EATDVAIGR2	33673
A0A0M3J3B2;A0A0M3J5E3	A0A0M3J3B2;A0A0M3J5E3	A0A0M3J3B2_ANISI;A0A0M3J5E3_ANISI	ASIM_LOCUS1895;ASIM_LOCUS2626	T-complex protein 1 subunit eta	0	ACEEALR	AC(UniMod:4)EEALR	2	AC(UniMod:4)EEALR2	2652.05
A0A0M3KI61	A0A0M3KI61	A0A0M3KI61_ANISI	ASIM_LOCUS20059	Iso_dh domain-containing protein	1	ACFDAIAEGNAK	AC(UniMod:4)FDAIAEGNAK	2	AC(UniMod:4)FDAIAEGNAK2	4675.14
A0A0M3JS84	A0A0M3JS84	A0A0M3JS84_ANISI	ASIM_LOCUS10374	NADH dehydrogenase [ubiquinone] 1 beta subcomplex subunit 10	1	ACFYEANEQFR	AC(UniMod:4)FYEANEQFR	2	AC(UniMod:4)FYEANEQFR2	5361.17
A0A0M3KIF2	A0A0M3KIF2	A0A0M3KIF2_ANISI	ASIM_LOCUS20150	Eukaryotic translation initiation factor 4C	1	ACGQLPENAK	AC(UniMod:4)GQLPENAK	2	AC(UniMod:4)GQLPENAK2	2116.05
A0A0M3IXZ4	A0A0M3IXZ4;A0A0M3KC58	A0A0M3IXZ4_ANISI	ASIM_LOCUS19	Apolipophorins (inferred by orthology to a D. melanogaster protein)	0	ACLDPYK	AC(UniMod:4)LDPYK	2	AC(UniMod:4)LDPYK2	13043.3
A0A0M3JRE8	A0A0M3JRE8	A0A0M3JRE8_ANISI	ASIM_LOCUS10032	SCP domain-containing protein	1	ACNSASDCTTFPGSSCK	AC(UniMod:4)NSASDC(UniMod:4)TTFPGSSC(UniMod:4)K	2	AC(UniMod:4)NSASDC(UniMod:4)TTFPGSSC(UniMod:4)K2	21216.9
A0A0M3K716	A0A0M3K716	A0A0M3K716_ANISI	ASIM_LOCUS16164	O-acetyl-ADP-ribose deacetylase MACROD2 (inferred by orthology to a human protein)	1	ACPTVLNLIK	AC(UniMod:4)PTVLNLIK	2	AC(UniMod:4)PTVLNLIK2	2930.07
A0A0M3K8Q6	A0A0M3J547;A0A0M3K8Q6	A0A0M3K8Q6_ANISI	ASIM_LOCUS16754	40S ribosomal protein S3 (inferred by orthology to a C. elegans protein)	0	ACYGVLR	AC(UniMod:4)YGVLR	2	AC(UniMod:4)YGVLR2	31250.6
A0A0M3K4Z6	A0A0M3JEX0;A0A0M3K4Z6;A0A0M3K5R0	A0A0M3K4Z6_ANISI	ASIM_LOCUS15444	Fumarylacetoacetase	0	ADDAAQPTFGPSK	ADDAAQPTFGPSK	2	ADDAAQPTFGPSK2	2384.06
A0A0M3KGX6	A0A0M3KGX6	A0A0M3KGX6_ANISI	ASIM_LOCUS19625	Uncharacterized protein	1	ADEAAELLK	ADEAAELLK	2	ADEAAELLK2	9842.24
A0A0M3K059	A0A0M3K059	A0A0M3K059_ANISI	ASIM_LOCUS13613	pyruvate carboxylase	1	ADEAYLVGK	ADEAYLVGK	2	ADEAYLVGK2	9100.2
A0A3P6RE65	A0A3P6RE65	A0A3P6RE65_ANISI	ASIM_LOCUS14319	Myosin motor domain-containing protein	1	ADELDEAK	ADELDEAK	2	ADELDEAK2	29588.6
A0A3P6RE65	A0A3P6RE65	A0A3P6RE65_ANISI	ASIM_LOCUS14319	Myosin motor domain-containing protein	1	ADELDEAKK	ADELDEAKK	2	ADELDEAKK2	1404.03
A0A0M3JYK8	A0A0M3JYK8	A0A0M3JYK8_ANISI	ASIM_LOCUS12965	COesterase domain-containing protein	1	ADEMSEDCLK	ADEM(UniMod:35)SEDC(UniMod:4)LK	2	ADEM(UniMod:35)SEDC(UniMod:4)LK2	1252.03
A0A0M3K9Z2;A0A0M3KCN6	A0A0M3K9Z2;A0A0M3KCN6	A0A0M3K9Z2_ANISI;A0A0M3KCN6_ANISI	ASIM_LOCUS17190;ASIM_LOCUS18133	NtCtMGAM_N domain-containing protein	0	ADFFEWQDPK	ADFFEWQDPK	2	ADFFEWQDPK2	1384.04
A0A3P6RAH4	A0A3P6RAH4	A0A3P6RAH4_ANISI	ASIM_LOCUS15747	Ig-like domain-containing protein	1	ADGDPLGYGISEAR	ADGDPLGYGISEAR	2	ADGDPLGYGISEAR2	1785.06
A0A3P6PHV8	A0A3P6PHV8	A0A3P6PHV8_ANISI	ASIM_LOCUS1709	Uncharacterized protein	1	ADGLENACK	ADGLENAC(UniMod:4)K	2	ADGLENAC(UniMod:4)K2	5107.11
A0A0M3JV83	A0A0M3JV83	A0A0M3JV83_ANISI	ASIM_LOCUS11594	RRM domain-containing protein	1	ADGPVQISASGATPSK	ADGPVQISASGATPSK	2	ADGPVQISASGATPSK2	877032
A0A3P6RND9	A0A3P6RND9	A0A3P6RND9_ANISI	ASIM_LOCUS15573	Myosin tail domain-containing protein	1	ADIAENSLAK	ADIAENSLAK	2	ADIAENSLAK2	302266
A0A0M3J236	A0A0M3J236	A0A0M3J236_ANISI	ASIM_LOCUS1469	40S ribosomal protein S18	1	ADIDVNKR	ADIDVNKR	2	ADIDVNKR2	2935.06
A0A3P6TBV0	A0A3P6TBV0	A0A3P6TBV0_ANISI	ASIM_LOCUS18302	Cation-transporting P-type ATPase C-terminal domain-containing protein	1	ADIGVAMGIAGSDVSK	ADIGVAM(UniMod:35)GIAGSDVSK	2	ADIGVAM(UniMod:35)GIAGSDVSK2	1959.08
A0A158PP35	A0A158PP35	A0A158PP35_ANISI	ASIM_LOCUS12986	Paramyosin (inferred by orthology to a C. elegans protein)	1	ADLDETTK	ADLDETTK	2	ADLDETTK2	105450
A0A158PP35	A0A158PP35	A0A158PP35_ANISI	ASIM_LOCUS12986	Paramyosin (inferred by orthology to a C. elegans protein)	1	ADLDETTKELHAADER	ADLDETTKELHAADER	3	ADLDETTKELHAADER3	2948.08
A0A0M3IZB6	A0A0M3IZB6	A0A0M3IZB6_ANISI	ASIM_LOCUS499	Catalase	1	ADLFSEIGK	ADLFSEIGK	2	ADLFSEIGK2	4150.1
A0A0M3IZB6	A0A0M3IZB6	A0A0M3IZB6_ANISI	ASIM_LOCUS499	Catalase	1	ADLFSEIGKK	ADLFSEIGKK	2	ADLFSEIGKK2	4303.12
A0A0M3JGU2	A0A0M3JGU2	A0A0M3JGU2_ANISI	ASIM_LOCUS6623	Uncharacterized protein	1	ADLQNNEAR	ADLQNNEAR	2	ADLQNNEAR2	5116.11
A0A0M3JWQ2	A0A0M3JWQ2	A0A0M3JWQ2_ANISI	hsp90	Endoplasmin (inferred by orthology to a human protein); Heat shock protein 90	1	ADLVNNLGTIAK	ADLVNNLGTIAK	2	ADLVNNLGTIAK2	29440.9
A0A0M3IY31	A0A0M3IY31	A0A0M3IY31_ANISI	PGM1	phosphoglucomutase (alpha-D-glucose-1,6-bisphosphate-dependent)	1	ADNFEYHDPIDGSVSK	ADNFEYHDPIDGSVSK	3	ADNFEYHDPIDGSVSK3	5864.13
A0A0M3K6Q4	A0A0M3K6Q4	A0A0M3K6Q4_ANISI	ASIM_LOCUS16052	Actin-related protein 2/3 complex subunit 4	1	ADNFIILR	ADNFIILR	2	ADNFIILR2	2241.06
A0A158PP35	A0A158PP35	A0A158PP35_ANISI	ASIM_LOCUS12986	Paramyosin (inferred by orthology to a C. elegans protein)	1	ADQAESSLHLIR	ADQAESSLHLIR	2	ADQAESSLHLIR2	132940
A0A158PP35	A0A158PP35	A0A158PP35_ANISI	ASIM_LOCUS12986	Paramyosin (inferred by orthology to a C. elegans protein)	1	ADQAESSLHLIR	ADQAESSLHLIR	3	ADQAESSLHLIR3	234040
A0A3P6S783	A0A3P6S783	A0A3P6S783_ANISI	ASIM_LOCUS13751	Myosin tail domain-containing protein	1	ADQAESSLNLIR	ADQAESSLNLIR	2	ADQAESSLNLIR2	388946
A0A0M3K299	A0A0M3K299	A0A0M3K299_ANISI	ASIM_LOCUS14439	Metalloendopeptidase	1	ADRDDYVR	ADRDDYVR	2	ADRDDYVR2	18624.4
A0A0M3K1M6	A0A0M3K1M6	A0A0M3K1M6_ANISI	ASIM_LOCUS14186	KH_9 domain-containing protein	1	ADSIAVSYGNDSNR	ADSIAVSYGNDSNR	2	ADSIAVSYGNDSNR2	1890.06
A0A0M3JSC0	A0A0M3JSC0	A0A0M3JSC0_ANISI	ASIM_LOCUS10417	Uncharacterized protein	1	ADSLALGDWDMR	ADSLALGDWDMR	2	ADSLALGDWDMR2	1485.05
A0A0M3JSC0	A0A0M3JSC0	A0A0M3JSC0_ANISI	ASIM_LOCUS10417	Uncharacterized protein	1	ADSLALGDWDMR	ADSLALGDWDM(UniMod:35)R	2	ADSLALGDWDM(UniMod:35)R2	2029.07
A0A3P6TB17	A0A3P6TB17	A0A3P6TB17_ANISI	ASIM_LOCUS18071	Apoptosis-inducing factor 1, mitochondrial (inferred by orthology to a human protein)	1	ADSSLPTVSVFAASK	ADSSLPTVSVFAASK	2	ADSSLPTVSVFAASK2	1301.04
A0A3P6PI01	A0A3P6PI01	A0A3P6PI01_ANISI	ASIM_LOCUS1749	L-lactate dehydrogenase	1	ADTDYQISAGSK	ADTDYQISAGSK	2	ADTDYQISAGSK2	4120.11
A0A0M3JW05	A0A0M3JW05	A0A0M3JW05_ANISI	ASIM_LOCUS11901	CSD_1 domain-containing protein	1	ADTGEDIFVHQTAVTK	ADTGEDIFVHQTAVTK	2	ADTGEDIFVHQTAVTK2	2761.12
A0A0M3JW05	A0A0M3JW05	A0A0M3JW05_ANISI	ASIM_LOCUS11901	CSD_1 domain-containing protein	1	ADTGEDIFVHQTAVTK	ADTGEDIFVHQTAVTK	3	ADTGEDIFVHQTAVTK3	3994.1
A0A0M3JXR9	A0A0M3JXR9	A0A0M3JXR9_ANISI	ASIM_LOCUS12626	Peripheral subunit-binding (PSBD) domain-containing protein	1	ADTLGVGEISAK	ADTLGVGEISAK	2	ADTLGVGEISAK2	90501.6
A0A0M3IY14	A0A0M3IY14	A0A0M3IY14_ANISI	ASIM_LOCUS42	Uncharacterized protein	1	ADVTQFCEDLMK	ADVTQFC(UniMod:4)EDLMK	2	ADVTQFC(UniMod:4)EDLMK2	893034
A0A0M3IY14	A0A0M3IY14	A0A0M3IY14_ANISI	ASIM_LOCUS42	Uncharacterized protein	1	ADVTQFCEDLMK	ADVTQFC(UniMod:4)EDLM(UniMod:35)K	2	ADVTQFC(UniMod:4)EDLM(UniMod:35)K2	989034
A0A0M3K6U9	A0A0M3K6U9	A0A0M3K6U9_ANISI	ASIM_LOCUS16097	peptidylprolyl isomerase	1	ADYAYGESGSPPK	ADYAYGESGSPPK	2	ADYAYGESGSPPK2	1753.06
A0A3P6S0C3	A0A3P6S0C3	A0A3P6S0C3_ANISI	ASIM_LOCUS13468	Dynein light chain	1	AEAAAASAGGTEQGQPIVQEK	AEAAAASAGGTEQGQPIVQEK	2	AEAAAASAGGTEQGQPIVQEK2	320014
A0A0M3JT94	A0A0M3JT94	A0A0M3JT94_ANISI	ASIM_LOCUS10796	Cytochrome c1, heme protein, mitochondrial (inferred by orthology to a human protein)	1	AEAAEATIR	AEAAEATIR	2	AEAAEATIR2	17812.4
A0A0M3K419	A0A0M3K419	A0A0M3K419_ANISI	ASIM_LOCUS15117	V-type proton ATPase subunit D (inferred by orthology to a C. elegans protein)	1	AEADLLLEQQK	AEADLLLEQQK	2	AEADLLLEQQK2	5379.16
con-sp|con-Q8N1N4|K2C78_HUMAN	con-sp|con-P12035|K2C3_HUMAN;con-sp|con-P19013|K2C4_HUMAN;con-sp|con-Q3SY84|K2C71_HUMAN;con-sp|con-Q7RTS7|K2C74_HUMAN;con-sp|con-Q86Y46|K2C73_HUMAN;con-sp|con-Q8N1N4|K2C78_HUMAN	Keratin,	Keratin,		1	AEAEALYQTK	AEAEALYQTK	2	AEAEALYQTK2	1926.05
con-sp|con-P04264|K2C1_HUMAN	con-sp|con-P04264|K2C1_HUMAN	Keratin,	Keratin,		1	AEAESLYQSK	AEAESLYQSK	2	AEAESLYQSK2	66205.8
A0A0M3JY41	A0A0M3JY41	A0A0M3JY41_ANISI	ASIM_LOCUS12767	Uncharacterized protein	1	AEAESQMNDFNR	AEAESQMNDFNR	2	AEAESQMNDFNR2	13967.4
A0A0M3JY41	A0A0M3JY41	A0A0M3JY41_ANISI	ASIM_LOCUS12767	Uncharacterized protein	1	AEAESQMNDFNR	AEAESQM(UniMod:35)NDFNR	2	AEAESQM(UniMod:35)NDFNR2	2184.07
A0A0M3JTK0	A0A0M3JTK0	A0A0M3JTK0_ANISI	ASIM_LOCUS10922	G domain-containing protein	1	AEAITAQLR	AEAITAQLR	2	AEAITAQLR2	5910.12
A0A3P6TZ96	A0A3P6NHP5;A0A3P6TZ96	A0A3P6TZ96_ANISI	ASIM_LOCUS19440	Uncharacterized protein	0	AEAVISETAMQR	AEAVISETAMQR	2	AEAVISETAMQR2	66910.8
A0A3P6TZ96	A0A3P6NHP5;A0A3P6TZ96	A0A3P6TZ96_ANISI	ASIM_LOCUS19440	Uncharacterized protein	0	AEAVISETAMQR	AEAVISETAM(UniMod:35)QR	2	AEAVISETAM(UniMod:35)QR2	25566.7
A0A3P6NFJ0	A0A3P6NFJ0	A0A3P6NFJ0_ANISI	ASIM_LOCUS4164	Malic enzyme NAD-binding domain-containing protein (Fragment)	1	AECTADEAYR	AEC(UniMod:4)TADEAYR	2	AEC(UniMod:4)TADEAYR2	1559.05
A0A3P6SYK1	A0A3P6SYK1	A0A3P6SYK1_ANISI	ASIM_LOCUS19915	Uncharacterized protein	1	AEDAETSFAK	AEDAETSFAK	2	AEDAETSFAK2	3932.1
A0A0M3JSD5	A0A0M3JSD5	A0A0M3JSD5_ANISI	ASIM_LOCUS10439	arginine kinase	1	AEDCHSLLK	AEDC(UniMod:4)HSLLK	2	AEDC(UniMod:4)HSLLK2	1704.04
A0A0M3K059	A0A0M3K059	A0A0M3K059_ANISI	ASIM_LOCUS13613	pyruvate carboxylase	1	AEDLSFPK	AEDLSFPK	2	AEDLSFPK2	37811.9
A0A0M3JT07	A0A0M3JT07	A0A0M3JT07_ANISI	ASIM_LOCUS10696	Staphylococcal nuclease domain-containing protein	1	AEEFAEEAK	AEEFAEEAK	2	AEEFAEEAK2	7201.16
A0A0M3K659	A0A0M3K659	A0A0M3K659_ANISI	ASIM_LOCUS15857	Myosin motor domain-containing protein	1	AEEIEEIK	AEEIEEIK	2	AEEIEEIK2	48689.1
A0A0M3K659	A0A0M3K659	A0A0M3K659_ANISI	ASIM_LOCUS15857	Myosin motor domain-containing protein	1	AEEIEEIKR	AEEIEEIKR	2	AEEIEEIKR2	97870.7
A0A0M3K659	A0A0M3K659	A0A0M3K659_ANISI	ASIM_LOCUS15857	Myosin motor domain-containing protein	1	AEEIEEIKR	AEEIEEIKR	3	AEEIEEIKR3	30307.4
A0A0M3K867	A0A0M3K867	A0A0M3K867_ANISI	ASIM_LOCUS16565	60S ribosomal protein L11 (inferred by orthology to a human protein)	1	AEEIIER	AEEIIER	2	AEEIIER2	51769
A0A0M3KGS5	A0A0M3KGS5;A0A3P6PY61	A0A0M3KGS5_ANISI	ASIM_LOCUS19572	Myosin tail domain-containing protein	0	AEELQIVR	AEELQIVR	2	AEELQIVR2	38283.9
A0A0M3KAB6	A0A0M3KAB6	A0A0M3KAB6_ANISI	ASIM_LOCUS17314	Ribosome receptor lysine/proline rich domain-containing protein	1	AEEQLHEVGTK	AEEQLHEVGTK	2	AEEQLHEVGTK2	2759.09
A0A3P6TBV0	A0A3P6TBV0	A0A3P6TBV0_ANISI	ASIM_LOCUS18302	Cation-transporting P-type ATPase C-terminal domain-containing protein	1	AEFKPGQEDTPILR	AEFKPGQEDTPILR	3	AEFKPGQEDTPILR3	6887.14
con-sp|con-P02769|ALBU_BOVIN	con-sp|con-P02769|ALBU_BOVIN	Albumin	Albumin		1	AEFVEVTK	AEFVEVTK	2	AEFVEVTK2	59164.2
A0A3P6NGL2	A0A3P6NGL2	A0A3P6NGL2_ANISI	ASIM_LOCUS4358	Uncharacterized protein	1	AEGDLARPPIEPK	AEGDLARPPIEPK	2	AEGDLARPPIEPK2	6569.23
A0A0M3KGH1	A0A0M3KGH1	A0A0M3KGH1_ANISI	ASIM_LOCUS19470	Myosin motor domain-containing protein	1	AEGEVESIR	AEGEVESIR	2	AEGEVESIR2	3949.1
A0A3P6NSE0	A0A3P6NSE0	A0A3P6NSE0_ANISI	ASIM_LOCUS7633	Myosin tail domain-containing protein	1	AEHVVSETEAQR	AEHVVSETEAQR	2	AEHVVSETEAQR2	5826.16
A0A3P6NSE0	A0A3P6NSE0	A0A3P6NSE0_ANISI	ASIM_LOCUS7633	Myosin tail domain-containing protein	1	AEHVVSETEAQR	AEHVVSETEAQR	3	AEHVVSETEAQR3	5550.1
A0A0M3JK03	A0A0M3JK03	A0A0M3JK03_ANISI	ASIM_LOCUS7737	Myosin tail domain-containing protein	1	AEIANLHTK	AEIANLHTK	2	AEIANLHTK2	66464.8
A0A3P6S1K1	A0A3P6S1K1	A0A3P6S1K1_ANISI	ASIM_LOCUS17747	Myosin tail domain-containing protein	1	AEIDELR	AEIDELR	2	AEIDELR2	25535.5
A0A3P6S1K1	A0A3P6S1K1	A0A3P6S1K1_ANISI	ASIM_LOCUS17747	Myosin tail domain-containing protein	1	AEIDELRR	AEIDELRR	2	AEIDELRR2	8227.21
A0A3P6SCE0	A0A0M3JCV3;A0A3P6SCE0	A0A3P6SCE0_ANISI	ASIM_LOCUS19001	Myosin tail domain-containing protein	0	AEIDTLNR	AEIDTLNR	2	AEIDTLNR2	343244
A0A0M3K214	A0A0M3K214	A0A0M3K214_ANISI	ASIM_LOCUS14341	cathepsin X	1	AEIFENGPIACGIAATK	AEIFENGPIAC(UniMod:4)GIAATK	2	AEIFENGPIAC(UniMod:4)GIAATK2	632027
A0A0M3IZU8	A0A0M3IZU8	A0A0M3IZU8_ANISI	ASIM_LOCUS681	phosphoenolpyruvate carboxykinase (GTP)	1	AELMRPK	AELMRPK	2	AELMRPK2	82063.6
A0A0M3IZU8	A0A0M3IZU8	A0A0M3IZU8_ANISI	ASIM_LOCUS681	phosphoenolpyruvate carboxykinase (GTP)	1	AELMRPK	AELM(UniMod:35)RPK	2	AELM(UniMod:35)RPK2	15605.3
A0A0M3K8Q6	A0A0M3J547;A0A0M3K8Q6	A0A0M3K8Q6_ANISI	ASIM_LOCUS16754	40S ribosomal protein S3 (inferred by orthology to a C. elegans protein)	0	AELNNFLMK	AELNNFLMK	2	AELNNFLMK2	19075.5
A0A0M3K8Q6	A0A0M3J547;A0A0M3K8Q6	A0A0M3K8Q6_ANISI	ASIM_LOCUS16754	40S ribosomal protein S3 (inferred by orthology to a C. elegans protein)	0	AELNNFLMK	AELNNFLM(UniMod:35)K	2	AELNNFLM(UniMod:35)K2	9958.25
A0A3P6S5J2	A0A3P6S5J2	A0A3P6S5J2_ANISI	ASIM_LOCUS19632	Uncharacterized protein	1	AELVNLENK	AELVNLENK	2	AELVNLENK2	33490.8
A0A0M3K5W1	A0A0M3K5W1	A0A0M3K5W1_ANISI	ASIM_LOCUS15759	Uncharacterized protein	1	AEMAEVLPR	AEMAEVLPR	2	AEMAEVLPR2	10278.2
A0A0M3K705	A0A0M3K705	A0A0M3K705_ANISI	ASIM_LOCUS16153	(S)-3-amino-2-methylpropionate transaminase	1	AEMDAVHQTSSVK	AEMDAVHQTSSVK	2	AEMDAVHQTSSVK2	5068.17
A0A0M3K705	A0A0M3K705	A0A0M3K705_ANISI	ASIM_LOCUS16153	(S)-3-amino-2-methylpropionate transaminase	1	AEMDAVHQTSSVK	AEMDAVHQTSSVK	3	AEMDAVHQTSSVK3	5260.12
A0A0M3K705	A0A0M3K705	A0A0M3K705_ANISI	ASIM_LOCUS16153	(S)-3-amino-2-methylpropionate transaminase	1	AEMDAVHQTSSVK	AEM(UniMod:35)DAVHQTSSVK	2	AEM(UniMod:35)DAVHQTSSVK2	1418.05
A0A0M3K705	A0A0M3K705	A0A0M3K705_ANISI	ASIM_LOCUS16153	(S)-3-amino-2-methylpropionate transaminase	1	AEMDAVHQTSSVK	AEM(UniMod:35)DAVHQTSSVK	3	AEM(UniMod:35)DAVHQTSSVK3	2362.05
A0A0M3JWC5	A0A0M3JWC5	A0A0M3JWC5_ANISI	ASIM_LOCUS12043	Uncharacterized protein	1	AENIYGISDPSPASPPSR	AENIYGISDPSPASPPSR	2	AENIYGISDPSPASPPSR2	3207.13
A0A158PN23	A0A158PN23	A0A158PN23_ANISI	ASIM_LOCUS10411	Twitchin (inferred by orthology to a C. elegans protein)	1	AENQYGVSEPAELK	AENQYGVSEPAELK	2	AENQYGVSEPAELK2	2121.07
A0A3P6RIA5	A0A3P6RIA5	A0A3P6RIA5_ANISI	ASIM_LOCUS9819	Enhancer of mRNA-decapping protein 4 WD40 repeat region domain-containing protein	1	AENSVGAGVSPR	AENSVGAGVSPR	2	AENSVGAGVSPR2	2182.06
A0A0M3K810	A0A0M3K810	A0A0M3K810_ANISI	ASIM_LOCUS16508	Dipeptidase C (inferred by orthology to a D. melanogaster protein)	1	AENTDSGNVLPPAR	AENTDSGNVLPPAR	2	AENTDSGNVLPPAR2	42720.6
A0A0M3J0N5	A0A0M3J0N5	A0A0M3J0N5_ANISI	ASIM_LOCUS968	UBA_e1_C domain-containing protein	1	AENYDIQR	AENYDIQR	2	AENYDIQR2	3342.08
A0A0M3JSY5	A0A0M3JSY5	A0A0M3JSY5_ANISI	ASIM_LOCUS10671	Laminin subunit beta-1 (inferred by orthology to a D. melanogaster protein)	1	AEQALQFADEADR	AEQALQFADEADR	2	AEQALQFADEADR2	3966.15
A0A0M3K1Y0	A0A0M3K1Y0	A0A0M3K1Y0_ANISI	ASIM_LOCUS14302	Uncharacterized protein	1	AEQLYPEAVR	AEQLYPEAVR	2	AEQLYPEAVR2	129885
A0A158PNR4	A0A158PNR4	A0A158PNR4_ANISI	ASIM_LOCUS12165	Uncharacterized protein	1	AEQVPKEEAPGK	AEQVPKEEAPGK	2	AEQVPKEEAPGK2	589018
A0A0M3JCZ0	A0A0M3JCZ0	A0A0M3JCZ0_ANISI	ASIM_LOCUS5273	Uncharacterized protein	1	AEQWGIPYIETSAK	AEQWGIPYIETSAK	2	AEQWGIPYIETSAK2	951037
A0A0M3J0N5	A0A0M3J0N5	A0A0M3J0N5_ANISI	ASIM_LOCUS968	UBA_e1_C domain-containing protein	1	AEQYNLEPILDQK	AEQYNLEPILDQK	2	AEQYNLEPILDQK2	2873.11
A0A0M3K659	A0A0M3K659	A0A0M3K659_ANISI	ASIM_LOCUS15857	Myosin motor domain-containing protein	1	AESEVDALK	AESEVDALK	2	AESEVDALK2	6687.15
A0A0M3K659	A0A0M3K659	A0A0M3K659_ANISI	ASIM_LOCUS15857	Myosin motor domain-containing protein	1	AESEVDALKR	AESEVDALKR	2	AESEVDALKR2	39379.1
A0A0M3K659	A0A0M3K659	A0A0M3K659_ANISI	ASIM_LOCUS15857	Myosin motor domain-containing protein	1	AESEVDALKR	AESEVDALKR	3	AESEVDALKR3	17213.3
A0A158PN23	A0A158PN23	A0A158PN23_ANISI	ASIM_LOCUS10411	Twitchin (inferred by orthology to a C. elegans protein)	1	AESTVMLVMTK	AESTVMLVMTK	2	AESTVMLVMTK2	2572.07
A0A3P6PIV0	A0A3P6PIV0	A0A3P6PIV0_ANISI	ASIM_LOCUS9101	Uncharacterized protein	1	AETDGGSKPQMAFPQIK	AETDGGSKPQMAFPQIK	3	AETDGGSKPQMAFPQIK3	1343.03
con-sp|con-P13645|K1C10_HUMAN	con-sp|con-P13645|K1C10_HUMAN	Keratin,	Keratin,		1	AETECQNTEYQQLLDIK	AETEC(UniMod:4)QNTEYQQLLDIK	2	AETEC(UniMod:4)QNTEYQQLLDIK2	1551.07
A0A3P6SVP5	A0A3P6SVP5	A0A3P6SVP5_ANISI	ASIM_LOCUS16392	Phosphatidylinositol transfer protein	1	AETGGGEGVEVLK	AETGGGEGVEVLK	2	AETGGGEGVEVLK2	2964.09
A0A3P6RYC8	A0A3P6RYC8	A0A3P6RYC8_ANISI	ASIM_LOCUS17306	Sugar phosphate phosphatase	1	AETQVGLSAK	AETQVGLSAK	2	AETQVGLSAK2	2133.05
A0A0M3JUZ4	A0A0M3JUZ4	A0A0M3JUZ4_ANISI	ASIM_LOCUS11491	Hemicentin-1 (inferred by orthology to a human protein)	1	AETSTQFDVIR	AETSTQFDVIR	2	AETSTQFDVIR2	4794.16
A0A0M3JZE7	A0A0M3JZE7	A0A0M3JZE7_ANISI	ASIM_LOCUS13300	Uncharacterized protein	1	AEVAAIATGLISR	AEVAAIATGLISR	2	AEVAAIATGLISR2	2946.09
A0A3P6R6R6	A0A3P6R6R6	A0A3P6R6R6_ANISI	ASIM_LOCUS15196	Adenylate kinase	1	AEVASGSELGK	AEVASGSELGK	2	AEVASGSELGK2	3756.1
A0A0M3K8Q6	A0A0M3J547;A0A0M3K8Q6	A0A0M3K8Q6_ANISI	ASIM_LOCUS16754	40S ribosomal protein S3 (inferred by orthology to a C. elegans protein)	0	AEVIIMATR	AEVIIMATR	2	AEVIIMATR2	36492
A0A0M3K8Q6	A0A0M3J547;A0A0M3K8Q6	A0A0M3K8Q6_ANISI	ASIM_LOCUS16754	40S ribosomal protein S3 (inferred by orthology to a C. elegans protein)	0	AEVIIMATR	AEVIIM(UniMod:35)ATR	2	AEVIIM(UniMod:35)ATR2	5909.15
A0A0M3KCG9	A0A0M3KCG9	A0A0M3KCG9_ANISI	ASIM_LOCUS18067	Filamin-related (inferred by orthology to a S. mansoni protein)	1	AEWDLPYDPNQER	AEWDLPYDPNQER	2	AEWDLPYDPNQER2	2541.09
A0A3P6RXI4	A0A3P6RXI4	A0A3P6RXI4_ANISI	ASIM_LOCUS17194	IF rod domain-containing protein	1	AEYDQICNVNR	AEYDQIC(UniMod:4)NVNR	2	AEYDQIC(UniMod:4)NVNR2	111315
A0A3P6PLU9	A0A0M3JF85;A0A3P6PLU9	A0A3P6PLU9_ANISI	ASIM_LOCUS3148	Uncharacterized protein	0	AEYGEDFK	AEYGEDFK	2	AEYGEDFK2	14506.3
A0A158PPJ9	A0A158PPJ9	A0A158PPJ9_ANISI	ASIM_LOCUS14303	Actin-interacting protein 1 (inferred by orthology to a D. melanogaster protein)	1	AEYPVISGPIR	AEYPVISGPIR	2	AEYPVISGPIR2	50089.5
A0A3P6NUA5	A0A3P6NUA5	A0A3P6NUA5_ANISI	ASIM_LOCUS2194	Uncharacterized protein	1	AFAQQVDALR	AFAQQVDALR	2	AFAQQVDALR2	3366.09
A0A0M3JJ56;A0A0M3JLY5	A0A0M3JJ56;A0A0M3JLY5	A0A0M3JJ56_ANISI;A0A0M3JLY5_ANISI	ASIM_LOCUS7444;ASIM_LOCUS8422	Uncharacterized protein	0	AFDSMDPWR	AFDSMDPWR	2	AFDSMDPWR2	2777.07
A0A0M3K9Y4	A0A0M3K9Y4	A0A0M3K9Y4_ANISI	ASIM_LOCUS17182	Uncharacterized protein	1	AFGPGLEGGVAK	AFGPGLEGGVAK	2	AFGPGLEGGVAK2	11932.3
A0A0M3JTK0	A0A0M3JTK0	A0A0M3JTK0_ANISI	ASIM_LOCUS10922	G domain-containing protein	1	AFIATSDR	AFIATSDR	2	AFIATSDR2	5955.12
A0A0M3KH92	A0A0M3KH92	A0A0M3KH92_ANISI	ASIM_LOCUS19739	60 kDa SS-A/Ro ribonucleoprotein homolog (inferred by orthology to a C. elegans protein)	1	AFILSFK	AFILSFK	2	AFILSFK2	3976.07
A0A3P6PLU9	A0A0M3JF85;A0A3P6PLU9	A0A3P6PLU9_ANISI	ASIM_LOCUS3148	Uncharacterized protein	0	AFKPLLK	AFKPLLK	2	AFKPLLK2	5328.12
A0A0M3K503	A0A0M3K503	A0A0M3K503_ANISI	ASIM_LOCUS15451	SH3 domain-containing protein	1	AFLDDIVAR	AFLDDIVAR	2	AFLDDIVAR2	4251.1
A0A0M3JXH4	A0A0M3JXH4	A0A0M3JXH4_ANISI	ASIM_LOCUS12517	NADH dehydrogenase [ubiquinone] iron-sulfur protein 5	1	AFLEDHPQPGEYK	AFLEDHPQPGEYK	3	AFLEDHPQPGEYK3	1797.04
A0A0M3K0Q9	A0A0M3K0Q9	A0A0M3K0Q9_ANISI	ASIM_LOCUS13834	Chaperonin homolog Hsp-60, mitochondrial (inferred by orthology to a C. elegans protein)	1	AFLLLSEK	AFLLLSEK	2	AFLLLSEK2	16421.4
A0A0M3JUD5	A0A0M3JUD5	A0A0M3JUD5_ANISI	ASIM_LOCUS11250	Uncharacterized protein	1	AFLQTQCPEPEQPDE	AFLQTQC(UniMod:4)PEPEQPDE	2	AFLQTQC(UniMod:4)PEPEQPDE2	9759.41
A0A3P6RSR9	A0A3P6RSR9	A0A3P6RSR9_ANISI	ASIM_LOCUS16465	Troponin T, skeletal muscle (inferred by orthology to a D. melanogaster protein)	1	AFMAAISR	AFMAAISR	2	AFMAAISR2	47669
A0A3P6RSR9	A0A3P6RSR9	A0A3P6RSR9_ANISI	ASIM_LOCUS16465	Troponin T, skeletal muscle (inferred by orthology to a D. melanogaster protein)	1	AFMAAISR	AFM(UniMod:35)AAISR	2	AFM(UniMod:35)AAISR2	8694.15
A0A0M3K503	A0A0M3K503	A0A0M3K503_ANISI	ASIM_LOCUS15451	SH3 domain-containing protein	1	AFMTGQYQR	AFMTGQYQR	2	AFMTGQYQR2	5614.14
A0A0M3JTY6	A0A0M3JTY6	A0A0M3JTY6_ANISI	ASIM_LOCUS11078	Plasma membrane calcium transporting P-type ATPase C-terminal domain-containing protein	1	AFQAGLDR	AFQAGLDR	2	AFQAGLDR2	7257.16
A0A3P6NUD5	A0A3P6NUD5	A0A3P6NUD5_ANISI	ASIM_LOCUS1746	Thioredoxin domain-containing protein	1	AFQFVEK	AFQFVEK	2	AFQFVEK2	19602.4
A0A0M3KEU9	A0A0M3KEU9	A0A0M3KEU9_ANISI	ASIM_LOCUS18896	S-formylglutathione hydrolase	1	AFSGYLGSDESK	AFSGYLGSDESK	2	AFSGYLGSDESK2	8515.28
A0A0M3JX08	A0A0M3JX08	A0A0M3JX08_ANISI	ASIM_LOCUS12322	Protein lethal(2)essential for life (inferred by orthology to a D. melanogaster protein)	1	AFSNMFEDMMR	AFSNM(UniMod:35)FEDMMR	2	AFSNM(UniMod:35)FEDMMR2	1573.06
A0A0M3JX08	A0A0M3JX08	A0A0M3JX08_ANISI	ASIM_LOCUS12322	Protein lethal(2)essential for life (inferred by orthology to a D. melanogaster protein)	1	AFSNMFEDMMR	AFSNMFEDM(UniMod:35)MR	2	AFSNMFEDM(UniMod:35)MR2	5097.16
A0A0M3JZE7	A0A0M3JZE7	A0A0M3JZE7_ANISI	ASIM_LOCUS13300	Uncharacterized protein	1	AFTAFVVDGDTHGVSK	AFTAFVVDGDTHGVSK	3	AFTAFVVDGDTHGVSK3	2398.06
A0A0M3J692	A0A0M3J692;A0A3P6NYU2	A0A0M3J692_ANISI	ASIM_LOCUS2923	Amidinotransferase	0	AFVCNAITVR	AFVC(UniMod:4)NAITVR	2	AFVC(UniMod:4)NAITVR2	8927.25
A0A0M3J2G9	A0A0M3J2G9	A0A0M3J2G9_ANISI	ASIM_LOCUS1603	Putative glutamyl-tRNA synthetase, cytoplasmic (inferred by orthology to a S. mansoni protein)	1	AFVDDTDAETMR	AFVDDTDAETMR	2	AFVDDTDAETMR2	1742.06
A0A0M3JXR9	A0A0M3JXR9	A0A0M3JXR9_ANISI	ASIM_LOCUS12626	Peripheral subunit-binding (PSBD) domain-containing protein	1	AFVDFSK	AFVDFSK	2	AFVDFSK2	30917.5
A0A0M3JV66	A0A0M3JV66	A0A0M3JV66_ANISI	ASIM_LOCUS11574	Uncharacterized protein	1	AFYQPEIMSR	AFYQPEIMSR	2	AFYQPEIMSR2	50734.4
A0A0M3JV66	A0A0M3JV66	A0A0M3JV66_ANISI	ASIM_LOCUS11574	Uncharacterized protein	1	AFYQPEIMSR	AFYQPEIM(UniMod:35)SR	2	AFYQPEIM(UniMod:35)SR2	17929.4
A0A0M3J064	A0A0M3J050;A0A0M3J064	A0A0M3J064_ANISI	ASIM_LOCUS797	Aspartate aminotransferase (inferred by orthology to a S. mansoni protein)	0	AGAEFLTR	AGAEFLTR	2	AGAEFLTR2	112600
A0A0M3KBA5	A0A0M3KBA5	A0A0M3KBA5_ANISI	ASIM_LOCUS17653	Malate dehydrogenase	1	AGAGSATLSMAFAGAR	AGAGSATLSMAFAGAR	2	AGAGSATLSMAFAGAR2	2141.08
A0A0M3KBA5	A0A0M3KBA5	A0A0M3KBA5_ANISI	ASIM_LOCUS17653	Malate dehydrogenase	1	AGAGSATLSMAFAGAR	AGAGSATLSM(UniMod:35)AFAGAR	2	AGAGSATLSM(UniMod:35)AFAGAR2	3974.14
A0A0M3JRP9	A0A0M3JRP9	A0A0M3JRP9_ANISI	ASIM_LOCUS10154	60S acidic ribosomal protein P0	1	AGAIAPCDVK	AGAIAPC(UniMod:4)DVK	2	AGAIAPC(UniMod:4)DVK2	29051.6
A0A0M3JH52	A0A0M3JH52	A0A0M3JH52_ANISI	ASIM_LOCUS6734	Glutamate dehydrogenase, mitochondrial (inferred by orthology to a D. melanogaster protein)	1	AGAICLGVQEYNCSIHNK	AGAIC(UniMod:4)LGVQEYNC(UniMod:4)SIHNK	2	AGAIC(UniMod:4)LGVQEYNC(UniMod:4)SIHNK2	1099.06
A0A0M3JH52	A0A0M3JH52	A0A0M3JH52_ANISI	ASIM_LOCUS6734	Glutamate dehydrogenase, mitochondrial (inferred by orthology to a D. melanogaster protein)	1	AGAICLGVQEYNCSIHNK	AGAIC(UniMod:4)LGVQEYNC(UniMod:4)SIHNK	3	AGAIC(UniMod:4)LGVQEYNC(UniMod:4)SIHNK3	26829.8
A0A0M3JVB3	A0A0M3JVB3	A0A0M3JVB3_ANISI	ASIM_LOCUS11628	Calpain clp-1 (inferred by orthology to a C. elegans protein)	1	AGALDFYEER	AGALDFYEER	2	AGALDFYEER2	14112.4
A0A0M3K937	A0A0M3K937	A0A0M3K937_ANISI	ASIM_LOCUS16885	pyrroline-5-carboxylate reductase	1	AGASAYSVGSACR	AGASAYSVGSAC(UniMod:4)R	2	AGASAYSVGSAC(UniMod:4)R2	2618.08
A0A0M3KDZ4	A0A0M3KDZ4	A0A0M3KDZ4_ANISI	ASIM_LOCUS18592	Tubulin beta chain	1	AGAYGQLFR	AGAYGQLFR	2	AGAYGQLFR2	5454.14
A0A0M3JT78	A0A0M3JT78	A0A0M3JT78_ANISI	ASIM_LOCUS10777	T-complex protein 1 subunit delta	1	AGCNVLLIQK	AGC(UniMod:4)NVLLIQK	2	AGC(UniMod:4)NVLLIQK2	2160.06
A0A0M3K4Z6	A0A0M3K4Z6	A0A0M3K4Z6_ANISI	ASIM_LOCUS15444	Fumarylacetoacetase	1	AGDLMGSGTISGTDEK	AGDLMGSGTISGTDEK	2	AGDLMGSGTISGTDEK2	3919.13
A0A0M3K4Z6	A0A0M3K4Z6	A0A0M3K4Z6_ANISI	ASIM_LOCUS15444	Fumarylacetoacetase	1	AGDLMGSGTISGTDEK	AGDLM(UniMod:35)GSGTISGTDEK	2	AGDLM(UniMod:35)GSGTISGTDEK2	1417.05
A0A3P6P5A7;A0A3P6PRI3	A0A3P6P5A7;A0A3P6PRI3	A0A3P6P5A7_ANISI;A0A3P6PRI3_ANISI	ASIM_LOCUS4293;ASIM_LOCUS6052	Peptidase M28 domain-containing protein	0	AGDNILALVK	AGDNILALVK	2	AGDNILALVK2	1817.04
A0A0M3KB40	A0A0M3KB40;A0A0M3KB97	A0A0M3KB40_ANISI	ASIM_LOCUS17588	Actin 3	0	AGFAGDDAPR	AGFAGDDAPR	2	AGFAGDDAPR2	192292000000
A0A0M3JP06	A0A0M3JP06	A0A0M3JP06_ANISI	ASIM_LOCUS9146	Uncharacterized protein	1	AGFAGDQTPK	AGFAGDQTPK	2	AGFAGDQTPK2	3636.08
A0A0M3J3N6	A0A0M3J3N6	A0A0M3J3N6_ANISI	ASIM_LOCUS2019	Uncharacterized protein	1	AGFELLGEVK	AGFELLGEVK	2	AGFELLGEVK2	3213.08
A0A158PPS2	A0A158PPS2	A0A158PPS2_ANISI	ASIM_LOCUS14798	RNA helicase	1	AGFGPPTGGFR	AGFGPPTGGFR	2	AGFGPPTGGFR2	3848.1
A0A0M3K576	A0A0M3K576	A0A0M3K576_ANISI	ASIM_LOCUS15524	Amidohydro-rel domain-containing protein	1	AGFGSEQLASAQK	AGFGSEQLASAQK	2	AGFGSEQLASAQK2	1974.06
A0A0M3K2P0	A0A0M3K2P0	A0A0M3K2P0_ANISI	ASIM_LOCUS14606	K Homology domain-containing protein	1	AGGAATTGANQGGGMNR	AGGAATTGANQGGGMNR	2	AGGAATTGANQGGGMNR2	1367.04
A0A0M3K2P0	A0A0M3K2P0	A0A0M3K2P0_ANISI	ASIM_LOCUS14606	K Homology domain-containing protein	1	AGGAATTGANQGGGMNR	AGGAATTGANQGGGM(UniMod:35)NR	2	AGGAATTGANQGGGM(UniMod:35)NR2	379012
A0A0M3JWX2	A0A0M3JWX2	A0A0M3JWX2_ANISI	ASIM_LOCUS12282	fructose-bisphosphatase	1	AGGMATSGTTPILDIQPK	AGGMATSGTTPILDIQPK	2	AGGMATSGTTPILDIQPK2	5694.22
A0A0M3JWX2	A0A0M3JWX2	A0A0M3JWX2_ANISI	ASIM_LOCUS12282	fructose-bisphosphatase	1	AGGMATSGTTPILDIQPK	AGGM(UniMod:35)ATSGTTPILDIQPK	2	AGGM(UniMod:35)ATSGTTPILDIQPK2	6458.3
A0A0M3JRD3	A0A0M3JRD3	A0A0M3JRD3_ANISI	ASIM_LOCUS10013	Delta-1-pyrroline-5-carboxylate dehydrogenase, mitochondrial	1	AGGPHYALR	AGGPHYALR	2	AGGPHYALR2	3046.07
A0A0M3JXY6	A0A0M3JXY6	A0A0M3JXY6_ANISI	ASIM_LOCUS12701	Pyruvate dehydrogenase E1 component subunit beta	1	AGIDCEVINLR	AGIDC(UniMod:4)EVINLR	2	AGIDC(UniMod:4)EVINLR2	32500
A0A0M3K8N1	A0A0M3J539;A0A0M3K8N1	A0A0M3K8N1_ANISI	ASIM_LOCUS16730	PDZ domain-containing protein	0	AGIEANDTVTELAGR	AGIEANDTVTELAGR	2	AGIEANDTVTELAGR2	19600.6
A0A158PMR9	A0A158PMR9	A0A158PMR9_ANISI	ASIM_LOCUS9795	T-complex protein 1 subunit gamma	1	AGITAIR	AGITAIR	2	AGITAIR2	2729.04
A0A0M3JTD5	A0A0M3JTD5	A0A0M3JTD5_ANISI	ASIM_LOCUS10843	Inositol-1-monophosphatase	1	AGIVYNPITR	AGIVYNPITR	2	AGIVYNPITR2	21105.6
A0A0M3IZV9	A0A0M3IZV9;A0A0M3J3M0	A0A0M3IZV9_ANISI	ASIM_LOCUS692	Col_cuticle_N domain-containing protein	0	AGKPGPNGPDAEEGQK	AGKPGPNGPDAEEGQK	3	AGKPGPNGPDAEEGQK3	362007
A0A0M3K7C7	A0A0M3J131;A0A0M3J9U2;A0A0M3JZV8;A0A0M3K1Y8;A0A0M3K7C7	A0A0M3K7C7_ANISI	ASIM_LOCUS16275	Histone H4	0	AGLQFPVGR	AGLQFPVGR	2	AGLQFPVGR2	45595.9
A0A0M3KGH1	A0A0M3KGH1	A0A0M3KGH1_ANISI	ASIM_LOCUS19470	Myosin motor domain-containing protein	1	AGLVVLQR	AGLVVLQR	2	AGLVVLQR2	13783.3
A0A0M3KFV4	A0A0M3KFV4	A0A0M3KFV4_ANISI	ASIM_LOCUS19252	60S ribosomal protein L3 (inferred by orthology to a C. elegans protein)	1	AGMTHIVR	AGMTHIVR	2	AGMTHIVR2	19282.4
A0A3P6QV39	A0A3P6QV39	A0A3P6QV39_ANISI	ASIM_LOCUS12492	Fibronectin type-III domain-containing protein	1	AGNAAGMGPSSSIAK	AGNAAGMGPSSSIAK	2	AGNAAGMGPSSSIAK2	1430.04
A0A0M3JWX3	A0A0M3JWX3	A0A0M3JWX3_ANISI	ASIM_LOCUS12283	Uncharacterized protein	1	AGNLVDAAR	AGNLVDAAR	2	AGNLVDAAR2	6166.12
A0A0M3IXZ4	A0A0M3IXZ4	A0A0M3IXZ4_ANISI	ASIM_LOCUS19	Apolipophorins (inferred by orthology to a D. melanogaster protein)	1	AGPALSIK	AGPALSIK	2	AGPALSIK2	15966.2
A0A158PN23	A0A158PN23	A0A158PN23_ANISI	ASIM_LOCUS10411	Twitchin (inferred by orthology to a C. elegans protein)	1	AGPGEASEPSR	AGPGEASEPSR	2	AGPGEASEPSR2	1321.03
A0A0M3JY59	A0A0M3JY59	A0A0M3JY59_ANISI	ASIM_LOCUS12787	Ferritin	1	AGPGLGEYIFDR	AGPGLGEYIFDR	2	AGPGLGEYIFDR2	10511.4
A0A0M3JZU3	A0A0M3JZU3	A0A0M3JZU3_ANISI	ASIM_LOCUS13479	Col_cuticle_N domain-containing protein	1	AGPNGDDGPQGER	AGPNGDDGPQGER	2	AGPNGDDGPQGER2	2008.05
A0A0M3JUZ4	A0A0M3JUZ4	A0A0M3JUZ4_ANISI	ASIM_LOCUS11491	Hemicentin-1 (inferred by orthology to a human protein)	1	AGPPQPPPK	AGPPQPPPK	2	AGPPQPPPK2	12390.2
A0A0M3JT69	A0A0M3JT69	A0A0M3JT69_ANISI	ASIM_LOCUS10764	Trifunctional enzyme subunit beta, mitochondrial (inferred by orthology to a human protein)	1	AGRPNIVLIDAVR	AGRPNIVLIDAVR	3	AGRPNIVLIDAVR3	6437.13
A0A0M3JVZ6	A0A0M3JVZ6	A0A0M3JVZ6_ANISI	ASIM_LOCUS11890	6-phosphogluconate dehydrogenase, decarboxylating	1	AGSAVDSMIEK	AGSAVDSMIEK	2	AGSAVDSMIEK2	11487.3
A0A0M3JVZ6	A0A0M3JVZ6	A0A0M3JVZ6_ANISI	ASIM_LOCUS11890	6-phosphogluconate dehydrogenase, decarboxylating	1	AGSAVDSMIEK	AGSAVDSM(UniMod:35)IEK	2	AGSAVDSM(UniMod:35)IEK2	5013.13
A0A0M3JSY5	A0A0M3JSY5	A0A0M3JSY5_ANISI	ASIM_LOCUS10671	Laminin subunit beta-1 (inferred by orthology to a D. melanogaster protein)	1	AGSLNDGICEGEEDPER	AGSLNDGIC(UniMod:4)EGEEDPER	2	AGSLNDGIC(UniMod:4)EGEEDPER2	475019
A0A0M3K364	A0A0M3K364	A0A0M3K364_ANISI	ASIM_LOCUS14810	Hsp90 co-chaperone (Tebp), putative (inferred by orthology to a S. mansoni protein)	1	AGTASGDGAQEVPQEAA	AGTASGDGAQEVPQEAA	2	AGTASGDGAQEVPQEAA2	4286.16
A0A0M3IXZ4	A0A0M3IXZ4;A0A0M3KC58;A0A3P6PN17	A0A0M3IXZ4_ANISI	ASIM_LOCUS19	Apolipophorins (inferred by orthology to a D. melanogaster protein)	0	AGTELDAIK	AGTELDAIK	2	AGTELDAIK2	14217.3
A0A0M3K4L7	A0A0M3K4L7	A0A0M3K4L7_ANISI	ASIM_LOCUS15315	2-Hacid_dh domain-containing protein	1	AGTGVDNIDVK	AGTGVDNIDVK	2	AGTGVDNIDVK2	4243.11
A0A0M3K059	A0A0M3K059	A0A0M3K059_ANISI	ASIM_LOCUS13613	pyruvate carboxylase	1	AGTHILAIK	AGTHILAIK	2	AGTHILAIK2	9639.21
A0A0M3K8S1	A0A0M3K8S1	A0A0M3K8S1_ANISI	ASIM_LOCUS16769	methylmalonyl-CoA mutase	1	AGVCAVFGPGTR	AGVC(UniMod:4)AVFGPGTR	2	AGVC(UniMod:4)AVFGPGTR2	130679
A0A0M3K0Y9	A0A0M3K0Y9	A0A0M3K0Y9_ANISI	ASIM_LOCUS13920	N-acetyl-D-glucosamine kinase	1	AGVILGSHIR	AGVILGSHIR	2	AGVILGSHIR2	4574.12
A0A0M3JYW9	A0A0M3JYW9	A0A0M3JYW9_ANISI	ASIM_LOCUS13091	Fructose-bisphosphate aldolase	1	AGVIPGIK	AGVIPGIK	2	AGVIPGIK2	35694.5
A0A0M3JVL9	A0A0M3JVL9	A0A0M3JVL9_ANISI	ASIM_LOCUS11741	Guanine nucleotide-binding protein subunit beta-1 (inferred by orthology to a C. elegans protein)	1	AGVLAGHDNR	AGVLAGHDNR	2	AGVLAGHDNR2	5176.13
A0A0M3JTX7	A0A0M3JTX7	A0A0M3JTX7_ANISI	ASIM_LOCUS11069	Lon protease homolog, mitochondrial	1	AGVNCIILPEENR	AGVNC(UniMod:4)IILPEENR	2	AGVNC(UniMod:4)IILPEENR2	3127.1
A0A0M3JR09	A0A0M3JR09	A0A0M3JR09_ANISI	ASIM_LOCUS9867	NADH dehydrogenase [ubiquinone] 1 beta subcomplex subunit 4	1	AGVVIDPAMFR	AGVVIDPAM(UniMod:35)FR	2	AGVVIDPAM(UniMod:35)FR2	3481.1
A0A3P6RE65	A0A3P6RE65	A0A3P6RE65_ANISI	ASIM_LOCUS14319	Myosin motor domain-containing protein	1	AGYVILQK	AGYVILQK	2	AGYVILQK2	75358.6
A0A0M3IYD1	A0A0M3IYD1	A0A0M3IYD1_ANISI	ASIM_LOCUS164	Uncharacterized protein	1	AHATDGQEMTPLNSGTSTK	AHATDGQEMTPLNSGTSTK	3	AHATDGQEMTPLNSGTSTK3	963023
A0A0M3KCW0;A0A3P6NUV5	A0A0M3KCW0;A0A3P6NUV5	A0A0M3KCW0_ANISI;A0A3P6NUV5_ANISI	ASIM_LOCUS18208;ASIM_LOCUS1926	40S ribosomal protein S27 (inferred by orthology to a C. elegans protein)	0	AHLTEGCSFR	AHLTEGC(UniMod:4)SFR	2	AHLTEGC(UniMod:4)SFR2	3087.09
A0A0M3KCW0;A0A3P6NUV5	A0A0M3KCW0;A0A3P6NUV5	A0A0M3KCW0_ANISI;A0A3P6NUV5_ANISI	ASIM_LOCUS18208;ASIM_LOCUS1926	40S ribosomal protein S27 (inferred by orthology to a C. elegans protein)	0	AHLTEGCSFR	AHLTEGC(UniMod:4)SFR	3	AHLTEGC(UniMod:4)SFR3	4043.06
A0A0M3IXZ4	A0A0M3IXZ4	A0A0M3IXZ4_ANISI	ASIM_LOCUS19	Apolipophorins (inferred by orthology to a D. melanogaster protein)	1	AHVISNTPK	AHVISNTPK	2	AHVISNTPK2	25287.6
A0A0M3JAY1;A0A0M3KEW5	A0A0M3JAY1;A0A0M3KEW5	A0A0M3JAY1_ANISI;A0A0M3KEW5_ANISI	ASIM_LOCUS18913;ASIM_LOCUS4566	40S ribosomal protein SA (inferred by orthology to a C. elegans protein)	0	AIAAIENPADVCVVSAR	AIAAIENPADVC(UniMod:4)VVSAR	2	AIAAIENPADVC(UniMod:4)VVSAR2	11195.5
A0A3P6PS25	A0A3P6PS25	A0A3P6PS25_ANISI	ASIM_LOCUS8875	Uncharacterized protein	1	AIAANITK	AIAANITK	2	AIAANITK2	3626.05
A0A3P6S466	A0A3P6S466	A0A3P6S466_ANISI	ASIM_LOCUS13928	Vinculin	1	AIADSSEEVTR	AIADSSEEVTR	2	AIADSSEEVTR2	9698.25
A0A0M3KFB2	A0A0M3KFB2	A0A0M3KFB2_ANISI	ASIM_LOCUS19060	AAA domain-containing protein	1	AIAHECQANFISIK	AIAHEC(UniMod:4)QANFISIK	3	AIAHEC(UniMod:4)QANFISIK3	1190.02
A0A3P6QV39	A0A3P6QV39	A0A3P6QV39_ANISI	ASIM_LOCUS12492	Fibronectin type-III domain-containing protein	1	AIAYTSPSVNVQTQPK	AIAYTSPSVNVQTQPK	2	AIAYTSPSVNVQTQPK2	407017
A0A0M3JYK8	A0A0M3JYK8	A0A0M3JYK8_ANISI	ASIM_LOCUS12965	COesterase domain-containing protein	1	AICDIDFPAK	AIC(UniMod:4)DIDFPAK	2	AIC(UniMod:4)DIDFPAK2	13878.4
A0A3P6SIA8	A0A3P6SIA8	A0A3P6SIA8_ANISI	ASIM_LOCUS14899	Uncharacterized protein	1	AIDALNGEK	AIDALNGEK	2	AIDALNGEK2	10156.2
A0A3P6SIA8	A0A3P6SIA8	A0A3P6SIA8_ANISI	ASIM_LOCUS14899	Uncharacterized protein	1	AIDALNGEKDR	AIDALNGEKDR	2	AIDALNGEKDR2	1801.06
A0A0M3K120	A0A0M3K120	A0A0M3K120_ANISI	ASIM_LOCUS13955	T-complex protein 1 subunit theta	1	AIDDAVNTYK	AIDDAVNTYK	2	AIDDAVNTYK2	6965.18
A0A0M3JXN4	A0A0M3JXN4	A0A0M3JXN4_ANISI	ASIM_LOCUS12587	NADH-ubiquinone oxidoreductase 75 kDa subunit, mitochondrial	1	AIDDLIAGK	AIDDLIAGK	2	AIDDLIAGK2	1803.04
A0A0M3K4G1	A0A0M3K4G1	A0A0M3K4G1_ANISI	ASIM_LOCUS15259	Uncharacterized protein	1	AIDFENK	AIDFENK	2	AIDFENK2	3880.06
A0A158PMT6	A0A158PMT6	A0A158PMT6_ANISI	ASIM_LOCUS9870	Microtubule-actin cross-linking factor 1	1	AIDLDIINPK	AIDLDIINPK	2	AIDLDIINPK2	1393.04
A0A0M3KJQ4	A0A0M3KJQ4	A0A0M3KJQ4_ANISI	ASIM_LOCUS20602	ABC transmembrane type-1 domain-containing protein	1	AIDSLINYETVK	AIDSLINYETVK	2	AIDSLINYETVK2	2611.08
A0A0M3K573	A0A0M3K573	A0A0M3K573_ANISI	ASIM_LOCUS15521	Regulator of chromosome condensation (inferred by orthology to a C. elegans protein)	1	AIDTLPVDKK	AIDTLPVDKK	2	AIDTLPVDKK2	858024
A0A0M3J0H6;A0A0M3K6G9	A0A0M3K6G9;A0A0M3J0H6	A0A0M3J0H6_ANISI;A0A0M3K6G9_ANISI	ASIM_LOCUS15965;ASIM_LOCUS909	PA domain-containing protein	0	AIDYVVK	AIDYVVK	2	AIDYVVK2	2150.04
A0A158PP35	A0A158PP35	A0A158PP35_ANISI	ASIM_LOCUS12986	Paramyosin (inferred by orthology to a C. elegans protein)	1	AIEQLHEEQEHSMK	AIEQLHEEQEHSMK	2	AIEQLHEEQEHSMK2	1780.08
A0A158PP35	A0A158PP35	A0A158PP35_ANISI	ASIM_LOCUS12986	Paramyosin (inferred by orthology to a C. elegans protein)	1	AIEQLHEEQEHSMK	AIEQLHEEQEHSMK	3	AIEQLHEEQEHSMK3	85696
A0A158PP35	A0A158PP35	A0A158PP35_ANISI	ASIM_LOCUS12986	Paramyosin (inferred by orthology to a C. elegans protein)	1	AIEQLHEEQEHSMK	AIEQLHEEQEHSMK	4	AIEQLHEEQEHSMK4	2180.04
A0A158PP35	A0A158PP35	A0A158PP35_ANISI	ASIM_LOCUS12986	Paramyosin (inferred by orthology to a C. elegans protein)	1	AIEQLHEEQEHSMK	AIEQLHEEQEHSM(UniMod:35)K	2	AIEQLHEEQEHSM(UniMod:35)K2	1571.07
A0A158PP35	A0A158PP35	A0A158PP35_ANISI	ASIM_LOCUS12986	Paramyosin (inferred by orthology to a C. elegans protein)	1	AIEQLHEEQEHSMK	AIEQLHEEQEHSM(UniMod:35)K	3	AIEQLHEEQEHSM(UniMod:35)K3	40763
A0A3P6RE65	A0A3P6RE65	A0A3P6RE65_ANISI	ASIM_LOCUS14319	Myosin motor domain-containing protein	1	AIESMQASLENETK	AIESMQASLENETK	2	AIESMQASLENETK2	85613.5
A0A3P6RE65	A0A3P6RE65	A0A3P6RE65_ANISI	ASIM_LOCUS14319	Myosin motor domain-containing protein	1	AIESMQASLENETK	AIESM(UniMod:35)QASLENETK	2	AIESM(UniMod:35)QASLENETK2	44878.7
A0A0M3KBX3	A0A0M3KBX3;A0A3P6NDA2	A0A0M3KBX3_ANISI	ASIM_LOCUS17871	Coronin	0	AIFLQDGR	AIFLQDGR	2	AIFLQDGR2	10037.2
A0A0M3JXB3	A0A0M3JXB3	A0A0M3JXB3_ANISI	ASIM_LOCUS12445	Aminotransferase class V domain-containing protein	1	AIGADEDLAHSSIR	AIGADEDLAHSSIR	2	AIGADEDLAHSSIR2	720026
A0A0M3J3L5	A0A0M3J3L5	A0A0M3J3L5_ANISI	ASIM_LOCUS1998	Uncharacterized protein	1	AIGDMQQQLNDK	AIGDMQQQLNDK	2	AIGDMQQQLNDK2	12373.4
A0A0M3J3L5	A0A0M3J3L5	A0A0M3J3L5_ANISI	ASIM_LOCUS1998	Uncharacterized protein	1	AIGDMQQQLNDK	AIGDM(UniMod:35)QQQLNDK	2	AIGDM(UniMod:35)QQQLNDK2	5050.16
A0A3P6Q6M9	A0A3P6Q6M9	A0A3P6Q6M9_ANISI	ASIM_LOCUS6104	Uncharacterized protein	1	AIGDSFYK	AIGDSFYK	2	AIGDSFYK2	2712.06
con-sp|con-P02538|K2C6A_HUMAN	con-sp|con-P02538|K2C6A_HUMAN;con-sp|con-P48668|K2C6C_HUMAN	Keratin,	Keratin,		1	AIGGGLSSVGGGSSTIK	AIGGGLSSVGGGSSTIK	2	AIGGGLSSVGGGSSTIK2	2172.08
A0A0M3JSX9	A0A0M3JSX9	A0A0M3JSX9_ANISI	ASIM_LOCUS10665	Aldo_ket_red domain-containing protein	1	AIGLSNVNAAQVER	AIGLSNVNAAQVER	2	AIGLSNVNAAQVER2	4688.18
A0A0M3K6M6	A0A0M3K6M6	A0A0M3K6M6_ANISI	ASIM_LOCUS16024	Aldo_ket_red domain-containing protein	1	AIGVSNFNQK	AIGVSNFNQK	2	AIGVSNFNQK2	5370.14
A0A0M3IZU8	A0A0M3IZU8	A0A0M3IZU8_ANISI	ASIM_LOCUS681	phosphoenolpyruvate carboxykinase (GTP)	1	AIHICDGSEAEAQEIIDK	AIHIC(UniMod:4)DGSEAEAQEIIDK	3	AIHIC(UniMod:4)DGSEAEAQEIIDK3	1583.04
A0A0M3IYY7	A0A0M3IYY7;A0A0M3J053	A0A0M3IYY7_ANISI	ASIM_LOCUS370	AMP-binding domain-containing protein	0	AIICFPANK	AIIC(UniMod:4)FPANK	2	AIIC(UniMod:4)FPANK2	3627.09
A0A0M3JBB0;A0A0M3JBE3	A0A0M3JBB0;A0A0M3JBE3	A0A0M3JBB0_ANISI;A0A0M3JBE3_ANISI	ASIM_LOCUS4693;ASIM_LOCUS4726	AT21926p (inferred by orthology to a D. melanogaster protein)	0	AIIEEGGHIK	AIIEEGGHIK	2	AIIEEGGHIK2	6286.16
A0A0M3JJN4	A0A0M3JJN4	A0A0M3JJN4_ANISI	ASIM_LOCUS7620	Uncharacterized protein	1	AIIEQEK	AIIEQEK	2	AIIEQEK2	21212.4
A0A0M3JTN1	A0A0M3JTN1	A0A0M3JTN1_ANISI	ASIM_LOCUS10962	CAAX prenyl protease	1	AIISEEDYAK	AIISEEDYAK	2	AIISEEDYAK2	2188.06
A0A0M3JXS9	A0A0M3JXS9	A0A0M3JXS9_ANISI	ASIM_LOCUS12636	ATP citrate synthase	1	AIIWGQQIK	AIIWGQQIK	2	AIIWGQQIK2	4121.1
A0A0M3K7G7	A0A0M3K7G7	A0A0M3K7G7_ANISI	ASIM_LOCUS16315	Uncharacterized protein	1	AILAMGDK	AILAMGDK	2	AILAMGDK2	367157
A0A0M3K7G7	A0A0M3K7G7	A0A0M3K7G7_ANISI	ASIM_LOCUS16315	Uncharacterized protein	1	AILAMGDK	AILAM(UniMod:35)GDK	2	AILAM(UniMod:35)GDK2	87223.6
A0A0M3K3L8	A0A0M3K3L8	A0A0M3K3L8_ANISI	ASIM_LOCUS14968	Acyl-CoA:lysophosphatidylglycerol acyltransferase 1 (inferred by orthology to a human protein)	1	AILEEIGPR	AILEEIGPR	2	AILEEIGPR2	8686.2
A0A0G2YNB9	A0A0G2YNB9;A0A0M3IZK3	A0A0G2YNB9_ANISI	ASIM_LOCUS11220	Tubulin beta chain	0	AILVDLEPGTMDSIR	AILVDLEPGTM(UniMod:35)DSIR	2	AILVDLEPGTM(UniMod:35)DSIR2	2672.11
A0A0M3JYV4	A0A0M3JYV4	A0A0M3JYV4_ANISI	ASIM_LOCUS13074	Electron transfer flavoprotein subunit beta	1	AILVEVDNETAER	AILVEVDNETAER	2	AILVEVDNETAER2	1629.06
A0A3P6R753	A0A3P6R753	A0A3P6R753_ANISI	ASIM_LOCUS16833	Acetyl-CoA hydrolase	1	AIMALESTTGK	AIMALESTTGK	2	AIMALESTTGK2	457016
A0A3P6R753	A0A3P6R753	A0A3P6R753_ANISI	ASIM_LOCUS16833	Acetyl-CoA hydrolase	1	AIMALESTTGK	AIM(UniMod:35)ALESTTGK	2	AIM(UniMod:35)ALESTTGK2	174404
A0A0M3J0Q8;A0A0M3KAC3	A0A0M3J0Q8;A0A0M3KAC3	A0A0M3J0Q8_ANISI;A0A0M3KAC3_ANISI	ASIM_LOCUS17321;ASIM_LOCUS991	Acetyl-CoA acetyltransferase, mitochondrial (inferred by orthology to a human protein)	0	AIMLGAQQIQLGQR	AIMLGAQQIQLGQR	2	AIMLGAQQIQLGQR2	1127.04
A0A0M3JWC5	A0A0M3JWC5	A0A0M3JWC5_ANISI	ASIM_LOCUS12043	Uncharacterized protein	1	AINESGQAESR	AINESGQAESR	2	AINESGQAESR2	1243.03
A0A0M3K925	A0A0M3K925	A0A0M3K925_ANISI	ASIM_LOCUS16873	Proteasome subunit alpha type	1	AINSTNLTAVAVK	AINSTNLTAVAVK	2	AINSTNLTAVAVK2	1203.04
A0A0M3JUR2	A0A0M3JUR2	A0A0M3JUR2_ANISI	ASIM_LOCUS11399	Eukaryotic translation initiation factor 3 subunit K	1	AIPGFEESIR	AIPGFEESIR	2	AIPGFEESIR2	4783.13
A0A0M3JT59	A0A0M3JT59	A0A0M3JT59_ANISI	ASIM_LOCUS10753	Failed axon connections (inferred by orthology to a D. melanogaster protein)	1	AISHYLGSK	AISHYLGSK	2	AISHYLGSK2	8006.17
A0A0M3JNU8	A0A0M3JNU8	A0A0M3JNU8_ANISI	ASIM_LOCUS9081	J domain-containing protein	1	AISQAYEVLSDPK	AISQAYEVLSDPK	2	AISQAYEVLSDPK2	3357.11
A0A0M3JUZ4	A0A0M3JUZ4	A0A0M3JUZ4_ANISI	ASIM_LOCUS11491	Hemicentin-1 (inferred by orthology to a human protein)	1	AISVANLTLSPK	AISVANLTLSPK	2	AISVANLTLSPK2	13935.4
A0A0M3JXR9	A0A0M3JXR9	A0A0M3JXR9_ANISI	ASIM_LOCUS12626	Peripheral subunit-binding (PSBD) domain-containing protein	1	AISVPDAHR	AISVPDAHR	2	AISVPDAHR2	38176.9
A0A0M3K2N9	A0A0M3K2N9	A0A0M3K2N9_ANISI	ASIM_LOCUS14604	Uncharacterized protein	1	AITFEDVR	AITFEDVR	2	AITFEDVR2	45960.1
A0A0M3JUZ9	A0A0M3JUZ9	A0A0M3JUZ9_ANISI	ASIM_LOCUS11496	Cystatin domain-containing protein	1	AITTINLQSK	AITTINLQSK	2	AITTINLQSK2	12309.3
A0A0M3JVR8	A0A0M3JVR8	A0A0M3JVR8_ANISI	ASIM_LOCUS11796	TPPP family protein (inferred by orthology to a C. elegans protein)	1	AITTTMTGIAFSK	AITTTMTGIAFSK	2	AITTTMTGIAFSK2	2141.07
A0A0M3JZK2	A0A0M3JZK2	A0A0M3JZK2_ANISI	ASIM_LOCUS13368	proteasome endopeptidase complex	1	AIVQATFR	AIVQATFR	2	AIVQATFR2	4170.08
A0A0M3K3S0	A0A0M3K3S0	A0A0M3K3S0_ANISI	ASIM_LOCUS15018	cGMP-dependent protein kinase	1	AIVVAQEPPSPSK	AIVVAQEPPSPSK	2	AIVVAQEPPSPSK2	6248.19
A0A0M3K0Z0	A0A0M3K0Z0	A0A0M3K0Z0_ANISI	Ca-P60A	Calcium-transporting ATPase	1	AIYNNMK	AIYNNMK	2	AIYNNMK2	10779.2
A0A0M3K505	A0A0M3K505	A0A0M3K505_ANISI	ASIM_LOCUS15453	Aspartate--tRNA ligase, cytoplasmic	1	AKDDESGLSVVNLDTR	AKDDESGLSVVNLDTR	3	AKDDESGLSVVNLDTR3	1514.03
A0A0M3K9C4	A0A0M3K9C4	A0A0M3K9C4_ANISI	ASIM_LOCUS16971	Glucose transporter type 1 (inferred by orthology to a D. melanogaster protein)	1	AKDDVSAEMDLMR	AKDDVSAEM(UniMod:35)DLMR	3	AKDDVSAEM(UniMod:35)DLMR3	1089.02
A0A0M3J9M3	A0A0M3J9M3	A0A0M3J9M3_ANISI	ASIM_LOCUS4105	Uncharacterized protein	1	AKEEPATQTEAEK	AKEEPATQTEAEK	2	AKEEPATQTEAEK2	10287.3
A0A0M3J9M3	A0A0M3J9M3	A0A0M3J9M3_ANISI	ASIM_LOCUS4105	Uncharacterized protein	1	AKEEPATQTEAEK	AKEEPATQTEAEK	3	AKEEPATQTEAEK3	4114.08
A0A3P6RJH9	A0A3P6RJH9	A0A3P6RJH9_ANISI	ASIM_LOCUS11306	Mechanosensory abnormality protein 6 (inferred by orthology to a C. elegans protein)	1	AKPVEIENDFDR	AKPVEIENDFDR	3	AKPVEIENDFDR3	1652.03
A0A3P6N442	A0A3P6N442	A0A3P6N442_ANISI	ASIM_LOCUS2417	Myosin tail domain-containing protein	1	AKTDLNNAQAEIK	AKTDLNNAQAEIK	2	AKTDLNNAQAEIK2	699024
A0A0M3KEE7	A0A0M3KEE7	A0A0M3KEE7_ANISI	ASIM_LOCUS18746	eIF-4F 25 kDa subunit	1	ALADSSETANEK	ALADSSETANEK	2	ALADSSETANEK2	880023
A0A3P6S783	A0A3P6S783	A0A3P6S783_ANISI	ASIM_LOCUS13751	Myosin tail domain-containing protein	1	ALAELQQVR	ALAELQQVR	2	ALAELQQVR2	147615
A0A0M3K120	A0A0M3K120	A0A0M3K120_ANISI	ASIM_LOCUS13955	T-complex protein 1 subunit theta	1	ALAQNGVSCVVAAGK	ALAQNGVSC(UniMod:4)VVAAGK	2	ALAQNGVSC(UniMod:4)VVAAGK2	1484.05
A0A3P6RND9	A0A3P6RND9	A0A3P6RND9_ANISI	ASIM_LOCUS15573	Myosin tail domain-containing protein	1	ALDDAEAALEAEEAK	ALDDAEAALEAEEAK	2	ALDDAEAALEAEEAK2	41414.7
A0A3P6RND9	A0A3P6RND9	A0A3P6RND9_ANISI	ASIM_LOCUS15573	Myosin tail domain-containing protein	1	ALDDAEAALEAEEAK	ALDDAEAALEAEEAK	3	ALDDAEAALEAEEAK3	2889.07
A0A0M3JXH9	A0A0M3JXH9	A0A0M3JXH9_ANISI	ASIM_LOCUS12523	Stress-induced-phosphoprotein 1 (inferred by orthology to a C. elegans protein)	1	ALDDCETCIK	ALDDC(UniMod:4)ETC(UniMod:4)IK	2	ALDDC(UniMod:4)ETC(UniMod:4)IK2	1491.05
A0A0M3JVS3	A0A0M3JVS3	A0A0M3JVS3_ANISI	ASIM_LOCUS11802	H(+)-transporting two-sector ATPase	1	ALDDFYEK	ALDDFYEK	2	ALDDFYEK2	11568.3
A0A0M3JBF2	A0A0M3JBF2	A0A0M3JBF2_ANISI	ASIM_LOCUS4737	Myosin_tail_1 domain-containing protein	1	ALDEAEAAVEAEETK	ALDEAEAAVEAEETK	2	ALDEAEAAVEAEETK2	2319.09
A0A0M3JYB5	A0A0M3JYB5	A0A0M3JYB5_ANISI	ASIM_LOCUS12855	AO66 ankyrin (inferred by orthology to a C. elegans protein)	1	ALDIPDADIR	ALDIPDADIR	2	ALDIPDADIR2	7284.17
A0A3P6NTN9	A0A3P6NAG0;A0A3P6NTN9	A0A3P6NTN9_ANISI	ASIM_LOCUS1954	Myosin tail domain-containing protein	0	ALDSMQATLESEMK	ALDSMQATLESEM(UniMod:35)K	2	ALDSMQATLESEM(UniMod:35)K2	1376.06
A0A0M3K7E9	A0A0M3K7E9	A0A0M3K7E9_ANISI	ASIM_LOCUS16297	Methionine aminopeptidase	1	ALDSSYEELYK	ALDSSYEELYK	2	ALDSSYEELYK2	2287.07
A0A3P6Q6B0	A0A3P6Q6B0	A0A3P6Q6B0_ANISI	ASIM_LOCUS11542	FAD/NAD(P)-binding domain-containing protein	1	ALDTNIPAFLNGK	ALDTNIPAFLNGK	2	ALDTNIPAFLNGK2	863026
A0A0M3JSL2	A0A0M3JSL2	A0A0M3JSL2_ANISI	ASIM_LOCUS10529	Tensin-4 (inferred by orthology to a human protein)	1	ALDTPPLPSEIAK	ALDTPPLPSEIAK	2	ALDTPPLPSEIAK2	2164.07
A0A3P6PG32	A0A3P6PG32;A0A3P6Q7M6	A0A3P6PG32_ANISI	ASIM_LOCUS2265	Myosin tail domain-containing protein	0	ALEDAENQMR	ALEDAENQMR	2	ALEDAENQMR2	319351
A0A3P6PG32	A0A3P6PG32;A0A3P6Q7M6	A0A3P6PG32_ANISI	ASIM_LOCUS2265	Myosin tail domain-containing protein	0	ALEDAENQMR	ALEDAENQM(UniMod:35)R	2	ALEDAENQM(UniMod:35)R2	203718
A0A0M3J6F1	A0A0M3J6F1;A0A0M3JDJ0	A0A0M3J6F1_ANISI	ASIM_LOCUS2983	Uncharacterized protein	0	ALEEAEAR	ALEEAEAR	2	ALEEAEAR2	114395
con-sp|con-P02533|K1C14_HUMAN	con-sp|con-P02533|K1C14_HUMAN;con-sp|con-P08779|K1C16_HUMAN;con-sp|con-P13646|K1C13_HUMAN;con-sp|con-P19012|K1C15_HUMAN;con-sp|con-O77727|K1C15_SHEEP	Keratin,	Keratin,		1	ALEEANADLEVK	ALEEANADLEVK	2	ALEEANADLEVK2	2492.08
A0A0M3J3L5	A0A0M3J3L5	A0A0M3J3L5_ANISI	ASIM_LOCUS1998	Uncharacterized protein	1	ALEEAPK	ALEEAPK	2	ALEEAPK2	6399.13
A0A3P6T8G2	A0A3P6T8G2	A0A3P6T8G2_ANISI	ASIM_LOCUS17927	SH3 domain-containing protein	1	ALEEQTEQR	ALEEQTEQR	2	ALEEQTEQR2	3401.09
con-sp|con-P13645|K1C10_HUMAN	con-sp|con-P13645|K1C10_HUMAN	Keratin,	Keratin,		1	ALEESNYELEGK	ALEESNYELEGK	2	ALEESNYELEGK2	4084.14
A0A0M3KBA5	A0A0M3KBA5	A0A0M3KBA5_ANISI	ASIM_LOCUS17653	Malate dehydrogenase	1	ALEGADVVVIPAGVPR	ALEGADVVVIPAGVPR	2	ALEGADVVVIPAGVPR2	2781.11
A0A0M3JK03	A0A0M3JK03	A0A0M3JK03_ANISI	ASIM_LOCUS7737	Myosin tail domain-containing protein	1	ALEGELADR	ALEGELADR	2	ALEGELADR2	324512
A0A0M3J7K8;A0A0M3J7T8	A0A0M3J7K8;A0A0M3J7T8	A0A0M3J7K8_ANISI;A0A0M3J7T8_ANISI	ASIM_LOCUS3393;ASIM_LOCUS3471	Probable methylmalonyl-CoA mutase, mitochondrial (inferred by orthology to a C. elegans protein)	0	ALENITEVAK	ALENITEVAK	2	ALENITEVAK2	123274
A0A0M3JRD3	A0A0M3JRD3	A0A0M3JRD3_ANISI	ASIM_LOCUS10013	Delta-1-pyrroline-5-carboxylate dehydrogenase, mitochondrial	1	ALEQLSTK	ALEQLSTK	2	ALEQLSTK2	9821.19
A0A3P6RND9	A0A3P6RND9	A0A3P6RND9_ANISI	ASIM_LOCUS15573	Myosin tail domain-containing protein	1	ALEQNLQK	ALEQNLQK	2	ALEQNLQK2	138347
A0A0M3KIK6	A0A0M3KIK6	A0A0M3KIK6_ANISI	ASIM_LOCUS20202	Putative aminopeptidase (inferred by orthology to a C. elegans protein)	1	ALEVLRPK	ALEVLRPK	2	ALEVLRPK2	3885.09
A0A0M3K916	A0A0M3K916	A0A0M3K916_ANISI	ASIM_LOCUS16864	Calponin-homology (CH) domain-containing protein	1	ALEYIESK	ALEYIESK	2	ALEYIESK2	13730.3
A0A3P6PPE7	A0A3P6PPE7	A0A3P6PPE7_ANISI	ASIM_LOCUS9807	ATP-dependent 6-phosphofructokinase	1	ALEYLVTQAK	ALEYLVTQAK	2	ALEYLVTQAK2	18679.6
A0A158PN55	A0A158PN55	A0A158PN55_ANISI	ASIM_LOCUS10581	Disks large 1 tumor suppressor protein (inferred by orthology to a D. melanogaster protein)	1	ALFDYDPSR	ALFDYDPSR	2	ALFDYDPSR2	7756.2
A0A0M3KDF0	A0A0M3KDF0	A0A0M3KDF0_ANISI	ASIM_LOCUS18398	2-amino-3-ketobutyrate coenzyme A ligase, mitochondrial (inferred by orthology to a human protein)	1	ALGGAMGGYTTGPK	ALGGAM(UniMod:35)GGYTTGPK	2	ALGGAM(UniMod:35)GGYTTGPK2	1595.05
con-sp|con-P12763|FETUA_BOVIN	con-sp|con-P12763|FETUA_BOVIN	Alpha-2-HS-glycoprotein	Alpha-2-HS-glycoprotein		1	ALGGEDVR	ALGGEDVR	2	ALGGEDVR2	13257.3
A0A0M3K2T6	A0A0M3K2T6	A0A0M3K2T6_ANISI	ASIM_LOCUS14663	Succinate--CoA ligase [ADP-forming] subunit beta, mitochondrial	1	ALIAQSEMR	ALIAQSEMR	2	ALIAQSEMR2	4991.13
A0A0M3J0N5	A0A0M3J0N5	A0A0M3J0N5_ANISI	ASIM_LOCUS968	UBA_e1_C domain-containing protein	1	ALIDDKPADAEDCVK	ALIDDKPADAEDC(UniMod:4)VK	3	ALIDDKPADAEDC(UniMod:4)VK3	1546.04
A0A0M3JSG9	A0A0M3JSG9	A0A0M3JSG9_ANISI	ASIM_LOCUS10480	Apple domain-containing protein	1	ALIDEVEGNK	ALIDEVEGNK	2	ALIDEVEGNK2	16277.4
A0A0M3JYC9	A0A0M3JYC9	A0A0M3JYC9_ANISI	ASIM_LOCUS12870	mannose-1-phosphate guanylyltransferase	1	ALILVGGYGTR	ALILVGGYGTR	2	ALILVGGYGTR2	3527.1
A0A3P6QK39	A0A3P6QK39	A0A3P6QK39_ANISI	ASIM_LOCUS11926	Uncharacterized protein	1	ALITEGLVNPR	ALITEGLVNPR	2	ALITEGLVNPR2	6746.22
A0A0M3JXS3	A0A0M3JXS3	A0A0M3JXS3_ANISI	ASIM_LOCUS12630	Transketolase	1	ALIVQHAK	ALIVQHAK	2	ALIVQHAK2	13978.3
A0A0M3K184	A0A0M3K184	A0A0M3K184_ANISI	ASIM_LOCUS14029	Ornithine aminotransferase	1	ALKDQADILTLTSR	ALKDQADILTLTSR	2	ALKDQADILTLTSR2	1000.04
A0A158PNP6	A0A158PNP6	A0A158PNP6_ANISI	ASIM_LOCUS12060	methylcrotonoyl-CoA carboxylase	1	ALLAVLDAK	ALLAVLDAK	2	ALLAVLDAK2	1309.03
A0A0M3JWP9	A0A0M3JWP9	A0A0M3JWP9_ANISI	ASIM_LOCUS12189	Citrate lyase subunit beta-like protein, mitochondrial (inferred by orthology to a human protein)	1	ALLDMPR	ALLDMPR	2	ALLDMPR2	5643.1
A0A0M3JWQ2	A0A0M3JWQ2	A0A0M3JWQ2_ANISI	hsp90	Endoplasmin (inferred by orthology to a human protein); Heat shock protein 90	1	ALLFVPQR	ALLFVPQR	2	ALLFVPQR2	56230.2
A0A3P6P0K3	A0A0M3J7D2;A0A3P6P0K3	A0A3P6P0K3_ANISI	ASIM_LOCUS4831	T-complex protein 1 subunit zeta (inferred by orthology to a C. elegans protein) (Fragment)	0	ALLIDVAR	ALLIDVAR	2	ALLIDVAR2	6468.16
A0A0M3K404	A0A0M3K404	A0A0M3K404_ANISI	ASIM_LOCUS15102	Myosin heavy chain-like (inferred by orthology to a D. melanogaster protein)	1	ALLIVDAVR	ALLIVDAVR	2	ALLIVDAVR2	2587.07
A0A0M3J8K2	A0A0M3J8K2	A0A0M3J8K2_ANISI	ASIM_LOCUS3732	Uncharacterized protein	1	ALLMAQEALR	ALLMAQEALR	2	ALLMAQEALR2	10817.3
A0A3P6Q6M9	A0A3P6Q6M9	A0A3P6Q6M9_ANISI	ASIM_LOCUS6104	Uncharacterized protein	1	ALLTIVNSPLK	ALLTIVNSPLK	2	ALLTIVNSPLK2	2667.07
A0A0M3JW62	A0A0M3JW62	A0A0M3JW62_ANISI	ASIM_LOCUS11972	Apoptosis-linked gene 2-interacting protein X 1 (inferred by orthology to a C. elegans protein)	1	ALMDTVQEIK	ALMDTVQEIK	2	ALMDTVQEIK2	5625.15
A0A0M3KHK3	A0A0M3KHK3	A0A0M3KHK3_ANISI	ASIM_LOCUS19851	Epidermal retinol dehydrogenase 2 (inferred by orthology to a human protein)	1	ALMPIGTMPR	ALMPIGTMPR	2	ALMPIGTMPR2	4335.12
A0A0M3K866	A0A0M3K866	A0A0M3K866_ANISI	ASIM_LOCUS16564	Spectrin beta chain (inferred by orthology to a D. melanogaster protein)	1	ALNAMGSPVPSTGTPQK	ALNAM(UniMod:35)GSPVPSTGTPQK	2	ALNAM(UniMod:35)GSPVPSTGTPQK2	452016
A0A0M3K1D0	A0A0M3K1D0	A0A0M3K1D0_ANISI	ASIM_LOCUS14079	Electron transfer flavoprotein-ubiquinone oxidoreductase	1	ALNEGGYQTIPDK	ALNEGGYQTIPDK	2	ALNEGGYQTIPDK2	1286.05
A0A0M3KJJ2	A0A0M3KJJ2	A0A0M3KJJ2_ANISI	ASIM_LOCUS20542	Uncharacterized protein	1	ALNEMTSTYLR	ALNEMTSTYLR	2	ALNEMTSTYLR2	12687.4
A0A0M3KDQ3	A0A0M3KDQ3	A0A0M3KDQ3_ANISI	ASIM_LOCUS18501	Uncharacterized protein	1	ALNLEKEER	ALNLEKEER	2	ALNLEKEER2	3759.1
A0A0M3KDQ3	A0A0M3KDQ3	A0A0M3KDQ3_ANISI	ASIM_LOCUS18501	Uncharacterized protein	1	ALNLEKEER	ALNLEKEER	3	ALNLEKEER3	4492.07
A0A0M3K1D3	A0A0M3K1D3	A0A0M3K1D3_ANISI	ASIM_LOCUS14082	Uncharacterized protein	1	ALNNETISSR	ALNNETISSR	2	ALNNETISSR2	2614.07
A0A3P6SZK1	A0A3P6SZK1	A0A3P6SZK1_ANISI	ASIM_LOCUS16907	Transketolase-like pyrimidine-binding domain-containing protein	1	ALPEDGEAVK	ALPEDGEAVK	2	ALPEDGEAVK2	16967.4
A0A0M3K3H1	A0A0M3K3H1	A0A0M3K3H1_ANISI	ASIM_LOCUS14919	Uncharacterized protein	1	ALPMAGGSGGVALMAGGQPK	ALPMAGGSGGVALMAGGQPK	4	ALPMAGGSGGVALMAGGQPK4	1210.02
A0A0M3K2P0	A0A0M3K2P0	A0A0M3K2P0_ANISI	ASIM_LOCUS14606	K Homology domain-containing protein	1	ALPSQDMPLR	ALPSQDMPLR	2	ALPSQDMPLR2	8866.21
A0A0M3K444	A0A0M3K444	A0A0M3K444_ANISI	ASIM_LOCUS15142	Fructose-bisphosphate aldolase	1	ALQASALAAWGGK	ALQASALAAWGGK	2	ALQASALAAWGGK2	16466.5
A0A0M3JYW9	A0A0M3JYW9	A0A0M3JYW9_ANISI	ASIM_LOCUS13091	Fructose-bisphosphate aldolase	1	ALQASVLK	ALQASVLK	2	ALQASVLK2	45584.8
A0A0M3JT23	A0A0M3JT23	A0A0M3JT23_ANISI	ASIM_LOCUS10713	D-Importin 7/RanBP7 (inferred by orthology to a D. melanogaster protein)	1	ALQATTSSTDQK	ALQATTSSTDQK	2	ALQATTSSTDQK2	732022
A0A158PNW2	A0A158PNW2	A0A158PNW2_ANISI	ASIM_LOCUS12468	Cullin-2 (inferred by orthology to a C. elegans protein)	1	ALQAVVNYR	ALQAVVNYR	2	ALQAVVNYR2	1718.05
A0A0M3JZE7	A0A0M3JZE7	A0A0M3JZE7_ANISI	ASIM_LOCUS13300	Uncharacterized protein	1	ALQIFEGTSQIQR	ALQIFEGTSQIQR	2	ALQIFEGTSQIQR2	8565.28
A0A0M3IXZ4	A0A0M3IXZ4;A0A0M3J1U4	A0A0M3IXZ4_ANISI	ASIM_LOCUS19	Apolipophorins (inferred by orthology to a D. melanogaster protein)	0	ALQLYEK	ALQLYEK	2	ALQLYEK2	15229.3
A0A3P6S6N1	A0A3P6S6N1	A0A3P6S6N1_ANISI	ASIM_LOCUS19146	Ezrin/radixin/moesin alpha-helical domain-containing protein	1	ALQQELDELK	ALQQELDELK	2	ALQQELDELK2	59398.8
A0A3P6S6N1	A0A3P6S6N1	A0A3P6S6N1_ANISI	ASIM_LOCUS19146	Ezrin/radixin/moesin alpha-helical domain-containing protein	1	ALQQELDELKK	ALQQELDELKK	2	ALQQELDELKK2	6059.2
A0A3P6S6N1	A0A3P6S6N1	A0A3P6S6N1_ANISI	ASIM_LOCUS19146	Ezrin/radixin/moesin alpha-helical domain-containing protein	1	ALQQELDELKK	ALQQELDELKK	3	ALQQELDELKK3	11941.2
A0A0M3JVI3	A0A0M3JVI3	A0A0M3JVI3_ANISI	ASIM_LOCUS11704	40S ribosomal protein S19 (inferred by orthology to a C. elegans protein)	1	ALQTLEAIK	ALQTLEAIK	2	ALQTLEAIK2	18958.5
A0A158PMT6	A0A158PMT6	A0A158PMT6_ANISI	ASIM_LOCUS9870	Microtubule-actin cross-linking factor 1	1	ALQTQMVYR	ALQTQMVYR	2	ALQTQMVYR2	3801.11
A0A0M3K010	A0A0M3K010	A0A0M3K010_ANISI	ASIM_LOCUS13557	UDP-glucuronosyltransferase	1	ALQTVLSNPSYK	ALQTVLSNPSYK	2	ALQTVLSNPSYK2	2918.09
A0A0M3JYG5	A0A0M3JYG5	A0A0M3JYG5_ANISI	ASIM_LOCUS12915	Uncharacterized protein	1	ALQVGLVSR	ALQVGLVSR	2	ALQVGLVSR2	22940.6
A0A0M3K4H2	A0A0M3K4H2	A0A0M3K4H2_ANISI	ASIM_LOCUS15270	glutamate dehydrogenase [NAD(P)(+)]	1	ALSALMSYK	ALSALMSYK	2	ALSALMSYK2	466750
A0A0M3K4H2	A0A0M3K4H2	A0A0M3K4H2_ANISI	ASIM_LOCUS15270	glutamate dehydrogenase [NAD(P)(+)]	1	ALSALMSYK	ALSALM(UniMod:35)SYK	2	ALSALM(UniMod:35)SYK2	128977
A0A3P6MZQ7	A0A0M3JVZ7;A0A3P6MZQ7	A0A3P6MZQ7_ANISI	ASIM_LOCUS509	Glutamate/phenylalanine/leucine/valine/L-tryptophan dehydrogenase dimerisation domain-containing protein (Fragment)	0	ALSALMTYK	ALSALMTYK	2	ALSALMTYK2	152362
A0A3P6MZQ7	A0A0M3JVZ7;A0A3P6MZQ7	A0A3P6MZQ7_ANISI	ASIM_LOCUS509	Glutamate/phenylalanine/leucine/valine/L-tryptophan dehydrogenase dimerisation domain-containing protein (Fragment)	0	ALSALMTYK	ALSALM(UniMod:35)TYK	2	ALSALM(UniMod:35)TYK2	68390.8
A0A0M3K059	A0A0M3K059	A0A0M3K059_ANISI	ASIM_LOCUS13613	pyruvate carboxylase	1	ALSELHK	ALSELHK	2	ALSELHK2	20427.3
A0A0M3JY66	A0A0M3JY66	A0A0M3JY66_ANISI	ASIM_LOCUS12795	Regulator of microtubule dynamics protein 1 (inferred by orthology to a human protein)	1	ALSFEGSAPSAGAHK	ALSFEGSAPSAGAHK	2	ALSFEGSAPSAGAHK2	4130.16
A0A0M3JY66	A0A0M3JY66	A0A0M3JY66_ANISI	ASIM_LOCUS12795	Regulator of microtubule dynamics protein 1 (inferred by orthology to a human protein)	1	ALSFEGSAPSAGAHK	ALSFEGSAPSAGAHK	3	ALSFEGSAPSAGAHK3	6526.15
A0A0M3JMY1	A0A0M3JMY1	A0A0M3JMY1_ANISI	ASIM_LOCUS8771	Uncharacterized protein	1	ALSGMTSALYR	ALSGMTSALYR	2	ALSGMTSALYR2	5366.16
A0A0M3JS38	A0A0M3JS38	A0A0M3JS38_ANISI	ASIM_LOCUS10323	mannose-6-phosphate isomerase	1	ALSIQSHPTK	ALSIQSHPTK	2	ALSIQSHPTK2	1678.04
A0A0M3JS38	A0A0M3JS38	A0A0M3JS38_ANISI	ASIM_LOCUS10323	mannose-6-phosphate isomerase	1	ALSIQSHPTK	ALSIQSHPTK	3	ALSIQSHPTK3	1201.02
A0A0M3IYY5;A0A0M3K8Z2	A0A0M3IYY5;A0A0M3K8Z2	A0A0M3IYY5_ANISI;A0A0M3K8Z2_ANISI	ASIM_LOCUS16840;ASIM_LOCUS368	Uncharacterized protein	0	ALSKPESYVATR	ALSKPESYVATR	2	ALSKPESYVATR2	23685.9
A0A0M3IYY5;A0A0M3K8Z2	A0A0M3IYY5;A0A0M3K8Z2	A0A0M3IYY5_ANISI;A0A0M3K8Z2_ANISI	ASIM_LOCUS16840;ASIM_LOCUS368	Uncharacterized protein	0	ALSKPESYVATR	ALSKPESYVATR	3	ALSKPESYVATR3	19884.4
A0A3P6RE65	A0A3P6RE65	A0A3P6RE65_ANISI	ASIM_LOCUS14319	Myosin motor domain-containing protein	1	ALSQEIK	ALSQEIK	2	ALSQEIK2	68755.2
A0A0M3KC41	A0A0M3KC41	A0A0M3KC41_ANISI	ASIM_LOCUS17939	Huntingtin interacting protein 1 (inferred by orthology to a D. melanogaster protein)	1	ALSSEQNFQK	ALSSEQNFQK	2	ALSSEQNFQK2	1593.04
A0A0M3JY08	A0A0M3JY08	A0A0M3JY08_ANISI	ASIM_LOCUS12727	Uncharacterized protein	1	ALTDYNSEVDENLPQK	ALTDYNSEVDENLPQK	2	ALTDYNSEVDENLPQK2	1003.04
A0A0M3J2Y0	A0A0M3J2Y0	A0A0M3J2Y0_ANISI	ASIM_LOCUS1763	Piezo_RRas_bdg domain-containing protein	1	ALTLPLDHVK	ALTLPLDHVK	2	ALTLPLDHVK2	2833.09
A0A0M3J1U1	A0A0M3J1U1	A0A0M3J1U1_ANISI	ASIM_LOCUS1374	60S ribosomal protein L35	1	ALTPHEASLK	ALTPHEASLK	2	ALTPHEASLK2	25439.7
A0A0M3J1U1	A0A0M3J1U1	A0A0M3J1U1_ANISI	ASIM_LOCUS1374	60S ribosomal protein L35	1	ALTPHEASLK	ALTPHEASLK	3	ALTPHEASLK3	2993.05
A0A0M3K705	A0A0M3K705	A0A0M3K705_ANISI	ASIM_LOCUS16153	(S)-3-amino-2-methylpropionate transaminase	1	ALTSVAPK	ALTSVAPK	2	ALTSVAPK2	12235.2
A0A0M3KFV9	A0A0M3KFV9	A0A0M3KFV9_ANISI	ASIM_LOCUS19256	60S ribosomal protein L14	1	ALVDGPSSGVPR	ALVDGPSSGVPR	2	ALVDGPSSGVPR2	73266.2
A0A0M3JT07	A0A0M3JT07	A0A0M3JT07_ANISI	ASIM_LOCUS10696	Staphylococcal nuclease domain-containing protein	1	ALVDLHK	ALVDLHK	2	ALVDLHK2	3206.06
A0A0M3JTX4	A0A0M3JTX4	A0A0M3JTX4_ANISI	ASIM_LOCUS11065	NAD(P)-bd_dom domain-containing protein	1	ALVNACELYGK	ALVNAC(UniMod:4)ELYGK	2	ALVNAC(UniMod:4)ELYGK2	18394.5
A0A0M3J6W6;A0A0M3K7X7	A0A0M3J6W6;A0A0M3K7X7	A0A0M3J6W6_ANISI;A0A0M3K7X7_ANISI	ASIM_LOCUS16475;ASIM_LOCUS3149	Probable tRNA pseudouridine synthase 2 (inferred by orthology to a human protein)	0	ALVSLPGATK	ALVSLPGATK	2	ALVSLPGATK2	121675
A0A158PPF5	A0A158PPF5	A0A158PPF5_ANISI	ASIM_LOCUS13880	TDP43_N domain-containing protein	1	ALYTTTTVISTPQK	ALYTTTTVISTPQK	2	ALYTTTTVISTPQK2	4277.17
A0A0M3JW62	A0A0M3JW62	A0A0M3JW62_ANISI	ASIM_LOCUS11972	Apoptosis-linked gene 2-interacting protein X 1 (inferred by orthology to a C. elegans protein)	1	AMADSQILNEEQLSTAK	AMADSQILNEEQLSTAK	2	AMADSQILNEEQLSTAK2	1102.04
A0A0M3JW62	A0A0M3JW62	A0A0M3JW62_ANISI	ASIM_LOCUS11972	Apoptosis-linked gene 2-interacting protein X 1 (inferred by orthology to a C. elegans protein)	1	AMADSQILNEEQLSTAK	AM(UniMod:35)ADSQILNEEQLSTAK	2	AM(UniMod:35)ADSQILNEEQLSTAK2	987042
A0A0M3JKQ8	A0A0M3JKQ8;A0A0M3KAB1	A0A0M3JKQ8_ANISI	ASIM_LOCUS7994	60 kDa SS-A/Ro ribonucleoprotein homolog (inferred by orthology to a C. elegans protein)	0	AMCEIIEK	AMC(UniMod:4)EIIEK	2	AMC(UniMod:4)EIIEK2	3297.08
A0A0M3JS83	A0A0M3JS83	A0A0M3JS83_ANISI	ASIM_LOCUS10373	Probable 26S protease regulatory subunit 4 (inferred by orthology to a C. elegans protein)	1	AMCTEAGLLALR	AMC(UniMod:4)TEAGLLALR	2	AMC(UniMod:4)TEAGLLALR2	1804.05
A0A0M3J0S3	A0A0M3J0S3	A0A0M3J0S3_ANISI	ASIM_LOCUS1006	Hydroxymethylglutaryl-CoA synthase (inferred by orthology to a C. elegans protein)	1	AMELYFPR	AMELYFPR	2	AMELYFPR2	2962.07
A0A3P6RQA4	A0A3P6RQA4	A0A3P6RQA4_ANISI	ASIM_LOCUS10992	Calsequestrin	1	AMFNLLDK	AMFNLLDK	2	AMFNLLDK2	9168.18
A0A3P6RQA4	A0A3P6RQA4	A0A3P6RQA4_ANISI	ASIM_LOCUS10992	Calsequestrin	1	AMFNLLDK	AM(UniMod:35)FNLLDK	2	AM(UniMod:35)FNLLDK2	4860.11
A0A3P6P5A6	A0A3P6P5A6	A0A3P6P5A6_ANISI	ASIM_LOCUS7070	Citrate synthase	1	AMGLPIERPK	AMGLPIERPK	2	AMGLPIERPK2	12737.4
A0A3P6P5A6	A0A3P6P5A6	A0A3P6P5A6_ANISI	ASIM_LOCUS7070	Citrate synthase	1	AMGLPIERPK	AMGLPIERPK	3	AMGLPIERPK3	12463.2
A0A3P6P5A6	A0A3P6P5A6	A0A3P6P5A6_ANISI	ASIM_LOCUS7070	Citrate synthase	1	AMGLPIERPK	AM(UniMod:35)GLPIERPK	3	AM(UniMod:35)GLPIERPK3	8660.15
A0A0M3KA33	A0A0M3K8I4;A0A0M3KA33	A0A0M3KA33_ANISI	ASIM_LOCUS17230	Aldedh domain-containing protein	0	AMHVANNIR	AMHVANNIR	2	AMHVANNIR2	10043.2
A0A0M3KA33	A0A0M3K8I4;A0A0M3KA33	A0A0M3KA33_ANISI	ASIM_LOCUS17230	Aldedh domain-containing protein	0	AMHVANNIR	AMHVANNIR	3	AMHVANNIR3	723011
A0A0M3K2K1	A0A0M3K2K1	A0A0M3K2K1_ANISI	ASIM_LOCUS14562	60S ribosomal protein L8	1	AMIGIVAGGGR	AMIGIVAGGGR	2	AMIGIVAGGGR2	55071.2
A0A0M3K2K1	A0A0M3K2K1	A0A0M3K2K1_ANISI	ASIM_LOCUS14562	60S ribosomal protein L8	1	AMIGIVAGGGR	AM(UniMod:35)IGIVAGGGR	2	AM(UniMod:35)IGIVAGGGR2	31832.8
A0A3P6QCR5	A0A3P6QCR5	A0A3P6QCR5_ANISI	ASIM_LOCUS7981	1,4-alpha-glucan-branching enzyme (inferred by orthology to a human protein)	1	AMNAVEEK	AMNAVEEK	2	AMNAVEEK2	10277.2
A0A0M3K2L4	A0A0M3K2L4	A0A0M3K2L4_ANISI	ASIM_LOCUS14576	Uncharacterized protein	1	AMNPVERPGTVCVDEEK	AMNPVERPGTVC(UniMod:4)VDEEK	3	AMNPVERPGTVC(UniMod:4)VDEEK3	3312.09
A0A0M3K2L4	A0A0M3K2L4	A0A0M3K2L4_ANISI	ASIM_LOCUS14576	Uncharacterized protein	1	AMNPVERPGTVCVDEEK	AM(UniMod:35)NPVERPGTVC(UniMod:4)VDEEK	3	AM(UniMod:35)NPVERPGTVC(UniMod:4)VDEEK3	3495.08
A0A0M3JUZ4	A0A0M3JUZ4	A0A0M3JUZ4_ANISI	ASIM_LOCUS11491	Hemicentin-1 (inferred by orthology to a human protein)	1	AMPEEAPTK	AMPEEAPTK	2	AMPEEAPTK2	2792.06
A0A0M3JJR5	A0A0M3JJR5	A0A0M3JJR5_ANISI	ASIM_LOCUS7646	Uncharacterized protein	1	AMQEVDIR	AMQEVDIR	2	AMQEVDIR2	7225.17
A0A0M3JJR5	A0A0M3JJR5	A0A0M3JJR5_ANISI	ASIM_LOCUS7646	Uncharacterized protein	1	AMQEVDIR	AM(UniMod:35)QEVDIR	2	AM(UniMod:35)QEVDIR2	5912.14
A0A0M3JWX5	A0A0M3JWX5	A0A0M3JWX5_ANISI	rab-11b	Ras-related protein Rab-11B	1	AMVSTGGSNSIHISPTDETQTK	AMVSTGGSNSIHISPTDETQTK	3	AMVSTGGSNSIHISPTDETQTK3	1569.04
A0A0M3JWX5	A0A0M3JWX5	A0A0M3JWX5_ANISI	rab-11b	Ras-related protein Rab-11B	1	AMVSTGGSNSIHISPTDETQTK	AM(UniMod:35)VSTGGSNSIHISPTDETQTK	3	AM(UniMod:35)VSTGGSNSIHISPTDETQTK3	543015
A0A0M3K9H9	A0A0M3K9H9	A0A0M3K9H9_ANISI	ASIM_LOCUS17027	Mitochondrial import inner membrane translocase subunit TIM50	1	AMYIAEQDHAIK	AMYIAEQDHAIK	2	AMYIAEQDHAIK2	696024
A0A0M3K191	A0A0M3K191	A0A0M3K191_ANISI	ASIM_LOCUS14038	Sphingosine-1-phosphate lyase (inferred by orthology to a C. elegans protein)	1	ANADVTFIR	ANADVTFIR	2	ANADVTFIR2	5656.13
A0A3P6PGP6	A0A3P6PGP6	A0A3P6PGP6_ANISI	ASIM_LOCUS8467	Myosin tail domain-containing protein (Fragment)	1	ANAEIQQWK	ANAEIQQWK	2	ANAEIQQWK2	14230.4
A0A0M3K659	A0A0M3K659	A0A0M3K659_ANISI	ASIM_LOCUS15857	Myosin motor domain-containing protein	1	ANAEIQQWQSK	ANAEIQQWQSK	2	ANAEIQQWQSK2	128427
A0A0M3JTM9	A0A0M3JTM9	A0A0M3JTM9_ANISI	ASIM_LOCUS10959	MICOS complex subunit MIC60	1	ANATTQTNPLLTNATETVNK	ANATTQTNPLLTNATETVNK	2	ANATTQTNPLLTNATETVNK2	1444.08
A0A0M3K659	A0A0M3K659	A0A0M3K659_ANISI	ASIM_LOCUS15857	Myosin motor domain-containing protein	1	ANAYASQLEK	ANAYASQLEK	2	ANAYASQLEK2	175020
A0A3P6SC57	A0A3P6SC57	A0A3P6SC57_ANISI	ASIM_LOCUS14296	Moesin/ezrin/radixin homolog 1	1	ANDFVFYAPR	ANDFVFYAPR	2	ANDFVFYAPR2	23335.6
A0A0M3K3X7	A0A0M3K3X7	A0A0M3K3X7_ANISI	ASIM_LOCUS15075	inorganic diphosphatase	1	ANDIPASLDR	ANDIPASLDR	2	ANDIPASLDR2	70512.9
A0A0M3J3Y3	A0A0M3J3Y3	A0A0M3J3Y3_ANISI	ASIM_LOCUS2116	Microtubule-associated protein futsch (inferred by orthology to a D. melanogaster protein)	1	ANEAFTSTK	ANEAFTSTK	2	ANEAFTSTK2	10186.2
A0A0M3IXZ4	A0A0M3IXZ4;A0A0M3KC58	A0A0M3IXZ4_ANISI	ASIM_LOCUS19	Apolipophorins (inferred by orthology to a D. melanogaster protein)	0	ANEAPPLR	ANEAPPLR	2	ANEAPPLR2	17953.4
A0A3P6PIN2	A0A3P6PIN2	A0A3P6PIN2_ANISI	ASIM_LOCUS2009	Alpha-1,4 glucan phosphorylase (Fragment)	1	ANFDTFPDK	ANFDTFPDK	2	ANFDTFPDK2	73327.7
A0A0M3JRJ4	A0A0M3JRJ4	A0A0M3JRJ4_ANISI	ASIM_LOCUS10089	60S ribosomal protein L4 (inferred by orthology to a C. elegans protein)	1	ANFTMPR	ANFTMPR	2	ANFTMPR2	56714
A0A0M3KAW7	A0A0M3KAW7	A0A0M3KAW7_ANISI	ASIM_LOCUS17515	Uncharacterized protein	1	ANFWQLK	ANFWQLK	2	ANFWQLK2	3210.06
A0A0M3KE39	A0A0M3KE39	A0A0M3KE39_ANISI	ASIM_LOCUS18637	60S ribosomal protein L18a	1	ANGEIVSCEEVFER	ANGEIVSC(UniMod:4)EEVFER	2	ANGEIVSC(UniMod:4)EEVFER2	1991.07
A0A3P6PHV8	A0A3P6PHV8	A0A3P6PHV8_ANISI	ASIM_LOCUS1709	Uncharacterized protein	1	ANGLEDALR	ANGLEDALR	2	ANGLEDALR2	33137.7
A0A0M3J3L5	A0A0M3J3L5	A0A0M3J3L5_ANISI	ASIM_LOCUS1998	Uncharacterized protein	1	ANGLENALR	ANGLENALR	2	ANGLENALR2	30824.7
A0A0M3IY31	A0A0M3IY31	A0A0M3IY31_ANISI	PGM1	phosphoglucomutase (alpha-D-glucose-1,6-bisphosphate-dependent)	1	ANGMTLYEVPTGWK	ANGMTLYEVPTGWK	2	ANGMTLYEVPTGWK2	947035
A0A158PP77	A0A158PP77	A0A158PP77_ANISI	ASIM_LOCUS13276	phosphopyruvate hydratase	1	ANGWGVMVSHR	ANGWGVMVSHR	2	ANGWGVMVSHR2	6835.2
A0A0M3IXZ4	A0A0M3IXZ4;A0A0M3IYH2	A0A0M3IXZ4_ANISI	ASIM_LOCUS19	Apolipophorins (inferred by orthology to a D. melanogaster protein)	0	ANIAYQNK	ANIAYQNK	2	ANIAYQNK2	20738.4
A0A0M3JU27	A0A0M3JU27	A0A0M3JU27_ANISI	ASIM_LOCUS11129	Uncharacterized protein	1	ANIEPYYETGR	ANIEPYYETGR	2	ANIEPYYETGR2	69589.1
A0A0M3K4I5	A0A0M3K4I5	A0A0M3K4I5_ANISI	ASIM_LOCUS15283	Charged multivesicular body protein 2a (inferred by orthology to a human protein)	1	ANIQAVSLK	ANIQAVSLK	2	ANIQAVSLK2	4960.11
A0A3P6NL11	A0A3P6NL11;A0A3P6T875	A0A3P6NL11_ANISI	ASIM_LOCUS4405	IF rod domain-containing protein (Fragment)	0	ANMESTYQR	ANMESTYQR	2	ANMESTYQR2	23381.6
A0A0M3K0N6	A0A0M3K0N6	A0A0M3K0N6_ANISI	ASIM_LOCUS13807	Dolichyl-diphosphooligosaccharide--protein glycosyltransferase subunit 1	1	ANNAELAEK	ANNAELAEK	2	ANNAELAEK2	1919.04
A0A0M3KAS2	A0A0M3KAS2	A0A0M3KAS2_ANISI	ASIM_LOCUS17470	40S ribosomal protein S23	1	ANPFGAASHAK	ANPFGAASHAK	2	ANPFGAASHAK2	50777.5
A0A0M3IXZ4	A0A0M3IXZ4;A0A0M3IZ21	A0A0M3IXZ4_ANISI	ASIM_LOCUS19	Apolipophorins (inferred by orthology to a D. melanogaster protein)	0	ANQVNYEGR	ANQVNYEGR	2	ANQVNYEGR2	40636.9
A0A3P6R0P2	A0A3P6R0P2	A0A3P6R0P2_ANISI	ASIM_LOCUS13018	PX domain-containing protein	1	ANSTAALSGAGVK	ANSTAALSGAGVK	2	ANSTAALSGAGVK2	2560.07
A0A3P6RE65	A0A3P6RE65	A0A3P6RE65_ANISI	ASIM_LOCUS14319	Myosin motor domain-containing protein	1	ANSYANQLEK	ANSYANQLEK	2	ANSYANQLEK2	66724.8
A0A0M3KCE6	A0A0M3JMU0;A0A0M3KCE6	A0A0M3KCE6_ANISI	ASIM_LOCUS18044	Tropomyosin (inferred by orthology to a C. elegans protein)	0	ANTVESQLK	ANTVESQLK	2	ANTVESQLK2	151194
A0A3P6SRG8	A0A3P6P7Z3;A0A3P6SRG8	A0A3P6SRG8_ANISI	ASIM_LOCUS16398	EF-hand domain-containing protein	0	ANTVGPWLER	ANTVGPWLER	2	ANTVGPWLER2	40508
A0A0M3K3E0	A0A0M3K3E0	A0A0M3K3E0_ANISI	ASIM_LOCUS14888	S-adenosylmethionine synthase	1	ANVDYQSVVR	ANVDYQSVVR	2	ANVDYQSVVR2	2674.08
A0A0M3IZR0	A0A0M3IZR0	A0A0M3IZR0_ANISI	ASIM_LOCUS643	L-2-hydroxyglutarate dehydrogenase, mitochondrial (inferred by orthology to a human protein)	1	ANVYPVPDPR	ANVYPVPDPR	2	ANVYPVPDPR2	37718.1
A0A0M3JQH7	A0A0M3JQH7	A0A0M3JQH7_ANISI	ASIM_LOCUS9658	aspartate transaminase	1	ANWSNPPNHGAK	ANWSNPPNHGAK	2	ANWSNPPNHGAK2	7531.23
A0A0M3JQH7	A0A0M3JQH7	A0A0M3JQH7_ANISI	ASIM_LOCUS9658	aspartate transaminase	1	ANWSNPPNHGAK	ANWSNPPNHGAK	3	ANWSNPPNHGAK3	6444.11
A0A158PP69	A0A158PP69	A0A158PP69_ANISI	ASIM_LOCUS13223	Major sperm protein (inferred by orthology to a C. elegans protein)	1	APADGTLGLAYR	APADGTLGLAYR	2	APADGTLGLAYR2	6166.17
A0A0M3IYX4	A0A0M3IYX4	A0A0M3IYX4_ANISI	ASIM_LOCUS357	40S ribosomal protein S12	1	APAPVVEDEK	APAPVVEDEK	2	APAPVVEDEK2	1650.04
A0A0M3IYX4	A0A0M3IYX4	A0A0M3IYX4_ANISI	ASIM_LOCUS357	40S ribosomal protein S12	1	APAPVVEDEKLDVQNALK	APAPVVEDEKLDVQNALK	3	APAPVVEDEKLDVQNALK3	1474.04
A0A0M3JS06	A0A0M3JS06	A0A0M3JS06_ANISI	ASIM_LOCUS10286	40S ribosomal protein S7	1	APDEFEK	APDEFEK	2	APDEFEK2	24396.4
A0A0M3KCD2	A0A0M3KCD2	A0A0M3KCD2_ANISI	ASIM_LOCUS18030	Uncharacterized protein	1	APDLPSSAGEGSIANLDK	APDLPSSAGEGSIANLDK	2	APDLPSSAGEGSIANLDK2	28856.2
A0A0M3JWG0	A0A0M3JWG0	A0A0M3JWG0_ANISI	ASIM_LOCUS12080	Stress-activated protein kinase JNK	1	APEVILGLPYTEK	APEVILGLPYTEK	2	APEVILGLPYTEK2	911.03
A0A0M3K0Q9	A0A0M3K0Q9;A0A0M3K4G1	A0A0M3K0Q9_ANISI	ASIM_LOCUS13834	Chaperonin homolog Hsp-60, mitochondrial (inferred by orthology to a C. elegans protein)	0	APGFGDNR	APGFGDNR	2	APGFGDNR2	16020.3
A0A0M3K0Q9	A0A0M3K0Q9;A0A0M3K4G1	A0A0M3K0Q9_ANISI	ASIM_LOCUS13834	Chaperonin homolog Hsp-60, mitochondrial (inferred by orthology to a C. elegans protein)	0	APGFGDNRK	APGFGDNRK	2	APGFGDNRK2	5106.11
A0A3P6QHQ7	A0A3P6QHQ7	A0A3P6QHQ7_ANISI	ASIM_LOCUS12821	ATP synthase subunit alpha	1	APGIIPR	APGIIPR	2	APGIIPR2	103347
A0A158PN55	A0A158PN55	A0A158PN55_ANISI	ASIM_LOCUS10581	Disks large 1 tumor suppressor protein (inferred by orthology to a D. melanogaster protein)	1	APHEVTVNALK	APHEVTVNALK	2	APHEVTVNALK2	1057.03
A0A158PN55	A0A158PN55	A0A158PN55_ANISI	ASIM_LOCUS10581	Disks large 1 tumor suppressor protein (inferred by orthology to a D. melanogaster protein)	1	APHEVTVNALK	APHEVTVNALK	3	APHEVTVNALK3	2534.04
A0A3P6RAT0	A0A3P6RAT0	A0A3P6RAT0_ANISI	ASIM_LOCUS9640	Uncharacterized protein	1	APHTQAVVTSSK	APHTQAVVTSSK	2	APHTQAVVTSSK2	827023
A0A3P6RAT0	A0A3P6RAT0	A0A3P6RAT0_ANISI	ASIM_LOCUS9640	Uncharacterized protein	1	APHTQAVVTSSK	APHTQAVVTSSK	3	APHTQAVVTSSK3	3149.04
A0A0M3J3H1	A0A0M3J3H1;A0A0M3KDU4	A0A0M3J3H1_ANISI	ASIM_LOCUS1953	ATP7 (inferred by orthology to a D. melanogaster protein)	0	APIQQTADR	APIQQTADR	2	APIQQTADR2	2226.05
A0A3P6RN98	A0A3P6RN98	A0A3P6RN98_ANISI	ASIM_LOCUS18470	Ig-like domain-containing protein (Fragment)	1	APIVVSPEETVNEGAPVR	APIVVSPEETVNEGAPVR	2	APIVVSPEETVNEGAPVR2	3060.13
A0A0M3K2Z8	A0A0M3K2Z8	A0A0M3K2Z8_ANISI	ASIM_LOCUS14737	Probable elongation factor 1-gamma (inferred by orthology to a C. elegans protein)	1	APLTNVNR	APLTNVNR	2	APLTNVNR2	63371.2
A0A158PN23	A0A158PN23	A0A158PN23_ANISI	ASIM_LOCUS10411	Twitchin (inferred by orthology to a C. elegans protein)	1	APNGPLETSNINAK	APNGPLETSNINAK	2	APNGPLETSNINAK2	1300.04
A0A0M3JW99	A0A0M3JW99	A0A0M3JW99_ANISI	ASIM_LOCUS12016	Ig-like domain-containing protein	1	APPTIYGEPK	APPTIYGEPK	2	APPTIYGEPK2	79028
A0A0M3JXH5	A0A0M3JXH5	A0A0M3JXH5_ANISI	ASIM_LOCUS12518	Uncharacterized protein	1	APPVQQPEPAQR	APPVQQPEPAQR	2	APPVQQPEPAQR2	96062.9
A0A0M3K7J5	A0A0M3K7J5	A0A0M3K7J5_ANISI	ASIM_LOCUS16344	Titin	1	APQLEPEPTSTKPPK	APQLEPEPTSTKPPK	3	APQLEPEPTSTKPPK3	4489.11
A0A0M3K2P7	A0A0M3K2P7	A0A0M3K2P7_ANISI	ASIM_LOCUS14614	40S ribosomal protein S3a	1	APSMFTNR	APSMFTNR	2	APSMFTNR2	77255.8
con-sp|con-P08779|K1C16_HUMAN	con-sp|con-P08779|K1C16_HUMAN	Keratin,	Keratin,		1	APSTYGGGLSVSSR	APSTYGGGLSVSSR	2	APSTYGGGLSVSSR2	1637.05
con-sp|con-P02533|K1C14_HUMAN	con-sp|con-P02533|K1C14_HUMAN	Keratin,	Keratin,		1	APSTYGGGLSVSSSR	APSTYGGGLSVSSSR	2	APSTYGGGLSVSSSR2	6957.23
A0A0M3JA95	A0A0M3JA95	A0A0M3JA95_ANISI	ASIM_LOCUS4326	Uncharacterized protein	1	APTAMSPGSSAAER	APTAMSPGSSAAER	2	APTAMSPGSSAAER2	1980.06
A0A3P6PD04	A0A3P6PD04;A0A3P6PP31	A0A3P6PD04_ANISI	ASIM_LOCUS1155	Uncharacterized protein	0	APTSSIAFK	APTSSIAFK	2	APTSSIAFK2	113014
A0A3P6R924	A0A3P6R924	A0A3P6R924_ANISI	ASIM_LOCUS14350	Zasp-like motif domain-containing protein (Fragment)	1	APVFSLSAK	APVFSLSAK	2	APVFSLSAK2	25403.5
A0A0M3JSL0	A0A0M3JSL0	A0A0M3JSL0_ANISI	ASIM_LOCUS10526	60S ribosomal protein L27a	1	APVIDVVK	APVIDVVK	2	APVIDVVK2	25587.5
con-sp|con-P00761|TRYP_PIG	con-sp|con-P00761|TRYP_PIG	Trypsin	Trypsin		1	APVLSDSSCK	APVLSDSSC(UniMod:4)K	2	APVLSDSSC(UniMod:4)K2	6749.16
A0A0M3JUZ4	A0A0M3JUZ4	A0A0M3JUZ4_ANISI	ASIM_LOCUS11491	Hemicentin-1 (inferred by orthology to a human protein)	1	APVPEMAPAPK	APVPEMAPAPK	2	APVPEMAPAPK2	4813.13
A0A0M3JB92	A0A0M3JB92	A0A0M3JB92_ANISI	ASIM_LOCUS4675	Uncharacterized protein	1	APVRLETDPAADETSK	APVRLETDPAADETSK	3	APVRLETDPAADETSK3	762017
A0A0M3K5J7	A0A0M3K5J7	A0A0M3K5J7_ANISI	ASIM_LOCUS1447	Cytochrome b-c1 complex subunit 7	1	APWSVVPAAAK	APWSVVPAAAK	2	APWSVVPAAAK2	9571.27
A0A0M3JWQ2	A0A0M3JWQ2	A0A0M3JWQ2_ANISI	hsp90	Endoplasmin (inferred by orthology to a human protein); Heat shock protein 90	1	APYDLFENK	APYDLFENK	2	APYDLFENK2	10966.3
A0A0M3JWQ2	A0A0M3JWQ2	A0A0M3JWQ2_ANISI	hsp90	Endoplasmin (inferred by orthology to a human protein); Heat shock protein 90	1	APYDLFENKK	APYDLFENKK	2	APYDLFENKK2	2048.06
A0A0M3JWQ2	A0A0M3JWQ2	A0A0M3JWQ2_ANISI	hsp90	Endoplasmin (inferred by orthology to a human protein); Heat shock protein 90	1	APYDLFENKK	APYDLFENKK	3	APYDLFENKK3	1164.02
A0A0M3K0N8	A0A0M3K0N8	A0A0M3K0N8_ANISI	ASIM_LOCUS13809	fumarate hydratase	1	AQAIADDVDTDMK	AQAIADDVDTDMK	2	AQAIADDVDTDMK2	45783.5
A0A0M3K0N8	A0A0M3K0N8	A0A0M3K0N8_ANISI	ASIM_LOCUS13809	fumarate hydratase	1	AQAIADDVDTDMK	AQAIADDVDTDM(UniMod:35)K	2	AQAIADDVDTDM(UniMod:35)K2	15751.6
A0A0M3K2T6	A0A0M3K2T6	A0A0M3K2T6_ANISI	ASIM_LOCUS14663	Succinate--CoA ligase [ADP-forming] subunit beta, mitochondrial	1	AQAIDIFR	AQAIDIFR	2	AQAIDIFR2	6237.14
A0A3P6NTI3	A0A3P6NTI3	A0A3P6NTI3_ANISI	ASIM_LOCUS3425	Uncharacterized protein (Fragment)	1	AQAMPDVVK	AQAMPDVVK	2	AQAMPDVVK2	7735.18
A0A0M3K444	A0A0M3K444	A0A0M3K444_ANISI	ASIM_LOCUS15142	Fructose-bisphosphate aldolase	1	AQANSLAAQGK	AQANSLAAQGK	2	AQANSLAAQGK2	41581.9
A0A3P6P1H6	A0A3P6P1H6	A0A3P6P1H6_ANISI	ASIM_LOCUS6558	Uncharacterized protein	1	AQANYAAVLNELNEK	AQANYAAVLNELNEK	2	AQANYAAVLNELNEK2	804031
A0A0M3JXH5	A0A0M3JXH5	A0A0M3JXH5_ANISI	ASIM_LOCUS12518	Uncharacterized protein	1	AQAQQEALER	AQAQQEALER	2	AQAQQEALER2	34400.8
A0A0M3JQZ6	A0A0M3JQZ6	A0A0M3JQZ6_ANISI	ASIM_LOCUS9849	Alanine--tRNA ligase	1	AQAVMGFSVNEETGK	AQAVMGFSVNEETGK	2	AQAVMGFSVNEETGK2	1871.08
A0A0M3J5Z5;A0A3P6TIT7	A0A0M3J5Z5;A0A3P6TIT7	A0A0M3J5Z5_ANISI;A0A3P6TIT7_ANISI	ASIM_LOCUS18855;ASIM_LOCUS2829	Hydroxyacyl-coenzyme A dehydrogenase, mitochondrial (inferred by orthology to a human protein)	0	AQDAMVEDVMK	AQDAMVEDVMK	2	AQDAMVEDVMK2	6265.2
A0A0M3KDA9	A0A0M3KDA9	A0A0M3KDA9_ANISI	ASIM_LOCUS18358	Uncharacterized protein	1	AQDELSSYK	AQDELSSYK	2	AQDELSSYK2	67470.6
A0A0M3KDA9	A0A0M3KDA9	A0A0M3KDA9_ANISI	ASIM_LOCUS18358	Uncharacterized protein	1	AQDELSSYKK	AQDELSSYKK	2	AQDELSSYKK2	5675.17
A0A0M3KDA9	A0A0M3KDA9	A0A0M3KDA9_ANISI	ASIM_LOCUS18358	Uncharacterized protein	1	AQDELSSYKK	AQDELSSYKK	3	AQDELSSYKK3	3341.05
A0A0M3IY30	A0A0M3IY30	A0A0M3IY30_ANISI	ASIM_LOCUS58	Tropomodulin (inferred by orthology to a C. elegans protein)	1	AQDESTGTTFR	AQDESTGTTFR	2	AQDESTGTTFR2	1144.03
A0A0M3KAL7	A0A0M3KAL7	A0A0M3KAL7_ANISI	ASIM_LOCUS17415	Tropomyosin (inferred by orthology to a C. elegans protein)	1	AQEDLSTANSNLEEK	AQEDLSTANSNLEEK	2	AQEDLSTANSNLEEK2	83688.5
A0A0M3JU23	A0A0M3JU23	A0A0M3JU23_ANISI	ASIM_LOCUS11125	Vigilin (inferred by orthology to a human protein)	1	AQEEDYLEER	AQEEDYLEER	2	AQEEDYLEER2	4301.14
A0A0M3JWT3	A0A0M3JWT3	A0A0M3JWT3_ANISI	ASIM_LOCUS12232	Eukaryotic translation initiation factor 3 subunit A	1	AQELISVGK	AQELISVGK	2	AQELISVGK2	11019.3
A0A158PMS6	A0A158PMS6	A0A158PMS6_ANISI	ASIM_LOCUS9835	Proline dehydrogenase	1	AQENSGLLTAAK	AQENSGLLTAAK	2	AQENSGLLTAAK2	3504.11
A0A0M3JFN8	A0A0M3JFN8	A0A0M3JFN8_ANISI	ASIM_LOCUS6220	Polyadenylate-binding protein (inferred by orthology to a D. melanogaster protein)	1	AQGQYQTGGQAGGAAGR	AQGQYQTGGQAGGAAGR	2	AQGQYQTGGQAGGAAGR2	136005
A0A3P6QPF5	A0A3P6QPF5	A0A3P6QPF5_ANISI	ASIM_LOCUS10122	PX domain-containing protein	1	AQINLLQQTLK	AQINLLQQTLK	2	AQINLLQQTLK2	1301.04
A0A0M3KDQ4	A0A0M3KDQ4	A0A0M3KDQ4_ANISI	ASIM_LOCUS18502	Troponin T, skeletal muscle (inferred by orthology to a D. melanogaster protein)	1	AQIQTLYQR	AQIQTLYQR	2	AQIQTLYQR2	24480.6
A0A0M3JWX5	A0A0M3JWX5;A0A0M3K5H8	A0A0M3JWX5_ANISI	rab-11b	Ras-related protein Rab-11B	0	AQIWDTAGQER	AQIWDTAGQER	2	AQIWDTAGQER2	17365.5
A0A0M3JUI8	A0A0M3JUI8	A0A0M3JUI8_ANISI	ASIM_LOCUS11316	Uncharacterized protein	1	AQLAALEAK	AQLAALEAK	2	AQLAALEAK2	2207.05
A0A0M3K659	A0A0M3K659	A0A0M3K659_ANISI	ASIM_LOCUS15857	Myosin motor domain-containing protein	1	AQLAEAEER	AQLAEAEER	2	AQLAEAEER2	231535
A0A0M3KIV9	A0A0M3KIV9	A0A0M3KIV9_ANISI	ASIM_LOCUS20307	NADH dehydrogenase [ubiquinone] 1 beta subcomplex subunit 9	1	AQLLLADGCR	AQLLLADGC(UniMod:4)R	2	AQLLLADGC(UniMod:4)R2	10622.3
A0A0M3KD67	A0A0M3KD67	A0A0M3KD67_ANISI	ASIM_LOCUS18314	Myosin tail domain-containing protein	1	AQNDLTNANNR	AQNDLTNANNR	2	AQNDLTNANNR2	5105.14
A0A0M3KDA9	A0A0M3JMH6;A0A0M3KDA9	A0A0M3KDA9_ANISI	ASIM_LOCUS18358	Uncharacterized protein	0	AQNDQLQTEIQHLR	AQNDQLQTEIQHLR	2	AQNDQLQTEIQHLR2	2382.1
A0A0M3KDA9	A0A0M3JMH6;A0A0M3KDA9	A0A0M3KDA9_ANISI	ASIM_LOCUS18358	Uncharacterized protein	0	AQNDQLQTEIQHLR	AQNDQLQTEIQHLR	3	AQNDQLQTEIQHLR3	41294.9
A0A0M3JUI8	A0A0M3JUI8	A0A0M3JUI8_ANISI	ASIM_LOCUS11316	Uncharacterized protein	1	AQNELDAIVK	AQNELDAIVK	2	AQNELDAIVK2	2477.06
A0A0M3K529	A0A0M3K529	A0A0M3K529_ANISI	ASIM_LOCUS15477	Citrate synthase	1	AQNPWPNVDAH	AQNPWPNVDAH	2	AQNPWPNVDAH2	3547.1
A0A3P6S783	A0A3P6S783	A0A3P6S783_ANISI	ASIM_LOCUS13751	Myosin tail domain-containing protein	1	AQNTIAILER	AQNTIAILER	2	AQNTIAILER2	75255.1
A0A158PP35	A0A158PP35	A0A158PP35_ANISI	ASIM_LOCUS12986	Paramyosin (inferred by orthology to a C. elegans protein)	1	AQNTIALLER	AQNTIALLER	2	AQNTIALLER2	220784
A0A0M3JSF9	A0A0M3JSF9	A0A0M3JSF9_ANISI	ASIM_LOCUS10466	Transportin-3 (inferred by orthology to a human protein)	1	AQNVVFVK	AQNVVFVK	2	AQNVVFVK2	2585.05
A0A3P6S310	A0A3P6S310	A0A3P6S310_ANISI	ASIM_LOCUS18827	Uncharacterized protein	1	AQPSEYYGGTTQAQK	AQPSEYYGGTTQAQK	2	AQPSEYYGGTTQAQK2	4041.15
A0A0M3JXH5	A0A0M3JXH5	A0A0M3JXH5_ANISI	ASIM_LOCUS12518	Uncharacterized protein	1	AQPVVPPK	AQPVVPPK	2	AQPVVPPK2	5499.11
A0A0M3JXH5	A0A0M3JXH5	A0A0M3JXH5_ANISI	ASIM_LOCUS12518	Uncharacterized protein	1	AQQAQLEALER	AQQAQLEALER	2	AQQAQLEALER2	66990.9
A0A0M3KAG1	A0A0M3KAG1	A0A0M3KAG1_ANISI	ASIM_LOCUS17358	Uncharacterized protein	1	AQQFTNQTR	AQQFTNQTR	2	AQQFTNQTR2	198232
A0A0M3KJS5	A0A0M3KJS5	A0A0M3KJS5_ANISI	ASIM_LOCUS20622	60S ribosomal protein L32	1	AQQLNIK	AQQLNIK	2	AQQLNIK2	11389.2
A0A0M3K3S0	A0A0M3K3S0	A0A0M3K3S0_ANISI	ASIM_LOCUS15018	cGMP-dependent protein kinase	1	AQSAASPHAVQK	AQSAASPHAVQK	2	AQSAASPHAVQK2	242007
A0A3P6RAH4	A0A3P6RAH4	A0A3P6RAH4_ANISI	ASIM_LOCUS15747	Ig-like domain-containing protein	1	AQSSDAGAYICTAQDSR	AQSSDAGAYIC(UniMod:4)TAQDSR	2	AQSSDAGAYIC(UniMod:4)TAQDSR2	1802.08
A0A0M3JWX3	A0A0M3JWX3	A0A0M3JWX3_ANISI	ASIM_LOCUS12283	Uncharacterized protein	1	AQSTFFEQCK	AQSTFFEQC(UniMod:4)K	2	AQSTFFEQC(UniMod:4)K2	1283.03
A0A0M3JXH5	A0A0M3JXH5	A0A0M3JXH5_ANISI	ASIM_LOCUS12518	Uncharacterized protein	1	AQTAGLAQQIAAQAAK	AQTAGLAQQIAAQAAK	2	AQTAGLAQQIAAQAAK2	6561.29
A0A0M3J3R2	A0A0M3J3R2	A0A0M3J3R2_ANISI	ASIM_LOCUS2045	Dehydrogenase/reductase SDR family member 13 (inferred by orthology to a human protein)	1	AQTAQIELVK	AQTAQIELVK	2	AQTAQIELVK2	1906.05
A0A0M3K215	A0A0M3K215	A0A0M3K215_ANISI	ASIM_LOCUS14342	Histidine triad nucleotide-binding protein 1 (inferred by orthology to a C. elegans protein)	1	AQTAVAGGDTIFGK	AQTAVAGGDTIFGK	2	AQTAVAGGDTIFGK2	3634.12
A0A0M3KBA5	A0A0M3KBA5	A0A0M3KBA5_ANISI	ASIM_LOCUS17653	Malate dehydrogenase	1	AQTFIAQLK	AQTFIAQLK	2	AQTFIAQLK2	29270.7
A0A0M3JSC0	A0A0M3JSC0	A0A0M3JSC0_ANISI	ASIM_LOCUS10417	Uncharacterized protein	1	AQTHTATFR	AQTHTATFR	2	AQTHTATFR2	1770.04
A0A0M3JSC0	A0A0M3JSC0	A0A0M3JSC0_ANISI	ASIM_LOCUS10417	Uncharacterized protein	1	AQTHTATFR	AQTHTATFR	3	AQTHTATFR3	1721.02
A0A3P6P7Q2	A0A3P6P7Q2	A0A3P6P7Q2_ANISI	ASIM_LOCUS6635	Myosin tail domain-containing protein (Fragment)	1	AQVEVAEIR	AQVEVAEIR	2	AQVEVAEIR2	162257
A0A3P6RE65	A0A3P6RE65	A0A3P6RE65_ANISI	ASIM_LOCUS14319	Myosin motor domain-containing protein	1	AQVEVSQIR	AQVEVSQIR	2	AQVEVSQIR2	369492
A0A3P6RND9	A0A3P6RND9	A0A3P6RND9_ANISI	ASIM_LOCUS15573	Myosin tail domain-containing protein	1	AQVEVSQVR	AQVEVSQVR	2	AQVEVSQVR2	339430
A0A158PNK2	A0A158PNK2	A0A158PNK2_ANISI	ASIM_LOCUS11776	Uncharacterized protein	1	AQVLAEAEEK	AQVLAEAEEK	2	AQVLAEAEEK2	2132.06
A0A158PNK2	A0A158PNK2	A0A158PNK2_ANISI	ASIM_LOCUS11776	Uncharacterized protein	1	AQVLAEAEEKK	AQVLAEAEEKK	2	AQVLAEAEEKK2	799024
A0A0M3KA44	A0A0M3KA44	A0A0M3KA44_ANISI	ASIM_LOCUS17242	Hemicentin-1 (inferred by orthology to a human protein)	1	AQVLIDEGR	AQVLIDEGR	2	AQVLIDEGR2	8836.2
A0A0M3KBA5	A0A0M3KBA5	A0A0M3KBA5_ANISI	ASIM_LOCUS17653	Malate dehydrogenase	1	AQVSGYEGVHELGK	AQVSGYEGVHELGK	2	AQVSGYEGVHELGK2	5287.2
A0A0M3KBA5	A0A0M3KBA5	A0A0M3KBA5_ANISI	ASIM_LOCUS17653	Malate dehydrogenase	1	AQVSGYEGVHELGK	AQVSGYEGVHELGK	3	AQVSGYEGVHELGK3	13795.3
con-sp|con-P04264|K2C1_HUMAN	con-sp|con-P04264|K2C1_HUMAN	Keratin,	Keratin,		1	AQYEDIAQK	AQYEDIAQK	2	AQYEDIAQK2	166988
con-sp|con-P13647|K2C5_HUMAN	con-sp|con-P13647|K2C5_HUMAN	Keratin,	Keratin,		1	AQYEEIANR	AQYEEIANR	2	AQYEEIANR2	23867.5
con-sp|con-P35908|K22E_HUMAN	con-sp|con-P02538|K2C6A_HUMAN;con-sp|con-P04259|K2C6B_HUMAN;con-sp|con-P19013|K2C4_HUMAN;con-sp|con-P35908|K22E_HUMAN;con-sp|con-P48668|K2C6C_HUMAN;con-sp|con-Q01546|K22O_HUMAN	Keratin,	Keratin,		1	AQYEEIAQR	AQYEEIAQR	2	AQYEEIAQR2	116236
A0A0M3KD25	A0A0M3KD25	A0A0M3KD25_ANISI	ASIM_LOCUS18273	Nuclear migration protein nudC (inferred by orthology to a human protein)	1	AREEAELNEPR	AREEAELNEPR	3	AREEAELNEPR3	1527.03
A0A3P6T875	A0A3P6T875	A0A3P6T875_ANISI	ASIM_LOCUS20273	IF rod domain-containing protein (Fragment)	1	ARNDLDEETLGR	ARNDLDEETLGR	2	ARNDLDEETLGR2	4284.15
A0A3P6T875	A0A3P6T875	A0A3P6T875_ANISI	ASIM_LOCUS20273	IF rod domain-containing protein (Fragment)	1	ARNDLDEETLGR	ARNDLDEETLGR	3	ARNDLDEETLGR3	23651.4
A0A3P6PIN2	A0A3P6PIN2	A0A3P6PIN2_ANISI	ASIM_LOCUS2009	Alpha-1,4 glucan phosphorylase (Fragment)	1	ARPEYMLPVNMYGNVEK	ARPEYM(UniMod:35)LPVNMYGNVEK	3	ARPEYM(UniMod:35)LPVNMYGNVEK3	1784.04
A0A3P6PIN2	A0A3P6PIN2	A0A3P6PIN2_ANISI	ASIM_LOCUS2009	Alpha-1,4 glucan phosphorylase (Fragment)	1	ARPEYMLPVNMYGNVEK	ARPEYMLPVNM(UniMod:35)YGNVEK	3	ARPEYMLPVNM(UniMod:35)YGNVEK3	3011.07
A0A3P6RXI4	A0A3P6RXI4	A0A3P6RXI4_ANISI	ASIM_LOCUS17194	IF rod domain-containing protein	1	ARSDLDQETLNR	ARSDLDQETLNR	3	ARSDLDQETLNR3	2496.05
A0A0M3JKC0;A0A0M3JKD1	A0A0M3JKC0;A0A0M3JKD1	A0A0M3JKC0_ANISI;A0A0M3JKD1_ANISI	ASIM_LOCUS7852;ASIM_LOCUS7870	IF rod domain-containing protein	0	ARTDLDQETLNR	ARTDLDQETLNR	3	ARTDLDQETLNR3	2709.05
A0A3P6PD93	A0A3P6PD93	A0A3P6PD93_ANISI	ASIM_LOCUS6630	Uncharacterized protein	1	ASADGQASSAAADDVENYVR	ASADGQASSAAADDVENYVR	2	ASADGQASSAAADDVENYVR2	261012
A0A0M3JQT9	A0A0M3JQT9	A0A0M3JQT9_ANISI	ASIM_LOCUS9779	Putative malate dehydrogenase (inferred by orthology to a S. mansoni protein)	1	ASAPAIGTNPLTLAANGTK	ASAPAIGTNPLTLAANGTK	2	ASAPAIGTNPLTLAANGTK2	1806.07
A0A0M3JTS5	A0A0M3JTS5	A0A0M3JTS5_ANISI	ASIM_LOCUS11010	Uncharacterized protein	1	ASDGRLEGIEQR	ASDGRLEGIEQR	3	ASDGRLEGIEQR3	1544.03
A0A0M3K2H1	A0A0M3K2H1	A0A0M3K2H1_ANISI	ASIM_LOCUS14526	Proteasome subunit alpha type	1	ASDGVVLATENK	ASDGVVLATENK	2	ASDGVVLATENK2	6025.17
A0A0M3K2R2	A0A0M3K2R2	A0A0M3K2R2_ANISI	ASIM_LOCUS14635	Myosin motor domain-containing protein	1	ASDLTLAQK	ASDLTLAQK	2	ASDLTLAQK2	3633.08
A0A0M3JRY9	A0A0M3JRY9	A0A0M3JRY9_ANISI	ASIM_LOCUS10262	Uncharacterized protein	1	ASEALWEDER	ASEALWEDER	2	ASEALWEDER2	8095.24
A0A0M3K2P0	A0A0M3K2P0	A0A0M3K2P0_ANISI	ASIM_LOCUS14606	K Homology domain-containing protein	1	ASEMNVVSAAEQK	ASEMNVVSAAEQK	2	ASEMNVVSAAEQK2	10493.4
A0A0M3K2P0	A0A0M3K2P0	A0A0M3K2P0_ANISI	ASIM_LOCUS14606	K Homology domain-containing protein	1	ASEMNVVSAAEQK	ASEM(UniMod:35)NVVSAAEQK	2	ASEM(UniMod:35)NVVSAAEQK2	5600.17
A0A0M3JRD0	A0A0M3JRD0	A0A0M3JRD0_ANISI	ASIM_LOCUS10009	Vacuolar protein sorting-associated protein 13C (inferred by orthology to a human protein)	1	ASETSTPAPTK	ASETSTPAPTK	2	ASETSTPAPTK2	754018
A0A0M3JYV7	A0A0M3JYV7	A0A0M3JYV7_ANISI	ASIM_LOCUS13078	Prohibitin	1	ASFYVEK	ASFYVEK	2	ASFYVEK2	12187.2
A0A0M3J3L5	A0A0M3J3L5	A0A0M3J3L5_ANISI	ASIM_LOCUS1998	Uncharacterized protein	1	ASGLENALK	ASGLENALK	2	ASGLENALK2	39282.9
A0A0M3K2H1	A0A0M3K2H1	A0A0M3K2H1_ANISI	ASIM_LOCUS14526	Proteasome subunit alpha type	1	ASILYEDQAK	ASILYEDQAK	2	ASILYEDQAK2	8618.22
con-sp|con-P02533|K1C14_HUMAN	con-sp|con-P02533|K1C14_HUMAN;con-sp|con-P08779|K1C16_HUMAN	Keratin,	Keratin,		1	ASLENSLEETK	ASLENSLEETK	2	ASLENSLEETK2	8818.25
A0A0M3IXZ4	A0A0M3IXZ4	A0A0M3IXZ4_ANISI	ASIM_LOCUS19	Apolipophorins (inferred by orthology to a D. melanogaster protein)	1	ASLLGELK	ASLLGELK	2	ASLLGELK2	14487.3
A0A0M3IZB6	A0A0M3IZB6;A0A3P6S998	A0A0M3IZB6_ANISI	ASIM_LOCUS499	Catalase	0	ASLTIGPR	ASLTIGPR	2	ASLTIGPR2	7268.14
A0A0M3JW62	A0A0M3JW62	A0A0M3JW62_ANISI	ASIM_LOCUS11972	Apoptosis-linked gene 2-interacting protein X 1 (inferred by orthology to a C. elegans protein)	1	ASLTLTDGSFER	ASLTLTDGSFER	2	ASLTLTDGSFER2	7163.24
A0A3P6QXZ8	A0A3P6QXZ8	A0A3P6QXZ8_ANISI	ASIM_LOCUS8855	Uncharacterized protein	1	ASNGDAWVEAQGK	ASNGDAWVEAQGK	2	ASNGDAWVEAQGK2	2041.06
A0A0M3KDD0;A0A3P6Q7Q6	A0A0M3KDD0;A0A3P6Q7Q6	A0A0M3KDD0_ANISI;A0A3P6Q7Q6_ANISI	ASIM_LOCUS18378;ASIM_LOCUS6354	Hemicentin-1 (inferred by orthology to a human protein)	0	ASNTFGEATNFCR	ASNTFGEATNFC(UniMod:4)R	2	ASNTFGEATNFC(UniMod:4)R2	2905.09
A0A0M3K1D3	A0A0M3K1D3	A0A0M3K1D3_ANISI	ASIM_LOCUS14082	Uncharacterized protein	1	ASPNQSLSSIK	ASPNQSLSSIK	2	ASPNQSLSSIK2	1412.04
A0A3P6PGJ9	A0A3P6PGJ9	A0A3P6PGJ9_ANISI	ASIM_LOCUS1259	Uncharacterized protein	1	ASPSNVPR	ASPSNVPR	2	ASPSNVPR2	4480.08
A0A0M3JXN4	A0A0M3JXN4	A0A0M3JXN4_ANISI	ASIM_LOCUS12587	NADH-ubiquinone oxidoreductase 75 kDa subunit, mitochondrial	1	ASPTMAECVR	ASPTMAEC(UniMod:4)VR	2	ASPTMAEC(UniMod:4)VR2	9030.19
A0A0M3JXN4	A0A0M3JXN4	A0A0M3JXN4_ANISI	ASIM_LOCUS12587	NADH-ubiquinone oxidoreductase 75 kDa subunit, mitochondrial	1	ASPTMAECVR	ASPTM(UniMod:35)AEC(UniMod:4)VR	2	ASPTM(UniMod:35)AEC(UniMod:4)VR2	1968.05
A0A0M3K8Y8	A0A0M3K8Y8	A0A0M3K8Y8_ANISI	ASIM_LOCUS16835	26S proteasome non-ATPase regulatory subunit 1	1	ASQPSPSQEASSGSPK	ASQPSPSQEASSGSPK	2	ASQPSPSQEASSGSPK2	494.02
A0A3P6R924	A0A3P6R924	A0A3P6R924_ANISI	ASIM_LOCUS14350	Zasp-like motif domain-containing protein (Fragment)	1	ASQTHNVWQSEADR	ASQTHNVWQSEADR	3	ASQTHNVWQSEADR3	3211.07
A0A0M3KBV3	A0A0M3KBV3	A0A0M3KBV3_ANISI	ASIM_LOCUS17851	Uncharacterized protein	1	ASRPTTELEIEEYDK	ASRPTTELEIEEYDK	3	ASRPTTELEIEEYDK3	3816.09
A0A0M3JS37	A0A0M3JS37	A0A0M3JS37_ANISI	ASIM_LOCUS10322	Importin subunit alpha	1	ASSEDPDVQMAAVQQAR	ASSEDPDVQMAAVQQAR	2	ASSEDPDVQMAAVQQAR2	738.03
A0A0M3JS37	A0A0M3JS37	A0A0M3JS37_ANISI	ASIM_LOCUS10322	Importin subunit alpha	1	ASSEDPDVQMAAVQQAR	ASSEDPDVQM(UniMod:35)AAVQQAR	2	ASSEDPDVQM(UniMod:35)AAVQQAR2	817034
A0A158PP56	A0A158PP56	A0A158PP56_ANISI	ASIM_LOCUS13155	FAD-dependent oxidoreductase 2 FAD binding domain-containing protein	1	ASSGIAACNTEAQR	ASSGIAAC(UniMod:4)NTEAQR	2	ASSGIAAC(UniMod:4)NTEAQR2	8903.26
A0A3P6RE65	A0A3P6RE65	A0A3P6RE65_ANISI	ASIM_LOCUS14319	Myosin motor domain-containing protein	1	ASSMFGVDPEEFMK	ASSM(UniMod:35)FGVDPEEFMK	2	ASSM(UniMod:35)FGVDPEEFMK2	3626.14
A0A3P6RE65	A0A3P6RE65	A0A3P6RE65_ANISI	ASIM_LOCUS14319	Myosin motor domain-containing protein	1	ASSMFGVDPEEFMK	ASSMFGVDPEEFM(UniMod:35)K	2	ASSMFGVDPEEFM(UniMod:35)K2	5601.21
A0A0M3K3E0	A0A0M3K3E0	A0A0M3K3E0_ANISI	ASIM_LOCUS14888	S-adenosylmethionine synthase	1	ASSSLEQIR	ASSSLEQIR	2	ASSSLEQIR2	2438.05
A0A0M3JUA2	A0A0M3JUA2	A0A0M3JUA2_ANISI	ASIM_LOCUS11212	Uncharacterized protein	1	ASTSALPKPK	ASTSALPKPK	2	ASTSALPKPK2	2792.07
A0A3P6RIA5	A0A3P6RIA5	A0A3P6RIA5_ANISI	ASIM_LOCUS9819	Enhancer of mRNA-decapping protein 4 WD40 repeat region domain-containing protein	1	ASTSQQETAAVNDELIK	ASTSQQETAAVNDELIK	2	ASTSQQETAAVNDELIK2	782.03
A0A0M3IYS0	A0A0M3IYS0	A0A0M3IYS0_ANISI	ASIM_LOCUS303	26S proteasome non-ATPase regulatory subunit 2	1	ASTTSMTSVPKPLK	ASTTSMTSVPKPLK	2	ASTTSMTSVPKPLK2	510019
A0A0M3JV83	A0A0M3JV83	A0A0M3JV83_ANISI	ASIM_LOCUS11594	RRM domain-containing protein	1	ASTVDPENLK	ASTVDPENLK	2	ASTVDPENLK2	6313.16
A0A158PP86	A0A158PP86	A0A158PP86_ANISI	ASIM_LOCUS13328	RanBP2-type domain-containing protein	1	ASTVSGGNTEVAAAASR	ASTVSGGNTEVAAAASR	2	ASTVSGGNTEVAAAASR2	366012
A0A3P6R332	A0A3P6R332	A0A3P6R332_ANISI	ASIM_LOCUS16180	Uncharacterized protein	1	ASTWLQSGTNK	ASTWLQSGTNK	2	ASTWLQSGTNK2	13308.3
A0A0M3J329	A0A0M3J329	A0A0M3J329_ANISI	ASIM_LOCUS1812	Microtubule-associated protein futsch (inferred by orthology to a D. melanogaster protein)	1	ASVGGPASQR	ASVGGPASQR	2	ASVGGPASQR2	9185.22
A0A0M3J3A7;A0A3P6N2F7	A0A0M3J3A7;A0A3P6N2F7	A0A0M3J3A7_ANISI;A0A3P6N2F7_ANISI	ASIM_LOCUS1553;ASIM_LOCUS1891	Aminomethyltransferase, mitochondrial (inferred by orthology to a human protein)	0	ASVGVVTSGCPSPTLHK	ASVGVVTSGC(UniMod:4)PSPTLHK	2	ASVGVVTSGC(UniMod:4)PSPTLHK2	8687.4
A0A0M3J3A7;A0A3P6N2F7	A0A0M3J3A7;A0A3P6N2F7	A0A0M3J3A7_ANISI;A0A3P6N2F7_ANISI	ASIM_LOCUS1553;ASIM_LOCUS1891	Aminomethyltransferase, mitochondrial (inferred by orthology to a human protein)	0	ASVGVVTSGCPSPTLHK	ASVGVVTSGC(UniMod:4)PSPTLHK	3	ASVGVVTSGC(UniMod:4)PSPTLHK3	24315.5
A0A3P6QS93	A0A3P6QS93	A0A3P6QS93_ANISI	ASIM_LOCUS12097	Dimethylglycine dehydrogenase, mitochondrial (inferred by orthology to a human protein)	1	ASVLELSHK	ASVLELSHK	2	ASVLELSHK2	13559.3
A0A0M3JFV3	A0A0M3JFV3	A0A0M3JFV3_ANISI	ASIM_LOCUS6281	Glyco_hydro38C2 domain-containing protein	1	ASYNTLYSGLTR	ASYNTLYSGLTR	2	ASYNTLYSGLTR2	2483.08
A0A0M3K573	A0A0M3K573	A0A0M3K573_ANISI	ASIM_LOCUS15521	Regulator of chromosome condensation (inferred by orthology to a C. elegans protein)	1	ATAATSSATTTTANK	ATAATSSATTTTANK	2	ATAATSSATTTTANK2	353011
A0A0M3K6C4	A0A0M3K6C4	A0A0M3K6C4_ANISI	ASIM_LOCUS15922	proteasome endopeptidase complex	1	ATAGNIIADK	ATAGNIIADK	2	ATAGNIIADK2	5837.13
A0A0M3JYW9	A0A0M3JYW9	A0A0M3JYW9_ANISI	ASIM_LOCUS13091	Fructose-bisphosphate aldolase	1	ATANGMATDGK	ATANGMATDGK	2	ATANGMATDGK2	1994.05
A0A0M3KBD1	A0A0M3KBD1	A0A0M3KBD1_ANISI	ASIM_LOCUS17679	40S ribosomal protein S5 (inferred by orthology to a C. elegans protein)	1	ATCPIVER	ATC(UniMod:4)PIVER	2	ATC(UniMod:4)PIVER2	57699.3
A0A3P6R332	A0A3P6R332	A0A3P6R332_ANISI	ASIM_LOCUS16180	Uncharacterized protein	1	ATDGIVPLQSGTNK	ATDGIVPLQSGTNK	2	ATDGIVPLQSGTNK2	30757
A0A3P6P1P0	A0A3P6P1P0	A0A3P6P1P0_ANISI	ASIM_LOCUS3964	S-adenosyl-L-homocysteine hydrolase NAD binding domain-containing protein	1	ATDIMIAGK	ATDIMIAGK	2	ATDIMIAGK2	4269.09
A0A3P6RE65	A0A0M3K659;A0A3P6RE65	A0A3P6RE65_ANISI	ASIM_LOCUS14319	Myosin motor domain-containing protein	0	ATDLTLAQK	ATDLTLAQK	2	ATDLTLAQK2	5068.11
A0A0M3KB37	A0A0M3KB37	A0A0M3KB37_ANISI	ASIM_LOCUS17585	Myosin-3 (inferred by orthology to a C. elegans protein)	1	ATDMTYVQK	ATDMTYVQK	2	ATDMTYVQK2	57637.5
A0A0M3KB37	A0A0M3KB37	A0A0M3KB37_ANISI	ASIM_LOCUS17585	Myosin-3 (inferred by orthology to a C. elegans protein)	1	ATDMTYVQK	ATDM(UniMod:35)TYVQK	2	ATDM(UniMod:35)TYVQK2	18796.4
A0A0M3JU23	A0A0M3JU23	A0A0M3JU23_ANISI	ASIM_LOCUS11125	Vigilin (inferred by orthology to a human protein)	1	ATDTTIELCEQK	ATDTTIELC(UniMod:4)EQK	2	ATDTTIELC(UniMod:4)EQK2	2084.07
A0A0M3JZC6	A0A0M3JZC6	A0A0M3JZC6_ANISI	ASIM_LOCUS13277	A-kinase anchor protein 1, mitochondrial (inferred by orthology to a human protein)	1	ATGGLASSMSPADEAGQEGEIR	ATGGLASSMSPADEAGQEGEIR	2	ATGGLASSMSPADEAGQEGEIR2	239011
A0A0M3JUZ4	A0A0M3JUZ4	A0A0M3JUZ4_ANISI	ASIM_LOCUS11491	Hemicentin-1 (inferred by orthology to a human protein)	1	ATGHPLPEIR	ATGHPLPEIR	2	ATGHPLPEIR2	7570.2
A0A0M3JUZ4	A0A0M3JUZ4	A0A0M3JUZ4_ANISI	ASIM_LOCUS11491	Hemicentin-1 (inferred by orthology to a human protein)	1	ATGHPLPEIR	ATGHPLPEIR	3	ATGHPLPEIR3	4497.06
A0A0M3JH45;A0A0M3K3I2	A0A0M3JH45;A0A0M3K3I2	A0A0M3JH45_ANISI;A0A0M3K3I2_ANISI	ASIM_LOCUS14930;ASIM_LOCUS6730	Uncharacterized protein	0	ATGRPDYPVTGNR	ATGRPDYPVTGNR	3	ATGRPDYPVTGNR3	1916.04
A0A0M3K8M3	A0A0M3K8M3	A0A0M3K8M3_ANISI	ASIM_LOCUS16721	Ras-related protein Rab-7a (inferred by orthology to a human protein)	1	ATIGADFLTK	ATIGADFLTK	2	ATIGADFLTK2	7882.19
A0A3P6SLJ0	A0A3P6P464;A0A3P6SLJ0	A0A3P6SLJ0_ANISI	ASIM_LOCUS19808	Myosin tail domain-containing protein	0	ATILESEK	ATILESEK	2	ATILESEK2	8134.17
A0A0M3KEE7	A0A0M3KEE7	A0A0M3KEE7_ANISI	ASIM_LOCUS18746	eIF-4F 25 kDa subunit	1	ATLEIPDSEPIR	ATLEIPDSEPIR	2	ATLEIPDSEPIR2	4395.14
A0A0M3JUZ4	A0A0M3JUZ4	A0A0M3JUZ4_ANISI	ASIM_LOCUS11491	Hemicentin-1 (inferred by orthology to a human protein)	1	ATLEIQR	ATLEIQR	2	ATLEIQR2	18814.3
con-sp|con-Q8N1N4|K2C78_HUMAN	con-sp|con-Q8N1N4|K2C78_HUMAN	Keratin,	Keratin,		1	ATLENDFVVLK	ATLENDFVVLK	2	ATLENDFVVLK2	508016
A0A0M3JWX6	A0A0M3JWX6	A0A0M3JWX6_ANISI	ASIM_LOCUS12286	60S ribosomal protein L7 (inferred by orthology to a C. elegans protein)	1	ATLQMLR	ATLQMLR	2	ATLQMLR2	72640.3
A0A0M3K5Y3	A0A0M3K5Y3	A0A0M3K5Y3_ANISI	ASIM_LOCUS15781	Dihydrolipoamide acetyltransferase component of pyruvate dehydrogenase complex	1	ATMGFETPEEGFLAK	ATMGFETPEEGFLAK	2	ATMGFETPEEGFLAK2	1414.06
A0A0M3K5Y3	A0A0M3K5Y3	A0A0M3K5Y3_ANISI	ASIM_LOCUS15781	Dihydrolipoamide acetyltransferase component of pyruvate dehydrogenase complex	1	ATMGFETPEEGFLAK	ATM(UniMod:35)GFETPEEGFLAK	2	ATM(UniMod:35)GFETPEEGFLAK2	1269.05
A0A0M3JTX7	A0A0M3JTX7	A0A0M3JTX7_ANISI	ASIM_LOCUS11069	Lon protease homolog, mitochondrial	1	ATMQAIVQTIR	ATMQAIVQTIR	2	ATMQAIVQTIR2	3320.1
A0A0M3JJ69;A0A3P6NYA4	A0A0M3JJ69;A0A3P6NYA4	A0A0M3JJ69_ANISI;A0A3P6NYA4_ANISI	ASIM_LOCUS7454;ASIM_LOCUS7492	Myosin tail domain-containing protein	0	ATMSAAPGGLTVSQSTSGVAR	ATMSAAPGGLTVSQSTSGVAR	2	ATMSAAPGGLTVSQSTSGVAR2	19725.9
A0A0M3JJ69;A0A3P6NYA4	A0A0M3JJ69;A0A3P6NYA4	A0A0M3JJ69_ANISI;A0A3P6NYA4_ANISI	ASIM_LOCUS7454;ASIM_LOCUS7492	Myosin tail domain-containing protein	0	ATMSAAPGGLTVSQSTSGVAR	ATMSAAPGGLTVSQSTSGVAR	3	ATMSAAPGGLTVSQSTSGVAR3	4598.12
A0A0M3JJ69;A0A3P6NYA4	A0A0M3JJ69;A0A3P6NYA4	A0A0M3JJ69_ANISI;A0A3P6NYA4_ANISI	ASIM_LOCUS7454;ASIM_LOCUS7492	Myosin tail domain-containing protein	0	ATMSAAPGGLTVSQSTSGVAR	ATM(UniMod:35)SAAPGGLTVSQSTSGVAR	2	ATM(UniMod:35)SAAPGGLTVSQSTSGVAR2	18563.8
A0A0M3JJ69;A0A3P6NYA4	A0A0M3JJ69;A0A3P6NYA4	A0A0M3JJ69_ANISI;A0A3P6NYA4_ANISI	ASIM_LOCUS7454;ASIM_LOCUS7492	Myosin tail domain-containing protein	0	ATMSAAPGGLTVSQSTSGVAR	ATM(UniMod:35)SAAPGGLTVSQSTSGVAR	3	ATM(UniMod:35)SAAPGGLTVSQSTSGVAR3	15395.5
A0A0M3K5Y3	A0A0M3K5Y3	A0A0M3K5Y3_ANISI	ASIM_LOCUS15781	Dihydrolipoamide acetyltransferase component of pyruvate dehydrogenase complex	1	ATMSFETPDEGYLAK	ATMSFETPDEGYLAK	2	ATMSFETPDEGYLAK2	1566.07
A0A0M3K5Y3	A0A0M3K5Y3	A0A0M3K5Y3_ANISI	ASIM_LOCUS15781	Dihydrolipoamide acetyltransferase component of pyruvate dehydrogenase complex	1	ATMSFETPDEGYLAK	ATM(UniMod:35)SFETPDEGYLAK	2	ATM(UniMod:35)SFETPDEGYLAK2	3285.12
A0A0M3JUZ4	A0A0M3JUZ4	A0A0M3JUZ4_ANISI	ASIM_LOCUS11491	Hemicentin-1 (inferred by orthology to a human protein)	1	ATNALGEASR	ATNALGEASR	2	ATNALGEASR2	6844.14
A0A158PNI3	A0A158PNI3	A0A158PNI3_ANISI	ASIM_LOCUS11565	Protein transport protein SEC23	1	ATNENDTPDALR	ATNENDTPDALR	2	ATNENDTPDALR2	2657.08
A0A3P6Q4B1	A0A3P6Q4B1	A0A3P6Q4B1_ANISI	ASIM_LOCUS11182	Uncharacterized protein	1	ATNSVTLK	ATNSVTLK	2	ATNSVTLK2	4765.08
A0A3P6QMC6	A0A3P6QMC6	A0A3P6QMC6_ANISI	ASIM_LOCUS13526	Uncharacterized protein	1	ATNVYQIMK	ATNVYQIMK	2	ATNVYQIMK2	2220.06
A0A0M3JS38	A0A0M3JS38	A0A0M3JS38_ANISI	ASIM_LOCUS10323	mannose-6-phosphate isomerase	1	ATPELLSLIK	ATPELLSLIK	2	ATPELLSLIK2	1157.03
A0A158PN13	A0A158PN13	A0A158PN13_ANISI	ASIM_LOCUS10335	Collagen alpha-2(IV) chain (inferred by orthology to a C. elegans protein)	1	ATPFIECNGAR	ATPFIEC(UniMod:4)NGAR	2	ATPFIEC(UniMod:4)NGAR2	16099.5
A0A0M3JZE2	A0A0M3JZE2	A0A0M3JZE2_ANISI	ASIM_LOCUS13295	LD35640p (inferred by orthology to a D. melanogaster protein)	1	ATQFISELVNK	ATQFISELVNK	2	ATQFISELVNK2	3100.09
A0A0M3JW05	A0A0M3JW05	A0A0M3JW05_ANISI	ASIM_LOCUS11901	CSD_1 domain-containing protein	1	ATSEGDNAGDTGEEGDAADEGVRR	ATSEGDNAGDTGEEGDAADEGVRR	3	ATSEGDNAGDTGEEGDAADEGVRR3	263007
A0A158PN91	A0A158PN91	A0A158PN91_ANISI	ASIM_LOCUS10888	Uncharacterized protein	1	ATSLQPESIYAR	ATSLQPESIYAR	2	ATSLQPESIYAR2	2609.09
A0A0M3K1Y0	A0A0M3K1Y0	A0A0M3K1Y0_ANISI	ASIM_LOCUS14302	Uncharacterized protein	1	ATSNPELGVEPEAAHQLAR	ATSNPELGVEPEAAHQLAR	3	ATSNPELGVEPEAAHQLAR3	86693.8
A0A3P6QK39	A0A3P6QK39	A0A3P6QK39_ANISI	ASIM_LOCUS11926	Uncharacterized protein	1	ATSSDNDLLNDLSDR	ATSSDNDLLNDLSDR	2	ATSSDNDLLNDLSDR2	2552.11
A0A0M3J6Y1;A0A0M3J728	A0A0M3J6Y1;A0A0M3J728	A0A0M3J6Y1_ANISI;A0A0M3J728_ANISI	ASIM_LOCUS3162;ASIM_LOCUS3209	Uncharacterized protein	0	ATTATAQSQISTAQK	ATTATAQSQISTAQK	2	ATTATAQSQISTAQK2	244008
A0A3P6SCE0	A0A0M3JCV3;A0A3P6SCE0	A0A3P6SCE0_ANISI	ASIM_LOCUS19001	Myosin tail domain-containing protein	0	ATVATLEGDLER	ATVATLEGDLER	2	ATVATLEGDLER2	294516
A0A0M3K0F3	A0A0M3K0F3	A0A0M3K0F3_ANISI	ASIM_LOCUS13716	Protein-serine/threonine kinase	1	ATVENHGVDEELPAVEVK	ATVENHGVDEELPAVEVK	3	ATVENHGVDEELPAVEVK3	975027
A0A0M3J5F3	A0A0M3J5F3	A0A0M3J5F3_ANISI	ASIM_LOCUS2637	ATP-binding cassette sub-family C member 11 (inferred by orthology to a human protein)	1	ATVQFFDVTPTGR	ATVQFFDVTPTGR	2	ATVQFFDVTPTGR2	1842.06
A0A158PN23	A0A158PN23	A0A158PN23_ANISI	ASIM_LOCUS10411	Twitchin (inferred by orthology to a C. elegans protein)	1	ATVQNLQGGK	ATVQNLQGGK	2	ATVQNLQGGK2	1739.04
A0A0M3K899	A0A0M3K899	A0A0M3K899_ANISI	ASIM_LOCUS16597	Piezo non-specific cation channel R-Ras-binding domain-containing protein	1	ATVQQQQQEQSGVSK	ATVQQQQQEQSGVSK	2	ATVQQQQQEQSGVSK2	507019
A0A0M3K444	A0A0M3K444	A0A0M3K444_ANISI	ASIM_LOCUS15142	Fructose-bisphosphate aldolase	1	ATVTCLQR	ATVTC(UniMod:4)LQR	2	ATVTC(UniMod:4)LQR2	363874
A0A0M3JZH0	A0A0M3JZH0	A0A0M3JZH0_ANISI	ASIM_LOCUS13330	40S ribosomal protein S2 (inferred by orthology to a C. elegans protein)	1	ATYAAIQR	ATYAAIQR	2	ATYAAIQR2	80068.6
A0A0M3JZR1	A0A0M3JZR1	A0A0M3JZR1_ANISI	ASIM_LOCUS13439	Rab GDP dissociation inhibitor	1	ATYEGMDPTIHTMQQVYDK	ATYEGMDPTIHTM(UniMod:35)QQVYDK	3	ATYEGMDPTIHTM(UniMod:35)QQVYDK3	1217.03
A0A0M3J2T7	A0A0M3J2T7	A0A0M3J2T7_ANISI	ASIM_LOCUS1720	Probable 26S protease regulatory subunit 6B (inferred by orthology to a C. elegans protein)	1	AVAAHTTASFIR	AVAAHTTASFIR	3	AVAAHTTASFIR3	1662.03
A0A0M3JV03	A0A0M3JV03	A0A0M3JV03_ANISI	ASIM_LOCUS11501	Dihydrolipoamide acetyltransferase component of pyruvate dehydrogenase complex	1	AVAAPAVR	AVAAPAVR	2	AVAAPAVR2	2825.05
A0A158PP77	A0A158PP77	A0A158PP77_ANISI	ASIM_LOCUS13276	phosphopyruvate hydratase	1	AVANINDK	AVANINDK	2	AVANINDK2	85119.5
A0A0M3JS83	A0A0M3JS83	A0A0M3JS83_ANISI	ASIM_LOCUS10373	Probable 26S protease regulatory subunit 4 (inferred by orthology to a C. elegans protein)	1	AVANQTSATFLR	AVANQTSATFLR	2	AVANQTSATFLR2	7882.25
A0A0M3J7K8;A0A0M3J7T8	A0A0M3J7K8;A0A0M3J7T8	A0A0M3J7K8_ANISI;A0A0M3J7T8_ANISI	ASIM_LOCUS3393;ASIM_LOCUS3471	Probable methylmalonyl-CoA mutase, mitochondrial (inferred by orthology to a C. elegans protein)	0	AVASGMPK	AVASGMPK	2	AVASGMPK2	33094.6
A0A0M3K087	A0A0M3K087	A0A0M3K087_ANISI	ASIM_LOCUS13643	26S proteasome non-ATPase regulatory subunit 14 (inferred by orthology to a C. elegans protein)	1	AVAVVVDPIQSVK	AVAVVVDPIQSVK	2	AVAVVVDPIQSVK2	4657.15
A0A0M3K4R0	A0A0M3JT35;A0A0M3K4R0;A0A0M3KB72;A0A158PPL0	A0A0M3K4R0_ANISI	ASIM_LOCUS15358	Tubulin alpha chain	0	AVCMLSNTTAIAEAWAR	AVC(UniMod:4)MLSNTTAIAEAWAR	2	AVC(UniMod:4)MLSNTTAIAEAWAR2	278013
A0A158PN23	A0A158PN23	A0A158PN23_ANISI	ASIM_LOCUS10411	Twitchin (inferred by orthology to a C. elegans protein)	1	AVCTLIINNPEVDDSGK	AVC(UniMod:4)TLIINNPEVDDSGK	2	AVC(UniMod:4)TLIINNPEVDDSGK2	1739.07
A0A3P6QHQ7	A0A3P6QHQ7	A0A3P6QHQ7_ANISI	ASIM_LOCUS12821	ATP synthase subunit alpha	1	AVDSLVPIGR	AVDSLVPIGR	2	AVDSLVPIGR2	143844
A0A0M3K0Q9	A0A0M3K0Q9	A0A0M3K0Q9_ANISI	ASIM_LOCUS13834	Chaperonin homolog Hsp-60, mitochondrial (inferred by orthology to a C. elegans protein)	1	AVEAIVDELK	AVEAIVDELK	2	AVEAIVDELK2	23347.7
A0A0M3K4G1	A0A0M3K4G1	A0A0M3K4G1_ANISI	ASIM_LOCUS15259	Uncharacterized protein	1	AVEALVAELK	AVEALVAELK	2	AVEALVAELK2	7553.21
A0A0M3JPS4	A0A0M3JPS4	A0A0M3JPS4_ANISI	ASIM_LOCUS9407	Hydroxysteroid dehydrogenase-like protein 2 (inferred by orthology to a human protein)	1	AVEDTLHK	AVEDTLHK	2	AVEDTLHK2	8424.16
A0A0M3JTR8	A0A0M3JTR8	A0A0M3JTR8_ANISI	ASIM_LOCUS11003	Uncharacterized protein	1	AVEQLDTYDK	AVEQLDTYDK	2	AVEQLDTYDK2	2676.08
A0A0M3K505	A0A0M3K505	A0A0M3K505_ANISI	ASIM_LOCUS15453	Aspartate--tRNA ligase, cytoplasmic	1	AVESGGAEGEEK	AVESGGAEGEEK	2	AVESGGAEGEEK2	1431.04
A0A3P6R0P2	A0A3P6R0P2	A0A3P6R0P2_ANISI	ASIM_LOCUS13018	PX domain-containing protein	1	AVETIASHR	AVETIASHR	2	AVETIASHR2	1764.04
A0A0M3K705	A0A0M3K705	A0A0M3K705_ANISI	ASIM_LOCUS16153	(S)-3-amino-2-methylpropionate transaminase	1	AVEVIER	AVEVIER	2	AVEVIER2	57796.1
A0A0M3JQZ6	A0A0M3JQZ6	A0A0M3JQZ6_ANISI	ASIM_LOCUS9849	Alanine--tRNA ligase	1	AVFDEAYPDPVR	AVFDEAYPDPVR	2	AVFDEAYPDPVR2	12535.4
A0A0M3KB40	A0A0M3K8W0;A0A0M3KB40;A0A0M3KB97	A0A0M3KB40_ANISI	ASIM_LOCUS17588	Actin 3	0	AVFPSIVGR	AVFPSIVGR	2	AVFPSIVGR2	128881000000
A0A0M3KB40	A0A0M3K8W0;A0A0M3KB40;A0A0M3KB97	A0A0M3KB40_ANISI	ASIM_LOCUS17588	Actin 3	0	AVFPSIVGRPR	AVFPSIVGRPR	2	AVFPSIVGRPR2	39803.2
A0A0M3KB40	A0A0M3K8W0;A0A0M3KB40;A0A0M3KB97	A0A0M3KB40_ANISI	ASIM_LOCUS17588	Actin 3	0	AVFPSIVGRPR	AVFPSIVGRPR	3	AVFPSIVGRPR3	46531.9
A0A0M3K4R0	A0A0M3K4R0	A0A0M3K4R0_ANISI	ASIM_LOCUS15358	Tubulin alpha chain	1	AVFVDLEPTVIDEVR	AVFVDLEPTVIDEVR	2	AVFVDLEPTVIDEVR2	873034
A0A3P6P6Z0	A0A3P6P6Z0	A0A3P6P6Z0_ANISI	ASIM_LOCUS8465	Uncharacterized protein (Fragment)	1	AVGEGLER	AVGEGLER	2	AVGEGLER2	16253.3
A0A158PMX0	A0A158PMX0	A0A158PMX0_ANISI	ASIM_LOCUS10078	UDP-N-acetylglucosamine 4-epimerase	1	AVGESVEKPLEYYR	AVGESVEKPLEYYR	3	AVGESVEKPLEYYR3	1552.04
A0A0M3JRR0	A0A0M3JRR0	A0A0M3JRR0_ANISI	ASIM_LOCUS10167	60S ribosomal protein L24 (inferred by orthology to a C. elegans protein)	1	AVGNVSLEAILAK	AVGNVSLEAILAK	2	AVGNVSLEAILAK2	2020.07
A0A0M3J8A0	A0A0M3J8A0	A0A0M3J8A0_ANISI	ASIM_LOCUS3633	Phospholipase B-like	1	AVGQIPSWIR	AVGQIPSWIR	2	AVGQIPSWIR2	3874.11
A0A0M3K0W1	A0A0M3K0W1	A0A0M3K0W1_ANISI	ASIM_LOCUS13890	3-ketoacyl-CoA thiolase, mitochondrial (inferred by orthology to a human protein)	1	AVGVDPNMMGIGPAPAIR	AVGVDPNM(UniMod:35)MGIGPAPAIR	2	AVGVDPNM(UniMod:35)MGIGPAPAIR2	388013
A0A0M3K0W1	A0A0M3K0W1	A0A0M3K0W1_ANISI	ASIM_LOCUS13890	3-ketoacyl-CoA thiolase, mitochondrial (inferred by orthology to a human protein)	1	AVGVDPNMMGIGPAPAIR	AVGVDPNMM(UniMod:35)GIGPAPAIR	2	AVGVDPNMM(UniMod:35)GIGPAPAIR2	392015
A0A0M3JU23	A0A0M3JU23	A0A0M3JU23_ANISI	ASIM_LOCUS11125	Vigilin (inferred by orthology to a human protein)	1	AVHEIQLASDK	AVHEIQLASDK	2	AVHEIQLASDK2	1520.05
A0A0M3K0E6	A0A0M3K0E6	A0A0M3K0E6_ANISI	ASIM_LOCUS13707	ATP-binding cassette sub-family F member 2 (inferred by orthology to a human protein)	1	AVIDVDAER	AVIDVDAER	2	AVIDVDAER2	6350.14
A0A0M3JYG5	A0A0M3JYG5	A0A0M3JYG5_ANISI	ASIM_LOCUS12915	Uncharacterized protein	1	AVIIAAEGR	AVIIAAEGR	2	AVIIAAEGR2	24967.5
A0A158PP56	A0A158PP56	A0A158PP56_ANISI	ASIM_LOCUS13155	FAD-dependent oxidoreductase 2 FAD binding domain-containing protein	1	AVILATGGYSNDK	AVILATGGYSNDK	2	AVILATGGYSNDK2	24843.8
A0A0M3JYC6	A0A0M3JYC6	A0A0M3JYC6_ANISI	ASIM_LOCUS12866	PKS_ER domain-containing protein	1	AVIQIAHAK	AVIQIAHAK	2	AVIQIAHAK2	3604.09
A0A0M3IY14	A0A0M3IY14	A0A0M3IY14_ANISI	ASIM_LOCUS42	Uncharacterized protein	1	AVIQSNEMSER	AVIQSNEMSER	2	AVIQSNEMSER2	3092.09
A0A0M3K8T8	A0A0M3K8T8	A0A0M3K8T8_ANISI	ASIM_LOCUS16786	ribose-phosphate diphosphokinase	1	AVIVSPDAGGAK	AVIVSPDAGGAK	2	AVIVSPDAGGAK2	5179.12
A0A0M3JT07	A0A0M3JT07	A0A0M3JT07_ANISI	ASIM_LOCUS10696	Staphylococcal nuclease domain-containing protein	1	AVIVTDVQR	AVIVTDVQR	2	AVIVTDVQR2	22428.5
A0A0M3J4X5;A0A3P6SXG4	A0A0M3J4X5;A0A3P6SXG4	A0A0M3J4X5_ANISI;A0A3P6SXG4_ANISI	ASIM_LOCUS16571;ASIM_LOCUS2458	Uncharacterized protein	0	AVLDFAGASR	AVLDFAGASR	2	AVLDFAGASR2	3327.07
A0A0M3JBZ5	A0A0M3JBZ5	A0A0M3JBZ5_ANISI	ASIM_LOCUS4936	60S ribosomal protein L5 (inferred by orthology to a C. elegans protein)	1	AVLDIGLAR	AVLDIGLAR	2	AVLDIGLAR2	83882.1
A0A0M3KHN4	A0A0M3KHN4	A0A0M3KHN4_ANISI	ASIM_LOCUS19882	Peptidase_M13_N domain-containing protein	1	AVLDMIK	AVLDMIK	2	AVLDMIK2	2625.05
A0A0M3IZ99;A0A0M3IZH0	A0A0M3IZ99;A0A0M3IZH0	A0A0M3IZ99_ANISI;A0A0M3IZH0_ANISI	ASIM_LOCUS482;ASIM_LOCUS553	Glucose-6-phosphate isomerase	0	AVLHTALR	AVLHTALR	2	AVLHTALR2	9192.23
A0A0M3J246	A0A0M3J246	A0A0M3J246_ANISI	ASIM_LOCUS1479	Uncharacterized protein	1	AVLITGCDSGLGR	AVLITGC(UniMod:4)DSGLGR	2	AVLITGC(UniMod:4)DSGLGR2	19637.7
A0A3P6R6R6	A0A3P6R6R6	A0A3P6R6R6_ANISI	ASIM_LOCUS15196	Adenylate kinase	1	AVLLGPPGSGK	AVLLGPPGSGK	2	AVLLGPPGSGK2	4453.1
A0A0M3JRY9	A0A0M3JRY9	A0A0M3JRY9_ANISI	ASIM_LOCUS10262	Uncharacterized protein	1	AVLPSDTSEVPSDLNK	AVLPSDTSEVPSDLNK	2	AVLPSDTSEVPSDLNK2	8838.37
A0A0M3JRX0	A0A0M3JRX0	A0A0M3JRX0_ANISI	ASIM_LOCUS10236	Hypoxia up-regulated protein 1 (inferred by orthology to a human protein)	1	AVLQQFLENK	AVLQQFLENK	2	AVLQQFLENK2	2868.09
A0A0M3K7R7	A0A0M3K7R7	A0A0M3K7R7_ANISI	ASIM_LOCUS16415	Restin homolog (inferred by orthology to a D. melanogaster protein)	1	AVLTENVMSNENANK	AVLTENVMSNENANK	2	AVLTENVMSNENANK2	1390.06
A0A0M3JWP9	A0A0M3JWP9	A0A0M3JWP9_ANISI	ASIM_LOCUS12189	Citrate lyase subunit beta-like protein, mitochondrial (inferred by orthology to a human protein)	1	AVLYVPGSSEK	AVLYVPGSSEK	2	AVLYVPGSSEK2	20028.5
A0A158PN23	A0A158PN23	A0A158PN23_ANISI	ASIM_LOCUS10411	Twitchin (inferred by orthology to a C. elegans protein)	1	AVNAAGQGEASNSSAPTK	AVNAAGQGEASNSSAPTK	2	AVNAAGQGEASNSSAPTK2	529017
A0A158PN23	A0A158PN23	A0A158PN23_ANISI	ASIM_LOCUS10411	Twitchin (inferred by orthology to a C. elegans protein)	1	AVNEVGSSEPLMSESILAK	AVNEVGSSEPLM(UniMod:35)SESILAK	2	AVNEVGSSEPLM(UniMod:35)SESILAK2	665.03
A0A0M3K9T8	A0A0M3K9T8	A0A0M3K9T8_ANISI	ASIM_LOCUS17136	Putative coatomer alpha subunit (inferred by orthology to a S. mansoni protein)	1	AVNPENSTYELYK	AVNPENSTYELYK	2	AVNPENSTYELYK2	1795.07
A0A0M3J1G0	A0A0M3J1G0;A0A3P6NJC7	A0A0M3J1G0_ANISI	ASIM_LOCUS1244	Tropomodulin	0	AVNQGVTFSTTSEK	AVNQGVTFSTTSEK	2	AVNQGVTFSTTSEK2	5800.19
A0A0M3IZK3	A0A0M3IZK3	A0A0M3IZK3_ANISI	ASIM_LOCUS586	Tubulin beta chain	1	AVNVAELTHQMFDSK	AVNVAELTHQM(UniMod:35)FDSK	3	AVNVAELTHQM(UniMod:35)FDSK3	1093.02
A0A0M3JXR9	A0A0M3JXR9	A0A0M3JXR9_ANISI	ASIM_LOCUS12626	Peripheral subunit-binding (PSBD) domain-containing protein	1	AVPEVNVK	AVPEVNVK	2	AVPEVNVK2	13888.3
A0A0M3JD61	A0A0M3JD61	A0A0M3JD61_ANISI	ASIM_LOCUS3889	Methylmalonyl-CoA epimerase, mitochondrial (inferred by orthology to a human protein)	1	AVPEWGVK	AVPEWGVK	2	AVPEWGVK2	2759.06
A0A158PPJ2	A0A158PPJ2	A0A158PPJ2_ANISI	ASIM_LOCUS14252	Collagen alpha-1(IV) chain (inferred by orthology to a C. elegans protein)	1	AVPFIECHGR	AVPFIEC(UniMod:4)HGR	2	AVPFIEC(UniMod:4)HGR2	7495.22
A0A158PPJ2	A0A158PPJ2	A0A158PPJ2_ANISI	ASIM_LOCUS14252	Collagen alpha-1(IV) chain (inferred by orthology to a C. elegans protein)	1	AVPFIECHGR	AVPFIEC(UniMod:4)HGR	3	AVPFIEC(UniMod:4)HGR3	2968.04
A0A0M3K1I7	A0A0M3K1I7	A0A0M3K1I7_ANISI	ASIM_LOCUS14141	Splicing factor U2AF subunit	1	AVPGVDVTGVGK	AVPGVDVTGVGK	2	AVPGVDVTGVGK2	4062.1
A0A0M3K8Q6	A0A0M3J547;A0A0M3K8Q6	A0A0M3K8Q6_ANISI	ASIM_LOCUS16754	40S ribosomal protein S3 (inferred by orthology to a C. elegans protein)	0	AVQDGVFK	AVQDGVFK	2	AVQDGVFK2	19323.4
A0A3P6S783	A0A3P6S783	A0A3P6S783_ANISI	ASIM_LOCUS13751	Myosin tail domain-containing protein	1	AVQELHEEQEHSMK	AVQELHEEQEHSMK	2	AVQELHEEQEHSMK2	2041.09
A0A3P6S783	A0A3P6S783	A0A3P6S783_ANISI	ASIM_LOCUS13751	Myosin tail domain-containing protein	1	AVQELHEEQEHSMK	AVQELHEEQEHSMK	3	AVQELHEEQEHSMK3	37726.8
A0A3P6S783	A0A3P6S783	A0A3P6S783_ANISI	ASIM_LOCUS13751	Myosin tail domain-containing protein	1	AVQELHEEQEHSMK	AVQELHEEQEHSM(UniMod:35)K	2	AVQELHEEQEHSM(UniMod:35)K2	329013
A0A3P6S783	A0A3P6S783	A0A3P6S783_ANISI	ASIM_LOCUS13751	Myosin tail domain-containing protein	1	AVQELHEEQEHSMK	AVQELHEEQEHSM(UniMod:35)K	3	AVQELHEEQEHSM(UniMod:35)K3	18492.4
A0A0M3JRY9	A0A0M3JRY9	A0A0M3JRY9_ANISI	ASIM_LOCUS10262	Uncharacterized protein	1	AVQQFEFK	AVQQFEFK	2	AVQQFEFK2	2819.06
A0A0M3IY40	A0A0M3IY40	A0A0M3IY40_ANISI	ASIM_LOCUS69	Kelch-like protein 8 (inferred by orthology to a human protein)	1	AVQYFQSLPTNSDR	AVQYFQSLPTNSDR	2	AVQYFQSLPTNSDR2	1428.06
A0A0M3KB74	A0A0M3KB74	A0A0M3KB74_ANISI	ASIM_LOCUS17622	AMP-binding domain-containing protein	1	AVSDEVASSPR	AVSDEVASSPR	2	AVSDEVASSPR2	14018.4
A0A0M3J978;A0A3P6NR27	A0A0M3J978;A0A3P6NR27	A0A0M3J978_ANISI;A0A3P6NR27_ANISI	ASIM_LOCUS3961;ASIM_LOCUS5612	Myosin_tail_1 domain-containing protein	0	AVSSELENQQR	AVSSELENQQR	2	AVSSELENQQR2	4263.11
A0A0M3JSK9	A0A0M3JSK9	A0A0M3JSK9_ANISI	ASIM_LOCUS10525	Prohibitin	1	AVSTITGSK	AVSTITGSK	2	AVSTITGSK2	8662.16
A0A0M3IXZ4	A0A0M3IXZ4;A0A0M3IYH2	A0A0M3IXZ4_ANISI	ASIM_LOCUS19	Apolipophorins (inferred by orthology to a D. melanogaster protein)	0	AVTMVQWDR	AVTMVQWDR	2	AVTMVQWDR2	70991.8
A0A0M3IXZ4	A0A0M3IXZ4;A0A0M3IYH2	A0A0M3IXZ4_ANISI	ASIM_LOCUS19	Apolipophorins (inferred by orthology to a D. melanogaster protein)	0	AVTMVQWDR	AVTM(UniMod:35)VQWDR	2	AVTM(UniMod:35)VQWDR2	8667.22
A0A0M3KGL2	A0A0M3KGL2	A0A0M3KGL2_ANISI	ASIM_LOCUS19510	Propionyl-CoA carboxylase beta chain, mitochondrial (inferred by orthology to a human protein)	1	AVTNEEVTQEELGGAK	AVTNEEVTQEELGGAK	2	AVTNEEVTQEELGGAK2	524723
A0A158PNB1	A0A158PNB1	A0A158PNB1_ANISI	ASIM_LOCUS10974	Uncharacterized protein	1	AVVEEESQR	AVVEEESQR	2	AVVEEESQR2	19280.5
A0A0M3K2U5	A0A0M3K2U5	A0A0M3K2U5_ANISI	ASIM_LOCUS14675	Glycerol-3-phosphate dehydrogenase	1	AVVNATGPFTDSMR	AVVNATGPFTDSMR	2	AVVNATGPFTDSMR2	1928.07
A0A3P6PZ03	A0A0M3KI89;A0A3P6PZ03	A0A3P6PZ03_ANISI	ASIM_LOCUS5186	Methylmalonic aciduria type A protein, mitochondrial (inferred by orthology to a human protein) (Fragment)	0	AVWSTMMR	AVWSTMMR	2	AVWSTMMR2	10658.2
A0A0M3K5M3	A0A0M3K5M3;A0A3P6QI21	A0A0M3K5M3_ANISI	ASIM_LOCUS15671	Serine hydroxymethyltransferase	0	AVYDALGSAMSNK	AVYDALGSAMSNK	2	AVYDALGSAMSNK2	29421
A0A0M3K5M3	A0A0M3K5M3;A0A3P6QI21	A0A0M3K5M3_ANISI	ASIM_LOCUS15671	Serine hydroxymethyltransferase	0	AVYDALGSAMSNK	AVYDALGSAM(UniMod:35)SNK	2	AVYDALGSAM(UniMod:35)SNK2	9485.3
A0A0M3JJR5	A0A0M3JJR5	A0A0M3JJR5_ANISI	ASIM_LOCUS7646	Uncharacterized protein	1	AVYQFTLK	AVYQFTLK	2	AVYQFTLK2	8726.21
A0A097IYF9	A0A097IYF9	A0A097IYF9_ANISI	PDI	Protein disulfide-isomerase	1	AWIQVNR	AWIQVNR	2	AWIQVNR2	5553.11
A0A0M3KG28	A0A0M3K439;A0A0M3KG28	A0A0M3KG28_ANISI	ASIM_LOCUS19326	Uncharacterized protein	0	AWPGICR	AWPGIC(UniMod:4)R	2	AWPGIC(UniMod:4)R2	17547.3
A0A0M3JS36	A0A0M3JS36;A0A0M3KET6	A0A0M3JS36_ANISI	ASIM_LOCUS10320	dolichyl-diphosphooligosaccharide--protein glycotransferase	0	AWYPLGR	AWYPLGR	2	AWYPLGR2	7046.15
A0A3P6NIU7	A0A3P6NIU7	A0A3P6NIU7_ANISI	ASIM_LOCUS3408	Uncharacterized protein	1	AYDETADLSPR	AYDETADLSPR	2	AYDETADLSPR2	8876.25
A0A0M3IZF7	A0A0M3IZF7	A0A0M3IZF7_ANISI	ASIM_LOCUS540	phosphoenolpyruvate carboxykinase (GTP)	1	AYENNYLCR	AYENNYLC(UniMod:4)R	2	AYENNYLC(UniMod:4)R2	90383.6
A0A0M3IZ99;A0A0M3IZH0	A0A0M3IZ99;A0A0M3IZH0	A0A0M3IZ99_ANISI;A0A0M3IZH0_ANISI	ASIM_LOCUS482;ASIM_LOCUS553	Glucose-6-phosphate isomerase	0	AYFTSTGK	AYFTSTGK	2	AYFTSTGK2	15569.4
A0A0M3KAB0	A0A0M3KAB0	A0A0M3KAB0_ANISI	ASIM_LOCUS17308	Acetyl-CoA acetyltransferase, mitochondrial (inferred by orthology to a human protein)	1	AYGDAATHPEK	AYGDAATHPEK	2	AYGDAATHPEK2	72991.2
A0A0M3KAB0	A0A0M3KAB0	A0A0M3KAB0_ANISI	ASIM_LOCUS17308	Acetyl-CoA acetyltransferase, mitochondrial (inferred by orthology to a human protein)	1	AYGDAATHPEK	AYGDAATHPEK	3	AYGDAATHPEK3	53327.9
A0A0M3JTX4	A0A0M3JTX4	A0A0M3JTX4_ANISI	ASIM_LOCUS11065	NAD(P)-bd_dom domain-containing protein	1	AYGEEAVR	AYGEEAVR	2	AYGEEAVR2	22828.5
A0A3P6NHU0	A0A3P6NHU0	A0A3P6NHU0_ANISI	ASIM_LOCUS3165	CoA carboxyltransferase C-terminal domain-containing protein	1	AYGGAYCVMSSK	AYGGAYC(UniMod:4)VMSSK	2	AYGGAYC(UniMod:4)VMSSK2	136213
A0A3P6NHU0	A0A3P6NHU0	A0A3P6NHU0_ANISI	ASIM_LOCUS3165	CoA carboxyltransferase C-terminal domain-containing protein	1	AYGGAYCVMSSK	AYGGAYC(UniMod:4)VM(UniMod:35)SSK	2	AYGGAYC(UniMod:4)VM(UniMod:35)SSK2	33236
A0A0M3IXZ4	A0A0M3IXZ4	A0A0M3IXZ4_ANISI	ASIM_LOCUS19	Apolipophorins (inferred by orthology to a D. melanogaster protein)	1	AYIRPQLEGEIK	AYIRPQLEGEIK	2	AYIRPQLEGEIK2	1562.05
A0A0M3IXZ4	A0A0M3IXZ4	A0A0M3IXZ4_ANISI	ASIM_LOCUS19	Apolipophorins (inferred by orthology to a D. melanogaster protein)	1	AYIRPQLEGEIK	AYIRPQLEGEIK	3	AYIRPQLEGEIK3	5218.1
A0A158PN23	A0A158PN23	A0A158PN23_ANISI	ASIM_LOCUS10411	Twitchin (inferred by orthology to a C. elegans protein)	1	AYIVEMQEGR	AYIVEMQEGR	2	AYIVEMQEGR2	8282.25
A0A0M3JSK0	A0A0M3JSK0	A0A0M3JSK0_ANISI	ASIM_LOCUS10516	Translocon-associated protein subunit delta	1	AYQAAVLEETSK	AYQAAVLEETSK	2	AYQAAVLEETSK2	4227.13
A0A0M3JSL4	A0A0M3JSL4	A0A0M3JSL4_ANISI	ASIM_LOCUS10532	Translocation protein SEC63 homolog (inferred by orthology to a human protein)	1	AYQALTDEESR	AYQALTDEESR	2	AYQALTDEESR2	2556.08
A0A0M3K0L5	A0A0M3K0L5	A0A0M3K0L5_ANISI	ASIM_LOCUS13782	Lamin-1 (inferred by orthology to a C. elegans protein)	1	AYQSLLEGEESR	AYQSLLEGEESR	2	AYQSLLEGEESR2	6366.22
A0A3P6PD40	A0A3P6PD40	A0A3P6PD40_ANISI	ASIM_LOCUS5358	aldehyde dehydrogenase (NAD(+))	1	AYSQLESR	AYSQLESR	2	AYSQLESR2	7190.14
A0A0M3K4H2	A0A0M3K4H2	A0A0M3K4H2_ANISI	ASIM_LOCUS15270	glutamate dehydrogenase [NAD(P)(+)]	1	CAAVDVPFGGAK	C(UniMod:4)AAVDVPFGGAK	2	C(UniMod:4)AAVDVPFGGAK2	173158
A0A0M3K659	A0A0M3K659	A0A0M3K659_ANISI	ASIM_LOCUS15857	Myosin motor domain-containing protein	1	CAEAILNK	C(UniMod:4)AEAILNK	2	C(UniMod:4)AEAILNK2	3600.08
A0A3P6RE65	A0A3P6RE65	A0A3P6RE65_ANISI	ASIM_LOCUS14319	Myosin motor domain-containing protein	1	CAEAILSK	C(UniMod:4)AEAILSK	2	C(UniMod:4)AEAILSK2	4142.09
A0A0M3JVG6	A0A0M3JVG6	A0A0M3JVG6_ANISI	ASIM_LOCUS11687	Ceramide kinase 1 (inferred by orthology to a C. elegans protein)	1	CAEGCTLCESGTR	C(UniMod:4)AEGC(UniMod:4)TLC(UniMod:4)ESGTR	2	C(UniMod:4)AEGC(UniMod:4)TLC(UniMod:4)ESGTR2	396014
A0A0M3IZF7	A0A0M3IZF7	A0A0M3IZF7_ANISI	ASIM_LOCUS540	phosphoenolpyruvate carboxykinase (GTP)	1	CAGATDIAEETPIGFVPK	C(UniMod:4)AGATDIAEETPIGFVPK	2	C(UniMod:4)AGATDIAEETPIGFVPK2	1111.05
A0A3P6MZQ7	A0A0M3JBW4;A0A0M3JC57;A0A3P6MZQ7	A0A3P6MZQ7_ANISI	ASIM_LOCUS509	Glutamate/phenylalanine/leucine/valine/L-tryptophan dehydrogenase dimerisation domain-containing protein (Fragment)	0	CAVTDVPFGGAK	C(UniMod:4)AVTDVPFGGAK	2	C(UniMod:4)AVTDVPFGGAK2	99470.7
con-sp|con-P02769|ALBU_BOVIN	con-sp|con-P02769|ALBU_BOVIN	Albumin	Albumin		1	CCAADDKEACFAVEGPK	C(UniMod:4)C(UniMod:4)AADDKEAC(UniMod:4)FAVEGPK	3	C(UniMod:4)C(UniMod:4)AADDKEAC(UniMod:4)FAVEGPK3	2737.08
con-sp|con-P02769|ALBU_BOVIN	con-sp|con-P02769|ALBU_BOVIN;con-sp|con-P02768|ALBU_HUMAN	Albumin	Albumin		1	CCTESLVNR	C(UniMod:4)C(UniMod:4)TESLVNR	2	C(UniMod:4)C(UniMod:4)TESLVNR2	7797.24
A0A0M3KEG0	A0A0M3KEG0	A0A0M3KEG0_ANISI	ASIM_LOCUS18756	PGM_PMM_I domain-containing protein	1	CDAGLMITASHNPK	C(UniMod:4)DAGLMITASHNPK	2	C(UniMod:4)DAGLMITASHNPK2	900035
A0A3P6RE65	A0A3P6RE65	A0A3P6RE65_ANISI	ASIM_LOCUS14319	Myosin motor domain-containing protein	1	CDEQTHQLQEFGSLK	C(UniMod:4)DEQTHQLQEFGSLK	3	C(UniMod:4)DEQTHQLQEFGSLK3	14022.3
A0A0M3JXG1	A0A0M3JXG1	A0A0M3JXG1_ANISI	ASIM_LOCUS12502	40S ribosomal protein S8	1	CDGYILEGK	C(UniMod:4)DGYILEGK	2	C(UniMod:4)DGYILEGK2	2498.06
A0A0M3JRE8	A0A0M3JRE8	A0A0M3JRE8_ANISI	ASIM_LOCUS10032	SCP domain-containing protein	1	CDITSSPPGSISYDGTNK	C(UniMod:4)DITSSPPGSISYDGTNK	2	C(UniMod:4)DITSSPPGSISYDGTNK2	5681.25
A0A0M3K875	A0A0M3K875	A0A0M3K875_ANISI	ASIM_LOCUS16573	Cat eye syndrome critical region protein 5 (inferred by orthology to a human protein)	1	CDLTDLRK	C(UniMod:4)DLTDLRK	2	C(UniMod:4)DLTDLRK2	8640.22
A0A0M3KB40	A0A0M3KB40	A0A0M3KB40_ANISI	ASIM_LOCUS17588	Actin 3	1	CDVDIRK	C(UniMod:4)DVDIRK	2	C(UniMod:4)DVDIRK2	5339.11
A0A0M3JYU1	A0A0M3JYU1	A0A0M3JYU1_ANISI	ASIM_LOCUS13060	Adenylyl cyclase-associated protein	1	CENSVIQVK	C(UniMod:4)ENSVIQVK	2	C(UniMod:4)ENSVIQVK2	1386.04
A0A0M3KG74	A0A0M3KG74	A0A0M3KG74_ANISI	ASIM_LOCUS19372	SAM50-like protein gop-3 (inferred by orthology to a C. elegans protein)	1	CENTPTTVQAVQFHGINSTK	C(UniMod:4)ENTPTTVQAVQFHGINSTK	3	C(UniMod:4)ENTPTTVQAVQFHGINSTK3	1010.03
A0A0M3JRP9	A0A0M3JRP9	A0A0M3JRP9_ANISI	ASIM_LOCUS10154	60S acidic ribosomal protein P0	1	CFLVGVDNVGSK	C(UniMod:4)FLVGVDNVGSK	2	C(UniMod:4)FLVGVDNVGSK2	11754.4
con-sp|con-Q29443|TRFE_BOVIN	con-sp|con-Q29443|TRFE_BOVIN	Serotransferrin	Serotransferrin		1	CGLVPVLAENYK	C(UniMod:4)GLVPVLAENYK	2	C(UniMod:4)GLVPVLAENYK2	9008.3
A0A0M3K059	A0A0M3K059	A0A0M3K059_ANISI	ASIM_LOCUS13613	pyruvate carboxylase	1	CGMDVFR	C(UniMod:4)GMDVFR	2	C(UniMod:4)GMDVFR2	4487.09
A0A0M3IZF7	A0A0M3IZF7	A0A0M3IZF7_ANISI	ASIM_LOCUS540	phosphoenolpyruvate carboxykinase (GTP)	1	CGMLFQLK	C(UniMod:4)GMLFQLK	2	C(UniMod:4)GMLFQLK2	18538.4
A0A0M3IZF7	A0A0M3IZF7	A0A0M3IZF7_ANISI	ASIM_LOCUS540	phosphoenolpyruvate carboxykinase (GTP)	1	CGMLFQLK	C(UniMod:4)GM(UniMod:35)LFQLK	2	C(UniMod:4)GM(UniMod:35)LFQLK2	5512.14
A0A0M3JVB9	A0A0M3JVB9;A0A0M3K555	A0A0M3JVB9_ANISI	ASIM_LOCUS11634	Col_cuticle_N domain-containing protein	0	CHCGPSAEGCPAGPPGPR	C(UniMod:4)HC(UniMod:4)GPSAEGC(UniMod:4)PAGPPGPR	3	C(UniMod:4)HC(UniMod:4)GPSAEGC(UniMod:4)PAGPPGPR3	22040.5
A0A0M3JU73	A0A0M3JU73;A0A0M3JIF6	A0A0M3JU73_ANISI	ASIM_LOCUS11179	phosphoenolpyruvate carboxykinase (GTP)	0	CIHSVGLPR	C(UniMod:4)IHSVGLPR	2	C(UniMod:4)IHSVGLPR2	8153.21
A0A0M3JU73	A0A0M3JU73;A0A0M3JIF6	A0A0M3JU73_ANISI	ASIM_LOCUS11179	phosphoenolpyruvate carboxykinase (GTP)	0	CIHSVGLPR	C(UniMod:4)IHSVGLPR	3	C(UniMod:4)IHSVGLPR3	5356.09
A0A3P6Q861	A0A3P6Q861	A0A3P6Q861_ANISI	ASIM_LOCUS12601	Eukaryotic translation initiation factor 3 subunit D	1	CIIDYCMK	C(UniMod:4)IIDYC(UniMod:4)MK	2	C(UniMod:4)IIDYC(UniMod:4)MK2	1607.04
A0A3P6RE65	A0A0M3K659;A0A0M3KGH1;A0A3P6N375;A0A3P6PFP7;A0A3P6RE65;A0A3P6SHH2;A0A0M3KB37	A0A3P6RE65_ANISI	ASIM_LOCUS14319	Myosin motor domain-containing protein	0	CIIPNEK	C(UniMod:4)IIPNEK	2	C(UniMod:4)IIPNEK2	33372.7
A0A3P6NH68	A0A3P6NH68	A0A3P6NH68_ANISI	ASIM_LOCUS2997	Peptidyl-prolyl cis-trans isomerase	1	CLCTGER	C(UniMod:4)LC(UniMod:4)TGER	2	C(UniMod:4)LC(UniMod:4)TGER2	7833.15
A0A0M3K4G1	A0A0M3K4G1	A0A0M3K4G1_ANISI	ASIM_LOCUS15259	Uncharacterized protein	1	CLILFSEK	C(UniMod:4)LILFSEK	2	C(UniMod:4)LILFSEK2	3460.08
con-sp|con-Q29443|TRFE_BOVIN	con-sp|con-Q29443|TRFE_BOVIN	Serotransferrin	Serotransferrin		1	CLMEGAGDVAFVK	C(UniMod:4)LMEGAGDVAFVK	2	C(UniMod:4)LMEGAGDVAFVK2	2279.07
A0A3P6RE65	A0A3P6RE65	A0A3P6RE65_ANISI	ASIM_LOCUS14319	Myosin motor domain-containing protein	1	CNLTLDQK	C(UniMod:4)NLTLDQK	2	C(UniMod:4)NLTLDQK2	9528.23
A0A0M3JXS5	A0A0M3JXS5	A0A0M3JXS5_ANISI	ASIM_LOCUS12632	40S ribosomal protein S11	1	CPFTGNVAIR	C(UniMod:4)PFTGNVAIR	2	C(UniMod:4)PFTGNVAIR2	30021.8
A0A0M3KAB0	A0A0M3KAB0	A0A0M3KAB0_ANISI	ASIM_LOCUS17308	Acetyl-CoA acetyltransferase, mitochondrial (inferred by orthology to a human protein)	1	CPFYIPR	C(UniMod:4)PFYIPR	2	C(UniMod:4)PFYIPR2	115575
A0A3P6NTV1	A0A3P6NTV1	A0A3P6NTV1_ANISI	ASIM_LOCUS2024	2-oxoisovalerate dehydrogenase subunit alpha	1	CPIIFFCR	C(UniMod:4)PIIFFC(UniMod:4)R	2	C(UniMod:4)PIIFFC(UniMod:4)R2	1480.05
A0A0M3JR55	A0A0M3JR55	A0A0M3JR55_ANISI	ASIM_LOCUS9922	Col_cuticle_N domain-containing protein	1	CPPGPPGK	C(UniMod:4)PPGPPGK	2	C(UniMod:4)PPGPPGK2	36963.6
A0A158PPI4	A0A158PPI4	A0A158PPI4_ANISI	ASIM_LOCUS14168	Nematode cuticle collagen N-terminal domain-containing protein	1	CPPGPPGPK	C(UniMod:4)PPGPPGPK	2	C(UniMod:4)PPGPPGPK2	99048.9
A0A0M3J608	A0A0M3J608;A0A0M3J662	A0A0M3J608_ANISI	ASIM_LOCUS2841	Putative alcohol dehydrogenase (inferred by orthology to a S. mansoni protein)	0	CQAAVAWEAK	C(UniMod:4)QAAVAWEAK	2	C(UniMod:4)QAAVAWEAK2	11333.3
A0A0M3J1U3;A0A3P6RUC0	A0A0M3J1U3;A0A3P6RUC0	A0A0M3J1U3_ANISI;A0A3P6RUC0_ANISI	ASIM_LOCUS1376;ASIM_LOCUS18072	Ig-like domain-containing protein	0	CTAQGPHQFATDDATLVVAQR	C(UniMod:4)TAQGPHQFATDDATLVVAQR	3	C(UniMod:4)TAQGPHQFATDDATLVVAQR3	751024
A0A0M3JRE8	A0A0M3JRE8	A0A0M3JRE8_ANISI	ASIM_LOCUS10032	SCP domain-containing protein	1	CTSNVMTDTLR	C(UniMod:4)TSNVMTDTLR	2	C(UniMod:4)TSNVMTDTLR2	3325.11
A0A0M3JRE8	A0A0M3JRE8	A0A0M3JRE8_ANISI	ASIM_LOCUS10032	SCP domain-containing protein	1	CTSNVMTDTLR	C(UniMod:4)TSNVM(UniMod:35)TDTLR	2	C(UniMod:4)TSNVM(UniMod:35)TDTLR2	1713.06
A0A3P6QLW6	A0A3P6QLW6	A0A3P6QLW6_ANISI	ASIM_LOCUS13980	Pyruvate dehydrogenase E1 component subunit alpha	1	CTTDEVLQTHLTSEEACK	C(UniMod:4)TTDEVLQTHLTSEEAC(UniMod:4)K	3	C(UniMod:4)TTDEVLQTHLTSEEAC(UniMod:4)K3	11206.3
A0A0M3J7K8;A0A0M3J7T8	A0A0M3J7K8;A0A0M3J7T8	A0A0M3J7K8_ANISI;A0A0M3J7T8_ANISI	ASIM_LOCUS3393;ASIM_LOCUS3471	Probable methylmalonyl-CoA mutase, mitochondrial (inferred by orthology to a C. elegans protein)	0	CTVGEISDAMEK	C(UniMod:4)TVGEISDAMEK	2	C(UniMod:4)TVGEISDAMEK2	16648.6
A0A0M3J7K8;A0A0M3J7T8	A0A0M3J7K8;A0A0M3J7T8	A0A0M3J7K8_ANISI;A0A0M3J7T8_ANISI	ASIM_LOCUS3393;ASIM_LOCUS3471	Probable methylmalonyl-CoA mutase, mitochondrial (inferred by orthology to a C. elegans protein)	0	CTVGEISDAMEK	C(UniMod:4)TVGEISDAM(UniMod:35)EK	2	C(UniMod:4)TVGEISDAM(UniMod:35)EK2	6794.21
A0A0M3IZU8	A0A0M3IZU8;A0A0M3KCB9	A0A0M3IZU8_ANISI	ASIM_LOCUS681	phosphoenolpyruvate carboxykinase (GTP)	0	CVGDDIAWMR	C(UniMod:4)VGDDIAWMR	2	C(UniMod:4)VGDDIAWMR2	26743.8
A0A0M3IZU8	A0A0M3IZU8;A0A0M3KCB9	A0A0M3IZU8_ANISI	ASIM_LOCUS681	phosphoenolpyruvate carboxykinase (GTP)	0	CVGDDIAWMR	C(UniMod:4)VGDDIAWM(UniMod:35)R	2	C(UniMod:4)VGDDIAWM(UniMod:35)R2	11616.3
A0A0M3JCZ0	A0A0M3JCZ0	A0A0M3JCZ0_ANISI	ASIM_LOCUS5273	Uncharacterized protein	1	CVLQIQAQQR	C(UniMod:4)VLQIQAQQR	2	C(UniMod:4)VLQIQAQQR2	2440.07
A0A0M3KDZ4	A0A0M3KDZ4	A0A0M3KDZ4_ANISI	ASIM_LOCUS18592	Tubulin beta chain	1	CVLVDLEPGTMDSVR	C(UniMod:4)VLVDLEPGTMDSVR	2	C(UniMod:4)VLVDLEPGTMDSVR2	834034
A0A0M3KDZ4	A0A0M3KDZ4	A0A0M3KDZ4_ANISI	ASIM_LOCUS18592	Tubulin beta chain	1	CVLVDLEPGTMDSVR	C(UniMod:4)VLVDLEPGTM(UniMod:35)DSVR	2	C(UniMod:4)VLVDLEPGTM(UniMod:35)DSVR2	3092.11
A0A0M3JDU9	A0A0M3JDU9	A0A0M3JDU9_ANISI	ASIM_LOCUS5579	Ribosomal_S27 domain-containing protein	1	CYQTLVMTDPK	C(UniMod:4)YQTLVMTDPK	2	C(UniMod:4)YQTLVMTDPK2	2361.09
A0A0M3JV32	A0A0M3JV32	A0A0M3JV32_ANISI	ASIM_LOCUS11537	PH domain-containing protein	1	DAAAEDDPLER	DAAAEDDPLER	2	DAAAEDDPLER2	1554.04
A0A0M3K0N6	A0A0M3K0N6	A0A0M3K0N6_ANISI	ASIM_LOCUS13807	Dolichyl-diphosphooligosaccharide--protein glycosyltransferase subunit 1	1	DAAAFTSAK	DAAAFTSAK	2	DAAAFTSAK2	6638.13
A0A0M3IY22	A0A0M3IY22	A0A0M3IY22_ANISI	ASIM_LOCUS50	Stomatin-like protein 2, mitochondrial (inferred by orthology to a human protein)	1	DAAINVAEGEK	DAAINVAEGEK	2	DAAINVAEGEK2	4232.1
A0A0M3K6U5	A0A0M3K6U5	A0A0M3K6U5_ANISI	ASIM_LOCUS16093	Ig-like domain-containing protein	1	DADEELPDNAQVVANR	DADEELPDNAQVVANR	2	DADEELPDNAQVVANR2	12764.6
A0A3P6TF73	A0A3P6PXA8;A0A3P6TF73	A0A3P6TF73_ANISI	ASIM_LOCUS18373	Myosin tail domain-containing protein (Fragment)	0	DADLQSATNR	DADLQSATNR	2	DADLQSATNR2	3173.07
A0A0M3J7F3	A0A0M3J7F3	A0A0M3J7F3_ANISI	ASIM_LOCUS3338	Galectin	1	DADMPLHMSIR	DADMPLHMSIR	2	DADMPLHMSIR2	6761.24
A0A3P6R046	A0A3P6R046	A0A3P6R046_ANISI	ASIM_LOCUS15190	Tr-type G domain-containing protein	1	DADSGAAAAPTK	DADSGAAAAPTK	2	DADSGAAAAPTK2	936023
con-sp|con-P13645|K1C10_HUMAN	con-sp|con-Q148H6|K1C28_BOVIN;con-sp|con-P13645|K1C10_HUMAN;con-sp|con-Q7Z3Y7|K1C28_HUMAN;con-sp|con-Q7Z3Y8|K1C27_HUMAN;con-sp|con-Q7Z3Z0|K1C25_HUMAN	Keratin,	Keratin,		1	DAEAWFNEK	DAEAWFNEK	2	DAEAWFNEK2	82688.1
con-sp|con-Q04695|K1C17_HUMAN	con-sp|con-Q04695|K1C17_HUMAN	Keratin,	Keratin,		1	DAEDWFFSK	DAEDWFFSK	2	DAEDWFFSK2	2628.06
A0A0M3K7S7	A0A0M3K7S7	A0A0M3K7S7_ANISI	ASIM_LOCUS16425	PHB domain-containing protein	1	DAEIGVAEANR	DAEIGVAEANR	2	DAEIGVAEANR2	3880.09
A0A0M3IZV9	A0A0M3IZV9	A0A0M3IZV9_ANISI	ASIM_LOCUS692	Col_cuticle_N domain-containing protein	1	DAENGQDGALGDQGEAGADGPK	DAENGQDGALGDQGEAGADGPK	2	DAENGQDGALGDQGEAGADGPK2	6750.3
A0A0M3IZV9	A0A0M3IZV9	A0A0M3IZV9_ANISI	ASIM_LOCUS692	Col_cuticle_N domain-containing protein	1	DAENGQDGALGDQGEAGADGPK	DAENGQDGALGDQGEAGADGPK	3	DAENGQDGALGDQGEAGADGPK3	8954.29
A0A0M3J8J2;A0A0M3KJ01	A0A0M3J8J2;A0A0M3KJ01	A0A0M3J8J2_ANISI;A0A0M3KJ01_ANISI	ASIM_LOCUS20347;ASIM_LOCUS3726	LIM zinc-binding domain-containing protein	0	DAFENPHDQSTIER	DAFENPHDQSTIER	2	DAFENPHDQSTIER2	1060.04
A0A0M3KAU8	A0A0M3KAU8	A0A0M3KAU8_ANISI	ASIM_LOCUS17496	Bifunctional lysine-specific demethylase and histidyl-hydroxylase	1	DAFVDLLEK	DAFVDLLEK	2	DAFVDLLEK2	1414.04
A0A0M3JSK9	A0A0M3JSK9	A0A0M3JSK9_ANISI	ASIM_LOCUS10525	Prohibitin	1	DAGDGLIELR	DAGDGLIELR	2	DAGDGLIELR2	22289.5
A0A0M3JVL0	A0A0M3JVL0	A0A0M3JVL0_ANISI	ASIM_LOCUS11732	AFG3-like protein 2 (inferred by orthology to a human protein)	1	DAGEEITLK	DAGEEITLK	2	DAGEEITLK2	4117.09
A0A0M3K5H6	A0A0M3K5H6	A0A0M3K5H6_ANISI	ASIM_LOCUS15624	78 kDa glucose-regulated protein (inferred by orthology to a human protein)	1	DAGGAPPPTEDK	DAGGAPPPTEDK	2	DAGGAPPPTEDK2	1007.03
A0A3P6QV39	A0A3P6QV39	A0A3P6QV39_ANISI	ASIM_LOCUS12492	Fibronectin type-III domain-containing protein	1	DAGMTGMTTSMHNLAQR	DAGMTGMTTSMHNLAQR	3	DAGMTGMTTSMHNLAQR3	1267.03
A0A0M3JVM9	A0A0M3JVM9	A0A0M3JVM9_ANISI	ASIM_LOCUS11752	Disorganized muscle protein 1 (inferred by orthology to a C. elegans protein)	1	DAGQFVCTAK	DAGQFVC(UniMod:4)TAK	2	DAGQFVC(UniMod:4)TAK2	8336.21
A0A0M3K059	A0A0M3K059	A0A0M3K059_ANISI	ASIM_LOCUS13613	pyruvate carboxylase	1	DAHQSLLATR	DAHQSLLATR	2	DAHQSLLATR2	63295.7
A0A0M3K059	A0A0M3K059	A0A0M3K059_ANISI	ASIM_LOCUS13613	pyruvate carboxylase	1	DAHQSLLATR	DAHQSLLATR	3	DAHQSLLATR3	7325.11
A0A158PN69	A0A158PN69	A0A158PN69_ANISI	ASIM_LOCUS10730	Glycogen debranching enzyme	1	DAICLNRPPVR	DAIC(UniMod:4)LNRPPVR	3	DAIC(UniMod:4)LNRPPVR3	6559.12
A0A0M3JRK5	A0A0M3JRK5	A0A0M3JRK5_ANISI	ASIM_LOCUS10102	Ubiquitin carboxyl-terminal hydrolase 7	1	DAIDSNYGGDDPELPGK	DAIDSNYGGDDPELPGK	2	DAIDSNYGGDDPELPGK2	1088.04
A0A0M3K367	A0A0M3K367	A0A0M3K367_ANISI	ASIM_LOCUS14813	S5 DRBM domain-containing protein	1	DAIELVEQSEEEQK	DAIELVEQSEEEQK	2	DAIELVEQSEEEQK2	1058.04
A0A3P6NH01	A0A3P6NH01	A0A3P6NH01_ANISI	ASIM_LOCUS2949	Uncharacterized protein	1	DAIFGGDATSK	DAIFGGDATSK	2	DAIFGGDATSK2	3574.09
A0A0M3KAR6	A0A0M3KAR6	A0A0M3KAR6_ANISI	ASIM_LOCUS17465	Dynein light intermediate chain	1	DAIFVPAGWDNEK	DAIFVPAGWDNEK	2	DAIFVPAGWDNEK2	1500.05
con-sp|con-P02769|ALBU_BOVIN	con-sp|con-P02769|ALBU_BOVIN	Albumin	Albumin		1	DAIPENLPPLTADFAEDK	DAIPENLPPLTADFAEDK	2	DAIPENLPPLTADFAEDK2	1784.08
A0A0M3J6I4	A0A0M3J6I4	A0A0M3J6I4_ANISI	ASIM_LOCUS3016	Uncharacterized protein	1	DALDNYVIR	DALDNYVIR	2	DALDNYVIR2	286715
A0A0M3JWT3	A0A0M3JWT3	A0A0M3JWT3_ANISI	ASIM_LOCUS12232	Eukaryotic translation initiation factor 3 subunit A	1	DALFQYK	DALFQYK	2	DALFQYK2	3554.07
A0A3P6QV39	A0A3P6QV39	A0A3P6QV39_ANISI	ASIM_LOCUS12492	Fibronectin type-III domain-containing protein	1	DALHTLQR	DALHTLQR	2	DALHTLQR2	3071.07
A0A3P6QHA8	A0A3P6QHA8	A0A3P6QHA8_ANISI	ASIM_LOCUS12750	Annexin	1	DALITIVK	DALITIVK	2	DALITIVK2	1725.03
A0A158PP53	A0A158PP53	A0A158PP53_ANISI	ASIM_LOCUS13133	Uncharacterized protein	1	DALLLWCQR	DALLLWC(UniMod:4)QR	2	DALLLWC(UniMod:4)QR2	2051.05
A0A0M3JXY6	A0A0M3JXY6	A0A0M3JXY6_ANISI	ASIM_LOCUS12701	Pyruvate dehydrogenase E1 component subunit beta	1	DALNAALDEEIAR	DALNAALDEEIAR	2	DALNAALDEEIAR2	3575.12
A0A0M3JRA2	A0A0M3JRA2	A0A0M3JRA2_ANISI	ASIM_LOCUS9976	Pyruvate dehydrogenase E1 component subunit beta	1	DALNQAIDEEIK	DALNQAIDEEIK	2	DALNQAIDEEIK2	5193.17
A0A0M3JRA2	A0A0M3JRA2	A0A0M3JRA2_ANISI	ASIM_LOCUS9976	Pyruvate dehydrogenase E1 component subunit beta	1	DALNQAIDEEIKR	DALNQAIDEEIKR	2	DALNQAIDEEIKR2	1919.08
A0A0M3JRA2	A0A0M3JRA2	A0A0M3JRA2_ANISI	ASIM_LOCUS9976	Pyruvate dehydrogenase E1 component subunit beta	1	DALNQAIDEEIKR	DALNQAIDEEIKR	3	DALNQAIDEEIKR3	3686.08
A0A158PP88	A0A158PP88	A0A158PP88_ANISI	ASIM_LOCUS13347	Clathrin heavy chain	1	DAMEYAAESR	DAMEYAAESR	2	DAMEYAAESR2	4229.11
A0A158PP88	A0A158PP88	A0A158PP88_ANISI	ASIM_LOCUS13347	Clathrin heavy chain	1	DAMEYAAESR	DAM(UniMod:35)EYAAESR	2	DAM(UniMod:35)EYAAESR2	1975.04
A0A0M3IZ99;A0A0M3IZH0	A0A0M3IZ99;A0A0M3IZH0	A0A0M3IZ99_ANISI;A0A0M3IZH0_ANISI	ASIM_LOCUS482;ASIM_LOCUS553	Glucose-6-phosphate isomerase	0	DAMFAGEK	DAMFAGEK	2	DAMFAGEK2	9050.18
A0A0M3IZ99;A0A0M3IZH0	A0A0M3IZ99;A0A0M3IZH0	A0A0M3IZ99_ANISI;A0A0M3IZH0_ANISI	ASIM_LOCUS482;ASIM_LOCUS553	Glucose-6-phosphate isomerase	0	DAMFAGEK	DAM(UniMod:35)FAGEK	2	DAM(UniMod:35)FAGEK2	3929.08
A0A3P6S466	A0A3P6S466	A0A3P6S466_ANISI	ASIM_LOCUS13928	Vinculin	1	DANDSLLQR	DANDSLLQR	2	DANDSLLQR2	6086.14
A0A0M3JLT0	A0A0M3JLT0	A0A0M3JLT0_ANISI	ASIM_LOCUS8361	Uncharacterized protein	1	DANTQVSDLQR	DANTQVSDLQR	2	DANTQVSDLQR2	108747
A0A0M3K0R2	A0A0M3K0R2	A0A0M3K0R2_ANISI	ASIM_LOCUS13837	Col_cuticle_N domain-containing protein	1	DAPNEPVLR	DAPNEPVLR	2	DAPNEPVLR2	8776.19
A0A0M3KBX3	A0A0M3KBX3	A0A0M3KBX3_ANISI	ASIM_LOCUS17871	Coronin	1	DAPPNLTEVNPAAAQAK	DAPPNLTEVNPAAAQAK	2	DAPPNLTEVNPAAAQAK2	6928.28
con-sp|con-Q3SZV7|HEMO_BOVIN	con-sp|con-Q3SZV7|HEMO_BOVIN	Hemopexin	Hemopexin		1	DAPSPVDAAFR	DAPSPVDAAFR	2	DAPSPVDAAFR2	4308.11
A0A0M3K1Y0	A0A0M3K1Y0	A0A0M3K1Y0_ANISI	ASIM_LOCUS14302	Uncharacterized protein	1	DAPTNEIVTK	DAPTNEIVTK	2	DAPTNEIVTK2	129431
A0A0M3K6L9	A0A0M3K6L9	A0A0M3K6L9_ANISI	ASIM_LOCUS16017	Uncharacterized protein	1	DAPTSVVVSSGGK	DAPTSVVVSSGGK	2	DAPTSVVVSSGGK2	2889.07
A0A0M3K487	A0A0M3K487	A0A0M3K487_ANISI	ASIM_LOCUS15185	BTB_2 domain-containing protein	1	DAQDDVADADVSNK	DAQDDVADADVSNK	2	DAQDDVADADVSNK2	3300.12
A0A0M3JWC5	A0A0M3JWC5	A0A0M3JWC5_ANISI	ASIM_LOCUS12043	Uncharacterized protein	1	DAQPEDTGIYTVR	DAQPEDTGIYTVR	2	DAQPEDTGIYTVR2	4286.15
A0A0M3J7G8;A0A0M3JCA4	A0A0M3J7G8;A0A0M3JCA4	A0A0M3J7G8_ANISI;A0A0M3JCA4_ANISI	ASIM_LOCUS3352;ASIM_LOCUS5039	Endoplasmin (inferred by orthology to a human protein)	0	DASQEFYANQK	DASQEFYANQK	2	DASQEFYANQK2	4647.14
A0A0M3J6B4	A0A0M3J6B4	A0A0M3J6B4_ANISI	ASIM_LOCUS2947	Thioredoxin domain-containing protein	1	DATDPVIVFAR	DATDPVIVFAR	2	DATDPVIVFAR2	2859.07
A0A0M3IYS0	A0A0M3IYS0	A0A0M3IYS0_ANISI	ASIM_LOCUS303	26S proteasome non-ATPase regulatory subunit 2	1	DATELQDPNMR	DATELQDPNMR	2	DATELQDPNMR2	3061.09
A0A0M3JEM2	A0A0M3JEM2	A0A0M3JEM2_ANISI	ASIM_LOCUS5852	Uncharacterized protein	1	DATGADASVIYVPAK	DATGADASVIYVPAK	2	DATGADASVIYVPAK2	3159.12
A0A0M3K4H6	A0A0M3K4H6	A0A0M3K4H6_ANISI	ASIM_LOCUS15274	ADP-ribosylation factor	1	DATLLVFANK	DATLLVFANK	2	DATLLVFANK2	2771.07
A0A0M3JJL9	A0A0M3JJL9	A0A0M3JJL9_ANISI	ASIM_LOCUS7604	Spectrin alpha chain (inferred by orthology to a D. melanogaster protein)	1	DATLSSDDYGR	DATLSSDDYGR	2	DATLSSDDYGR2	3775.1
A0A0M3JHF5;A0A3P6NBG1	A0A0M3JHF5;A0A3P6NBG1	A0A0M3JHF5_ANISI;A0A3P6NBG1_ANISI	ASIM_LOCUS2180;ASIM_LOCUS6834	26S proteasome non-ATPase regulatory subunit 8 (inferred by orthology to a C. elegans protein)	0	DATQLLLFNNEK	DATQLLLFNNEK	2	DATQLLLFNNEK2	1475.05
A0A0M3JV41	A0A0M3JV41	A0A0M3JV41_ANISI	ASIM_LOCUS11546	M20_dimer domain-containing protein	1	DAVAIPSVSGEPEHR	DAVAIPSVSGEPEHR	2	DAVAIPSVSGEPEHR2	30769.3
A0A0M3JV41	A0A0M3JV41	A0A0M3JV41_ANISI	ASIM_LOCUS11546	M20_dimer domain-containing protein	1	DAVAIPSVSGEPEHR	DAVAIPSVSGEPEHR	3	DAVAIPSVSGEPEHR3	14835.3
A0A0M3JRD3	A0A0M3JRD3	A0A0M3JRD3_ANISI	ASIM_LOCUS10013	Delta-1-pyrroline-5-carboxylate dehydrogenase, mitochondrial	1	DAVGNMYLNDK	DAVGNMYLNDK	2	DAVGNMYLNDK2	9079.3
A0A0M3K1G1	A0A0M3K1G1	A0A0M3K1G1_ANISI	ASIM_LOCUS14113	PB1 domain-containing protein	1	DAVLDQMER	DAVLDQMER	2	DAVLDQMER2	83535.1
A0A0M3K1G1	A0A0M3K1G1	A0A0M3K1G1_ANISI	ASIM_LOCUS14113	PB1 domain-containing protein	1	DAVLDQMER	DAVLDQM(UniMod:35)ER	2	DAVLDQM(UniMod:35)ER2	42873.1
A0A0M3JVA0	A0A0M3JVA0	A0A0M3JVA0_ANISI	ASIM_LOCUS11613	ADP-ribosylation factor	1	DAVLLVFANK	DAVLLVFANK	2	DAVLLVFANK2	2187.06
A0A0M3K7C7	A0A0M3J1C4;A0A0M3K7C7;A0A0M3KG83	A0A0M3K7C7_ANISI	ASIM_LOCUS16275	Histone H4	0	DAVTYCEHAK	DAVTYC(UniMod:4)EHAK	2	DAVTYC(UniMod:4)EHAK2	10696.3
A0A0M3K9V2	A0A0M3JH15;A0A0M3JIZ1;A0A0M3K9V2	A0A0M3K9V2_ANISI	ASIM_LOCUS17150	Heat shock 70 kDa protein cognate 1 (inferred by orthology to a D. melanogaster protein)	0	DAVVTVPAYFNDSQR	DAVVTVPAYFNDSQR	2	DAVVTVPAYFNDSQR2	40512.7
A0A0M3KAL6	A0A0M3KAL6	A0A0M3KAL6_ANISI	ASIM_LOCUS17414	Glutathione S-transferase	1	DAWPAMK	DAWPAMK	2	DAWPAMK2	16641.3
A0A0M3KAL6	A0A0M3KAL6	A0A0M3KAL6_ANISI	ASIM_LOCUS17414	Glutathione S-transferase	1	DAWPAMK	DAWPAM(UniMod:35)K	2	DAWPAM(UniMod:35)K2	17148.3
A0A0M3JSR1	A0A0M3JSR1	A0A0M3JSR1_ANISI	ASIM_LOCUS10591	Uncharacterized protein	1	DAYYPEQQIR	DAYYPEQQIR	2	DAYYPEQQIR2	3673.1
A0A3P6N7K3	A0A3P6N7K3	A0A3P6N7K3_ANISI	ASIM_LOCUS3225	Carboxypeptidase	1	DCDPSPLILGAR	DC(UniMod:4)DPSPLILGAR	2	DC(UniMod:4)DPSPLILGAR2	1009.03
A0A0M3J2S2	A0A0M3J2S2	A0A0M3J2S2_ANISI	ASIM_LOCUS1705	AP complex subunit beta	1	DCEDPNPLIR	DC(UniMod:4)EDPNPLIR	2	DC(UniMod:4)EDPNPLIR2	2557.07
A0A3P6TBV0	A0A3P6TBV0	A0A3P6TBV0_ANISI	ASIM_LOCUS18302	Cation-transporting P-type ATPase C-terminal domain-containing protein	1	DCTGDASEIALLK	DC(UniMod:4)TGDASEIALLK	2	DC(UniMod:4)TGDASEIALLK2	3742.13
A0A3P6QLW6	A0A3P6QLW6	A0A3P6QLW6_ANISI	ASIM_LOCUS13980	Pyruvate dehydrogenase E1 component subunit alpha	1	DDAIQFYTQMQTIR	DDAIQFYTQM(UniMod:35)QTIR	2	DDAIQFYTQM(UniMod:35)QTIR2	2720.11
A0A0M3JUZ9	A0A0M3JUZ9	A0A0M3JUZ9_ANISI	ASIM_LOCUS11496	Cystatin domain-containing protein	1	DDCELQPNGR	DDC(UniMod:4)ELQPNGR	2	DDC(UniMod:4)ELQPNGR2	931025
A0A0M3JWX5	A0A0M3JWX5	A0A0M3JWX5_ANISI	rab-11b	Ras-related protein Rab-11B	1	DDEYDYLFK	DDEYDYLFK	2	DDEYDYLFK2	1119.04
A0A0M3JVM9	A0A0M3JVM9	A0A0M3JVM9_ANISI	ASIM_LOCUS11752	Disorganized muscle protein 1 (inferred by orthology to a C. elegans protein)	1	DDGQVMVMEFR	DDGQVMVMEFR	2	DDGQVMVMEFR2	4292.13
A0A0M3JEG0	A0A0M3JEG0	A0A0M3JEG0_ANISI	ASIM_LOCUS5797	Uncharacterized protein	1	DDGTSTPVPAESVVVK	DDGTSTPVPAESVVVK	2	DDGTSTPVPAESVVVK2	5006.17
A0A0M3JT78	A0A0M3JT78	A0A0M3JT78_ANISI	ASIM_LOCUS10777	T-complex protein 1 subunit delta	1	DDIEFYSR	DDIEFYSR	2	DDIEFYSR2	6546.17
A0A0M3KBA5	A0A0M3KBA5	A0A0M3KBA5_ANISI	ASIM_LOCUS17653	Malate dehydrogenase	1	DDLFNTNAGIVR	DDLFNTNAGIVR	2	DDLFNTNAGIVR2	41348.2
A0A0M3KHA1	A0A0M3KHA1	A0A0M3KHA1_ANISI	ASIM_LOCUS19749	Uncharacterized protein	1	DDLIPELTGK	DDLIPELTGK	2	DDLIPELTGK2	5840.16
A0A0M3JU93	A0A0M3JU93	A0A0M3JU93_ANISI	ASIM_LOCUS11200	Eukaryotic translation initiation factor 5A	1	DDLKLPEGELGDQIK	DDLKLPEGELGDQIK	3	DDLKLPEGELGDQIK3	1571.03
A0A0M3K1Y0	A0A0M3K1Y0	A0A0M3K1Y0_ANISI	ASIM_LOCUS14302	Uncharacterized protein	1	DDMVTVELEDVK	DDMVTVELEDVK	2	DDMVTVELEDVK2	1784.06
A0A0M3K1Y0	A0A0M3K1Y0	A0A0M3K1Y0_ANISI	ASIM_LOCUS14302	Uncharacterized protein	1	DDMVTVELEDVK	DDM(UniMod:35)VTVELEDVK	2	DDM(UniMod:35)VTVELEDVK2	2755.09
A0A158PP04	A0A158PP04	A0A158PP04_ANISI	ASIM_LOCUS12785	Transket_pyr domain-containing protein	1	DDNPCLFFEPK	DDNPC(UniMod:4)LFFEPK	2	DDNPC(UniMod:4)LFFEPK2	2410.08
A0A0M3JZR1	A0A0M3JZR1	A0A0M3JZR1_ANISI	ASIM_LOCUS13439	Rab GDP dissociation inhibitor	1	DDNYKNELFGPSVEK	DDNYKNELFGPSVEK	3	DDNYKNELFGPSVEK3	3355.08
con-sp|con-P02769|ALBU_BOVIN	con-sp|con-P02769|ALBU_BOVIN	Albumin	Albumin		1	DDPHACYSTVFDK	DDPHAC(UniMod:4)YSTVFDK	2	DDPHAC(UniMod:4)YSTVFDK2	120735
con-sp|con-P02769|ALBU_BOVIN	con-sp|con-P02769|ALBU_BOVIN	Albumin	Albumin		1	DDPHACYSTVFDK	DDPHAC(UniMod:4)YSTVFDK	3	DDPHAC(UniMod:4)YSTVFDK3	30189.6
A0A0M3K609	A0A0M3K609;A0A3P6PWN4	A0A0M3K609_ANISI	ASIM_LOCUS15807	Annexin	0	DDQSYYVDDSK	DDQSYYVDDSK	2	DDQSYYVDDSK2	2654.08
A0A0M3K1Y0	A0A0M3K1Y0	A0A0M3K1Y0_ANISI	ASIM_LOCUS14302	Uncharacterized protein	1	DDSDIMR	DDSDIMR	2	DDSDIMR2	2732.05
con-sp|con-P02769|ALBU_BOVIN	con-sp|con-P02769|ALBU_BOVIN	Albumin	Albumin		1	DDSPDLPK	DDSPDLPK	2	DDSPDLPK2	4143.09
A0A0M3JA13	A0A0M3JA13;A0A0M3JND2	A0A0M3JA13_ANISI	ASIM_LOCUS4245	Spectrin alpha chain (inferred by orthology to a D. melanogaster protein)	0	DDSYLDPTNIR	DDSYLDPTNIR	2	DDSYLDPTNIR2	8588.28
A0A0M3K4G1	A0A0M3K4G1	A0A0M3K4G1_ANISI	ASIM_LOCUS15259	Uncharacterized protein	1	DDTLILR	DDTLILR	2	DDTLILR2	7465.17
A0A0M3JY59	A0A0M3JY59	A0A0M3JY59_ANISI	ASIM_LOCUS12787	Ferritin	1	DDVALLNVAK	DDVALLNVAK	2	DDVALLNVAK2	7252.2
A0A0M3JJN4	A0A0M3JJN4	A0A0M3JJN4_ANISI	ASIM_LOCUS7620	Uncharacterized protein	1	DDVVPAAAGR	DDVVPAAAGR	2	DDVVPAAAGR2	5185.11
A0A0M3JRD7	A0A0M3JRD7	A0A0M3JRD7_ANISI	ASIM_LOCUS10019	Dimethylglycine dehydrogenase, mitochondrial (inferred by orthology to a human protein)	1	DDWTVNMPK	DDWTVNMPK	2	DDWTVNMPK2	5516.14
A0A0M3JRB0	A0A0M3JRB0	A0A0M3JRB0_ANISI	ASIM_LOCUS9986	Uncharacterized protein	1	DEADAEEYVR	DEADAEEYVR	2	DEADAEEYVR2	11562.3
A0A0M3JQB3	A0A0M3JQB3	A0A0M3JQB3_ANISI	ASIM_LOCUS9588	Proteasome subunit beta type-4 (inferred by orthology to a D. melanogaster protein)	1	DEAIALLR	DEAIALLR	2	DEAIALLR2	9981.24
A0A3P6T8G2	A0A3P6T8G2	A0A3P6T8G2_ANISI	ASIM_LOCUS17927	SH3 domain-containing protein	1	DEALDSEDFGR	DEALDSEDFGR	2	DEALDSEDFGR2	3644.11
A0A0M3J183	A0A0M3J183	A0A0M3J183_ANISI	ASIM_LOCUS1166	Uncharacterized protein	1	DECFELQAR	DEC(UniMod:4)FELQAR	2	DEC(UniMod:4)FELQAR2	3867.1
A0A0M3K059	A0A0M3K059	A0A0M3K059_ANISI	ASIM_LOCUS13613	pyruvate carboxylase	1	DEDIMTSAMFPK	DEDIMTSAMFPK	2	DEDIMTSAMFPK2	3240.11
A0A0M3K059	A0A0M3K059	A0A0M3K059_ANISI	ASIM_LOCUS13613	pyruvate carboxylase	1	DEDIMTSAMFPK	DEDIMTSAM(UniMod:35)FPK	2	DEDIMTSAM(UniMod:35)FPK2	3615.11
A0A0M3IZQ2	A0A0M3IZQ2	A0A0M3IZQ2_ANISI	ASIM_LOCUS635	C12.2 (inferred by orthology to a D. melanogaster protein)	1	DEDITAALSR	DEDITAALSR	2	DEDITAALSR2	2674.07
A0A0M3JBF2	A0A0M3JBF2	A0A0M3JBF2_ANISI	ASIM_LOCUS4737	Myosin_tail_1 domain-containing protein	1	DEEFDNVR	DEEFDNVR	2	DEEFDNVR2	3156.08
A0A0M3JT59	A0A0M3JT59	A0A0M3JT59_ANISI	ASIM_LOCUS10753	Failed axon connections (inferred by orthology to a D. melanogaster protein)	1	DEIIYIGNEDLR	DEIIYIGNEDLR	2	DEIIYIGNEDLR2	2113.07
A0A3P6RND9	A0A3P6RND9	A0A3P6RND9_ANISI	ASIM_LOCUS15573	Myosin tail domain-containing protein	1	DELANQAEAAER	DELANQAEAAER	2	DELANQAEAAER2	34222.1
A0A0M3K222	A0A0M3K222	A0A0M3K222_ANISI	ASIM_LOCUS14351	IMP dehydrogenase	1	DELVALIAR	DELVALIAR	2	DELVALIAR2	7263.17
A0A3P6SLJ0	A0A3P6P464;A0A3P6SLJ0	A0A3P6SLJ0_ANISI	ASIM_LOCUS19808	Myosin tail domain-containing protein	0	DEMKEQYYAAEK	DEMKEQYYAAEK	2	DEMKEQYYAAEK2	2164.08
A0A0M3JTT6	A0A0M3JTT6	A0A0M3JTT6_ANISI	ASIM_LOCUS11021	FABP domain-containing protein	1	DENFDAYLK	DENFDAYLK	2	DENFDAYLK2	4599.13
A0A0M3K4F3	A0A0M3K4F3	A0A0M3K4F3_ANISI	ASIM_LOCUS15251	Lipase_3 domain-containing protein	1	DENFVAGSDGSKPCDTK	DENFVAGSDGSKPC(UniMod:4)DTK	2	DENFVAGSDGSKPC(UniMod:4)DTK2	919042
A0A0M3JWQ2	A0A0M3JWQ2	A0A0M3JWQ2_ANISI	hsp90	Endoplasmin (inferred by orthology to a human protein); Heat shock protein 90	1	DEQMPPLEGAEEDASR	DEQMPPLEGAEEDASR	2	DEQMPPLEGAEEDASR2	11662.4
A0A0M3JWQ2	A0A0M3JWQ2	A0A0M3JWQ2_ANISI	hsp90	Endoplasmin (inferred by orthology to a human protein); Heat shock protein 90	1	DEQMPPLEGAEEDASR	DEQM(UniMod:35)PPLEGAEEDASR	2	DEQM(UniMod:35)PPLEGAEEDASR2	2421.09
A0A3P6RND9	A0A0M3JJL2;A0A3P6RND9	A0A3P6RND9_ANISI	ASIM_LOCUS15573	Myosin tail domain-containing protein	0	DESEINELK	DESEINELK	2	DESEINELK2	20958.6
A0A3P6RND9	A0A0M3JJL2;A0A3P6RND9	A0A3P6RND9_ANISI	ASIM_LOCUS15573	Myosin tail domain-containing protein	0	DESEINELKR	DESEINELKR	2	DESEINELKR2	18038.5
A0A3P6PCN9	A0A3P6PCN9	A0A3P6PCN9_ANISI	ASIM_LOCUS5249	60S ribosomal protein L36	1	DEVQAILTTMR	DEVQAILTTMR	2	DEVQAILTTMR2	2887.08
A0A3P6PCN9	A0A3P6PCN9	A0A3P6PCN9_ANISI	ASIM_LOCUS5249	60S ribosomal protein L36	1	DEVQAILTTMR	DEVQAILTTM(UniMod:35)R	2	DEVQAILTTM(UniMod:35)R2	4042.12
A0A3P6PDK9	A0A3P6PDK9	A0A3P6PDK9_ANISI	ASIM_LOCUS6690	Myosin N-terminal SH3-like domain-containing protein	1	DEVQEMNPPK	DEVQEMNPPK	2	DEVQEMNPPK2	12010.3
A0A3P6SQN8	A0A3P6SQN8	A0A3P6SQN8_ANISI	ASIM_LOCUS19474	Glycosyl hydrolase family 13 catalytic domain-containing protein (Fragment)	1	DFADNVLPR	DFADNVLPR	2	DFADNVLPR2	78988.2
A0A3P6SXL3	A0A3P6SXL3	A0A3P6SXL3_ANISI	ASIM_LOCUS17184	Dolichyl-diphosphooligosaccharide--protein glycosyltransferase subunit 2	1	DFDGVSGK	DFDGVSGK	2	DFDGVSGK2	2696.04
A0A0M3IZU8	A0A0M3IZU8	A0A0M3IZU8_ANISI	ASIM_LOCUS681	phosphoenolpyruvate carboxykinase (GTP)	1	DFFVINEVVK	DFFVINEVVK	2	DFFVINEVVK2	1399.04
con-sp|con-P34955|A1AT_BOVIN	con-sp|con-P34955|A1AT_BOVIN	Alpha-1-antiproteinase	Alpha-1-antiproteinase		1	DFHVDEQTTVK	DFHVDEQTTVK	2	DFHVDEQTTVK2	4842.14
A0A0M3KBE3	A0A0M3KBE3	A0A0M3KBE3_ANISI	ASIM_LOCUS17691	Intermediate filament protein ifa-1 (inferred by orthology to a C. elegans protein)	1	DFILKPGK	DFILKPGK	2	DFILKPGK2	29757.7
A0A0M3JUQ3	A0A0M3JUQ3	A0A0M3JUQ3_ANISI	ASIM_LOCUS11389	Aconitate hydratase, mitochondrial	1	DFLTAPDGTK	DFLTAPDGTK	2	DFLTAPDGTK2	5959.15
A0A0M3JT42	A0A0M3JT42	A0A0M3JT42_ANISI	ASIM_LOCUS10736	Peptidyl-prolyl cis-trans isomerase	1	DFMIQGGDFTAGDGTGGK	DFMIQGGDFTAGDGTGGK	2	DFMIQGGDFTAGDGTGGK2	1012.04
A0A0M3JT42	A0A0M3JT42	A0A0M3JT42_ANISI	ASIM_LOCUS10736	Peptidyl-prolyl cis-trans isomerase	1	DFMIQGGDFTAGDGTGGK	DFM(UniMod:35)IQGGDFTAGDGTGGK	2	DFM(UniMod:35)IQGGDFTAGDGTGGK2	1063.05
A0A0M3J0S3	A0A0M3J0S3	A0A0M3J0S3_ANISI	ASIM_LOCUS1006	Hydroxymethylglutaryl-CoA synthase (inferred by orthology to a C. elegans protein)	1	DFMTATLK	DFMTATLK	2	DFMTATLK2	1395.02
A0A0M3J3A7;A0A3P6N2F7	A0A0M3J3A7;A0A3P6N2F7	A0A0M3J3A7_ANISI;A0A3P6N2F7_ANISI	ASIM_LOCUS1553;ASIM_LOCUS1891	Aminomethyltransferase, mitochondrial (inferred by orthology to a human protein)	0	DFPGAEK	DFPGAEK	2	DFPGAEK2	19740.3
A0A0M3JUG1	A0A0M3JUG1	A0A0M3JUG1_ANISI	ASIM_LOCUS11280	NADH dehydrogenase [ubiquinone] iron-sulfur protein 3, mitochondrial	1	DFPLSGYNEVR	DFPLSGYNEVR	2	DFPLSGYNEVR2	9072.3
A0A0M3JJW8	A0A0M3JJW8	A0A0M3JJW8_ANISI	ASIM_LOCUS7696	Uncharacterized protein	1	DFQIPDALAK	DFQIPDALAK	2	DFQIPDALAK2	3200.08
A0A0M3JW12	A0A0M3JW12	A0A0M3JW12_ANISI	ASIM_LOCUS11912	Integrin-linked protein kinase (inferred by orthology to a human protein)	1	DFQSEFPALR	DFQSEFPALR	2	DFQSEFPALR2	2266.07
A0A158PNM2	A0A158PNM2	A0A158PNM2_ANISI	ASIM_LOCUS11900	Translocon-associated protein subunit gamma	1	DFSAAVSAK	DFSAAVSAK	2	DFSAAVSAK2	2718.06
A0A0M3JVP5	A0A0M3JVP5	A0A0M3JVP5_ANISI	ASIM_LOCUS11769	PlsC domain-containing protein	1	DFSAEDFCDK	DFSAEDFC(UniMod:4)DK	2	DFSAEDFC(UniMod:4)DK2	880025
A0A0M3JSC0	A0A0M3JSC0	A0A0M3JSC0_ANISI	ASIM_LOCUS10417	Uncharacterized protein	1	DFSEECTQTMR	DFSEEC(UniMod:4)TQTMR	2	DFSEEC(UniMod:4)TQTMR2	4574.15
A0A0M3JSC0	A0A0M3JSC0	A0A0M3JSC0_ANISI	ASIM_LOCUS10417	Uncharacterized protein	1	DFSEECTQTMR	DFSEEC(UniMod:4)TQTM(UniMod:35)R	2	DFSEEC(UniMod:4)TQTM(UniMod:35)R2	1077.03
A0A0M3J329	A0A0M3J329	A0A0M3J329_ANISI	ASIM_LOCUS1812	Microtubule-associated protein futsch (inferred by orthology to a D. melanogaster protein)	1	DFTPDSEDEK	DFTPDSEDEK	2	DFTPDSEDEK2	4604.13
A0A0M3K9W1	A0A0M3K9W1	A0A0M3K9W1_ANISI	ASIM_LOCUS17159	Cytochrome b-c1 complex subunit 1, mitochondrial (inferred by orthology to a C. elegans protein)	1	DFVEDSYKPIR	DFVEDSYKPIR	2	DFVEDSYKPIR2	3339.11
A0A0M3K9W1	A0A0M3K9W1	A0A0M3K9W1_ANISI	ASIM_LOCUS17159	Cytochrome b-c1 complex subunit 1, mitochondrial (inferred by orthology to a C. elegans protein)	1	DFVEDSYKPIR	DFVEDSYKPIR	3	DFVEDSYKPIR3	3974.09
A0A0M3JRL3	A0A0M3JRL3	A0A0M3JRL3_ANISI	ASIM_LOCUS10112	Uncharacterized integrin beta-like protein (inferred by orthology to a C. elegans protein)	1	DFVVQTSEFR	DFVVQTSEFR	2	DFVVQTSEFR2	9259.29
A0A3P6NK24;A0A3P6NQA6	A0A3P6NK24;A0A3P6NQA6	A0A3P6NK24_ANISI;A0A3P6NQA6_ANISI	ASIM_LOCUS6238;ASIM_LOCUS6242	Alpha-1,4 glucan phosphorylase	0	DFYEFYPDR	DFYEFYPDR	2	DFYEFYPDR2	20398.6
A0A0M3K1Y0	A0A0M3K1Y0	A0A0M3K1Y0_ANISI	ASIM_LOCUS14302	Uncharacterized protein	1	DFYSDDEYER	DFYSDDEYER	2	DFYSDDEYER2	55276.7
A0A0M3K1Y0	A0A0M3K1Y0	A0A0M3K1Y0_ANISI	ASIM_LOCUS14302	Uncharacterized protein	1	DFYSDDEYERK	DFYSDDEYERK	2	DFYSDDEYERK2	1520.05
A0A158PN23	A0A158PN23	A0A158PN23_ANISI	ASIM_LOCUS10411	Twitchin (inferred by orthology to a C. elegans protein)	1	DGAAIYESSLFK	DGAAIYESSLFK	2	DGAAIYESSLFK2	3448.12
A0A0M3JZU3	A0A0M3JZU3	A0A0M3JZU3_ANISI	ASIM_LOCUS13479	Col_cuticle_N domain-containing protein	1	DGADGEPGVAGK	DGADGEPGVAGK	2	DGADGEPGVAGK2	7875.17
A0A0M3JZM9	A0A0M3JZM9	A0A0M3JZM9_ANISI	ASIM_LOCUS13402	Col_cuticle_N domain-containing protein	1	DGADGPQGAPGK	DGADGPQGAPGK	2	DGADGPQGAPGK2	16633.4
A0A0M3JZM9	A0A0M3JZM9	A0A0M3JZM9_ANISI	ASIM_LOCUS13402	Col_cuticle_N domain-containing protein	1	DGAPGMAGACDHCPPPR	DGAPGMAGAC(UniMod:4)DHC(UniMod:4)PPPR	2	DGAPGMAGAC(UniMod:4)DHC(UniMod:4)PPPR2	3687.15
A0A0M3JZM9	A0A0M3JZM9	A0A0M3JZM9_ANISI	ASIM_LOCUS13402	Col_cuticle_N domain-containing protein	1	DGAPGMAGACDHCPPPR	DGAPGMAGAC(UniMod:4)DHC(UniMod:4)PPPR	3	DGAPGMAGAC(UniMod:4)DHC(UniMod:4)PPPR3	50204.3
A0A0M3JZM9	A0A0M3JZM9	A0A0M3JZM9_ANISI	ASIM_LOCUS13402	Col_cuticle_N domain-containing protein	1	DGAPGMAGACDHCPPPR	DGAPGM(UniMod:35)AGAC(UniMod:4)DHC(UniMod:4)PPPR	2	DGAPGM(UniMod:35)AGAC(UniMod:4)DHC(UniMod:4)PPPR2	1111.04
A0A0M3JZM9	A0A0M3JZM9	A0A0M3JZM9_ANISI	ASIM_LOCUS13402	Col_cuticle_N domain-containing protein	1	DGAPGMAGACDHCPPPR	DGAPGM(UniMod:35)AGAC(UniMod:4)DHC(UniMod:4)PPPR	3	DGAPGM(UniMod:35)AGAC(UniMod:4)DHC(UniMod:4)PPPR3	20890.5
A0A0M3JUZ4	A0A0M3JUZ4	A0A0M3JUZ4_ANISI	ASIM_LOCUS11491	Hemicentin-1 (inferred by orthology to a human protein)	1	DGAPLQNSNR	DGAPLQNSNR	2	DGAPLQNSNR2	1317.03
A0A0M3J3R2	A0A0M3J3R2;A0A0M3JBL5	A0A0M3J3R2_ANISI	ASIM_LOCUS2045	Dehydrogenase/reductase SDR family member 13 (inferred by orthology to a human protein)	0	DGAQTPLYVALSK	DGAQTPLYVALSK	2	DGAQTPLYVALSK2	2704.1
A0A0M3KEL5	A0A0M3KEL5	A0A0M3KEL5_ANISI	ASIM_LOCUS18813	V-type proton ATPase 21 kDa proteolipid subunit (inferred by orthology to a human protein)	1	DGATEAVISK	DGATEAVISK	2	DGATEAVISK2	2467.06
A0A3P6PHV8	A0A3P6PHV8	A0A3P6PHV8_ANISI	ASIM_LOCUS1709	Uncharacterized protein	1	DGCIDSLQK	DGC(UniMod:4)IDSLQK	2	DGC(UniMod:4)IDSLQK2	3836.1
A0A0M3JRT3	A0A0M3JRT3	A0A0M3JRT3_ANISI	ASIM_LOCUS10192	26S proteasome non-ATPase regulatory subunit 6	1	DGDILLNR	DGDILLNR	2	DGDILLNR2	7689.16
A0A0M3JS04	A0A0M3JS04	A0A0M3JS04_ANISI	ASIM_LOCUS10284	Eukaryotic translation initiation factor 3 subunit I	1	DGDLLFSAAK	DGDLLFSAAK	2	DGDLLFSAAK2	3081.08
A0A0M3K8M6	A0A0M3K8M6	A0A0M3K8M6_ANISI	ASIM_LOCUS16724	Dihydroorotate dehydrogenase (quinone), mitochondrial	1	DGEAIDGLR	DGEAIDGLR	2	DGEAIDGLR2	4948.11
A0A0M3JRL3	A0A0M3JRL3	A0A0M3JRL3_ANISI	ASIM_LOCUS10112	Uncharacterized integrin beta-like protein (inferred by orthology to a C. elegans protein)	1	DGEVIEFFAK	DGEVIEFFAK	2	DGEVIEFFAK2	1447.04
A0A0M3K0Y9	A0A0M3K0Y9	A0A0M3K0Y9_ANISI	ASIM_LOCUS13920	N-acetyl-D-glucosamine kinase	1	DGFEEGVFSR	DGFEEGVFSR	2	DGFEEGVFSR2	2963.08
A0A158PN23	A0A158PN23	A0A158PN23_ANISI	ASIM_LOCUS10411	Twitchin (inferred by orthology to a C. elegans protein)	1	DGGALVVMECR	DGGALVVMEC(UniMod:4)R	2	DGGALVVMEC(UniMod:4)R2	10230.3
A0A158PN23	A0A158PN23	A0A158PN23_ANISI	ASIM_LOCUS10411	Twitchin (inferred by orthology to a C. elegans protein)	1	DGGAPIEEYIIEK	DGGAPIEEYIIEK	2	DGGAPIEEYIIEK2	1796.06
A0A0M3KAB0	A0A0M3KAB0	A0A0M3KAB0_ANISI	ASIM_LOCUS17308	Acetyl-CoA acetyltransferase, mitochondrial (inferred by orthology to a human protein)	1	DGLADGFTGK	DGLADGFTGK	2	DGLADGFTGK2	49353.1
A0A0M3K916	A0A0M3K916	A0A0M3K916_ANISI	ASIM_LOCUS16864	Calponin-homology (CH) domain-containing protein	1	DGLLLWCQR	DGLLLWC(UniMod:4)QR	2	DGLLLWC(UniMod:4)QR2	10490.3
A0A158PPJ2	A0A158PPJ2	A0A158PPJ2_ANISI	ASIM_LOCUS14252	Collagen alpha-1(IV) chain (inferred by orthology to a C. elegans protein)	1	DGLPGLPGLR	DGLPGLPGLR	2	DGLPGLPGLR2	1503.03
A0A0M3K6C4	A0A0M3K6C4	A0A0M3K6C4_ANISI	ASIM_LOCUS15922	proteasome endopeptidase complex	1	DGLVMGADSR	DGLVMGADSR	2	DGLVMGADSR2	4783.13
A0A0M3K2A9	A0A0M3K2A9	A0A0M3K2A9_ANISI	ASIM_LOCUS14451	Uncharacterized protein	1	DGNAMLWDLNEGK	DGNAMLWDLNEGK	2	DGNAMLWDLNEGK2	7003.22
A0A0M3K2A9	A0A0M3K2A9	A0A0M3K2A9_ANISI	ASIM_LOCUS14451	Uncharacterized protein	1	DGNAMLWDLNEGK	DGNAM(UniMod:35)LWDLNEGK	2	DGNAM(UniMod:35)LWDLNEGK2	4419.17
A0A3P6QV39	A0A3P6QV39	A0A3P6QV39_ANISI	ASIM_LOCUS12492	Fibronectin type-III domain-containing protein	1	DGNSGVFGDR	DGNSGVFGDR	2	DGNSGVFGDR2	2883.06
A0A0M3JZL1	A0A0M3JZL1	A0A0M3JZL1_ANISI	ASIM_LOCUS13380	Moesin/ezrin/radixin homolog 1	1	DGPEPTFTR	DGPEPTFTR	2	DGPEPTFTR2	31907.6
A0A0M3JUD5	A0A0M3JUD5	A0A0M3JUD5_ANISI	ASIM_LOCUS11250	Uncharacterized protein	1	DGPLDTAILAAR	DGPLDTAILAAR	2	DGPLDTAILAAR2	4422.13
A0A0M3JVB9	A0A0M3JVB9	A0A0M3JVB9_ANISI	ASIM_LOCUS11634	Col_cuticle_N domain-containing protein	1	DGPPGVPGIATK	DGPPGVPGIATK	2	DGPPGVPGIATK2	122271
A0A0M3JUZ4	A0A0M3JUZ4	A0A0M3JUZ4_ANISI	ASIM_LOCUS11491	Hemicentin-1 (inferred by orthology to a human protein)	1	DGQGLPNATR	DGQGLPNATR	2	DGQGLPNATR2	10040.2
A0A0M3KEU9	A0A0M3KEU9	A0A0M3KEU9_ANISI	ASIM_LOCUS18896	S-formylglutathione hydrolase	1	DGQLLPQNLEAVHSDK	DGQLLPQNLEAVHSDK	3	DGQLLPQNLEAVHSDK3	5115.12
A0A0M3KFA6;A0A0M3KFN8	A0A0M3KFA6;A0A0M3KFN8	A0A0M3KFA6_ANISI;A0A0M3KFN8_ANISI	ASIM_LOCUS19055;ASIM_LOCUS19186	Phlebovirus glycoprotein G2 fusion domain-containing protein	0	DGQLVVLQSTIAK	DGQLVVLQSTIAK	2	DGQLVVLQSTIAK2	4951.19
A0A0M3JPG8	A0A0M3JPG8	A0A0M3JPG8_ANISI	ASIM_LOCUS9305	Ig-like domain-containing protein	1	DGQVIPNCEEVR	DGQVIPNC(UniMod:4)EEVR	2	DGQVIPNC(UniMod:4)EEVR2	2668.08
A0A0M3JVC1	A0A0M3JVC1	A0A0M3JVC1_ANISI	ASIM_LOCUS11636	Col_cuticle_N domain-containing protein	1	DGRPGPAGSPGLPGR	DGRPGPAGSPGLPGR	3	DGRPGPAGSPGLPGR3	3472.07
A0A0M3JS04	A0A0M3JS04	A0A0M3JS04_ANISI	ASIM_LOCUS10284	Eukaryotic translation initiation factor 3 subunit I	1	DGSQMTGESQPTLK	DGSQMTGESQPTLK	2	DGSQMTGESQPTLK2	1854.06
A0A0M3JS04	A0A0M3JS04	A0A0M3JS04_ANISI	ASIM_LOCUS10284	Eukaryotic translation initiation factor 3 subunit I	1	DGSQMTGESQPTLK	DGSQM(UniMod:35)TGESQPTLK	2	DGSQM(UniMod:35)TGESQPTLK2	626024
A0A0M3JR90	A0A0M3JR90	A0A0M3JR90_ANISI	ASIM_LOCUS9960	Ig-like domain-containing protein	1	DGTALTATLSDDGKR	DGTALTATLSDDGKR	2	DGTALTATLSDDGKR2	2163.09
A0A0M3JT94	A0A0M3JT94	A0A0M3JT94_ANISI	ASIM_LOCUS10796	Cytochrome c1, heme protein, mitochondrial (inferred by orthology to a human protein)	1	DGTIATMSQQAK	DGTIATMSQQAK	2	DGTIATMSQQAK2	15060.5
A0A0M3JT94	A0A0M3JT94	A0A0M3JT94_ANISI	ASIM_LOCUS10796	Cytochrome c1, heme protein, mitochondrial (inferred by orthology to a human protein)	1	DGTIATMSQQAK	DGTIATM(UniMod:35)SQQAK	2	DGTIATM(UniMod:35)SQQAK2	3927.11
A0A0M3K214	A0A0M3K214	A0A0M3K214_ANISI	ASIM_LOCUS14341	cathepsin X	1	DGVNYAGIDR	DGVNYAGIDR	2	DGVNYAGIDR2	22183.5
A0A0M3IZU7	A0A0M3IZU7	A0A0M3IZU7_ANISI	ASIM_LOCUS680	molybdopterin adenylyltransferase	1	DGYAVIASDGVGK	DGYAVIASDGVGK	2	DGYAVIASDGVGK2	11392.3
A0A0M3IZU7	A0A0M3IZU7	A0A0M3IZU7_ANISI	ASIM_LOCUS680	molybdopterin adenylyltransferase	1	DGYAVIASDGVGKR	DGYAVIASDGVGKR	2	DGYAVIASDGVGKR2	1055.04
A0A0M3IXZ4	A0A0M3IXZ4;A0A0M3IYH2	A0A0M3IXZ4_ANISI	ASIM_LOCUS19	Apolipophorins (inferred by orthology to a D. melanogaster protein)	0	DHFFENAK	DHFFENAK	2	DHFFENAK2	10971.3
A0A0M3JTD3	A0A0M3JTD3	A0A0M3JTD3_ANISI	ASIM_LOCUS10841	Cathepsin L (inferred by orthology to a D. melanogaster protein)	1	DHGYVTEVK	DHGYVTEVK	2	DHGYVTEVK2	1478.04
A0A158PPJ9	A0A158PPJ9	A0A158PPJ9_ANISI	ASIM_LOCUS14303	Actin-interacting protein 1 (inferred by orthology to a D. melanogaster protein)	1	DIAVGGQDCK	DIAVGGQDC(UniMod:4)K	2	DIAVGGQDC(UniMod:4)K2	9893.23
A0A158PPJ9	A0A158PPJ9	A0A158PPJ9_ANISI	ASIM_LOCUS14303	Actin-interacting protein 1 (inferred by orthology to a D. melanogaster protein)	1	DIAWSDDSK	DIAWSDDSK	2	DIAWSDDSK2	3576.09
A0A158PPJ9	A0A158PPJ9	A0A158PPJ9_ANISI	ASIM_LOCUS14303	Actin-interacting protein 1 (inferred by orthology to a D. melanogaster protein)	1	DIAWSDDSKR	DIAWSDDSKR	2	DIAWSDDSKR2	7263.2
A0A0M3K659	A0A0M3K659	A0A0M3K659_ANISI	ASIM_LOCUS15857	Myosin motor domain-containing protein	1	DIEEANMNHENQLVALR	DIEEANMNHENQLVALR	2	DIEEANMNHENQLVALR2	550027
A0A0M3K659	A0A0M3K659	A0A0M3K659_ANISI	ASIM_LOCUS15857	Myosin motor domain-containing protein	1	DIEEANMNHENQLVALR	DIEEANMNHENQLVALR	3	DIEEANMNHENQLVALR3	11653.3
A0A0M3K659	A0A0M3K659	A0A0M3K659_ANISI	ASIM_LOCUS15857	Myosin motor domain-containing protein	1	DIEEANMNHENQLVALR	DIEEANM(UniMod:35)NHENQLVALR	2	DIEEANM(UniMod:35)NHENQLVALR2	365015
A0A0M3K659	A0A0M3K659	A0A0M3K659_ANISI	ASIM_LOCUS15857	Myosin motor domain-containing protein	1	DIEEANMNHENQLVALR	DIEEANM(UniMod:35)NHENQLVALR	3	DIEEANM(UniMod:35)NHENQLVALR3	23871.6
A0A158PN54	A0A158PN54	A0A158PN54_ANISI	ASIM_LOCUS10575	dynamin GTPase	1	DIEETTSVDPQLER	DIEETTSVDPQLER	2	DIEETTSVDPQLER2	722027
A0A0M3JBZ5	A0A0M3JBZ5	A0A0M3JBZ5_ANISI	ASIM_LOCUS4936	60S ribosomal protein L5 (inferred by orthology to a C. elegans protein)	1	DIIAQIAYSR	DIIAQIAYSR	2	DIIAQIAYSR2	5446.14
A0A0M3K2K1	A0A0M3K2K1	A0A0M3K2K1_ANISI	ASIM_LOCUS14562	60S ribosomal protein L8	1	DIIHDPGR	DIIHDPGR	2	DIIHDPGR2	59816.5
A0A3P6NL11	A0A3P6NL11;A0A3P6T875	A0A3P6NL11_ANISI	ASIM_LOCUS4405	IF rod domain-containing protein (Fragment)	0	DIKDEYDYIAK	DIKDEYDYIAK	2	DIKDEYDYIAK2	53841.7
A0A3P6NL11	A0A3P6NL11;A0A3P6T875	A0A3P6NL11_ANISI	ASIM_LOCUS4405	IF rod domain-containing protein (Fragment)	0	DIKDEYDYIAK	DIKDEYDYIAK	3	DIKDEYDYIAK3	3437.07
A0A0M3IZU8	A0A0M3IZU8;A0A0M3JM28	A0A0M3IZU8_ANISI	ASIM_LOCUS681	phosphoenolpyruvate carboxykinase (GTP)	0	DIKYDELMSVPK	DIKYDELMSVPK	2	DIKYDELMSVPK2	6699.22
A0A0M3IZU8	A0A0M3IZU8;A0A0M3JM28	A0A0M3IZU8_ANISI	ASIM_LOCUS681	phosphoenolpyruvate carboxykinase (GTP)	0	DIKYDELMSVPK	DIKYDELMSVPK	3	DIKYDELMSVPK3	1617.03
A0A0M3IZU8	A0A0M3IZU8;A0A0M3JM28	A0A0M3IZU8_ANISI	ASIM_LOCUS681	phosphoenolpyruvate carboxykinase (GTP)	0	DIKYDELMSVPK	DIKYDELM(UniMod:35)SVPK	2	DIKYDELM(UniMod:35)SVPK2	3030.11
A0A0M3JY25	A0A0M3JY25	A0A0M3JY25_ANISI	ASIM_LOCUS12749	Annexin	1	DISDDTSGEFR	DISDDTSGEFR	2	DISDDTSGEFR2	2991.08
A0A3P6SZK1	A0A3P6SZK1	A0A3P6SZK1_ANISI	ASIM_LOCUS16907	Transketolase-like pyrimidine-binding domain-containing protein	1	DISDHLK	DISDHLK	2	DISDHLK2	5682.1
A0A3P6PY30	A0A3P6PY30	A0A3P6PY30_ANISI	ASIM_LOCUS8504	Alpha-1,4 glucan phosphorylase	1	DISNMIR	DISNMIR	2	DISNMIR2	13142.3
A0A3P6S466	A0A3P6S466	A0A3P6S466_ANISI	ASIM_LOCUS13928	Vinculin	1	DISPWLTR	DISPWLTR	2	DISPWLTR2	6133.14
A0A0M3KH33	A0A0M3KH33	A0A0M3KH33_ANISI	ASIM_LOCUS19681	Uncharacterized protein	1	DISSGYSSR	DISSGYSSR	2	DISSGYSSR2	25975.6
A0A158PNR4	A0A158PNR4	A0A158PNR4_ANISI	ASIM_LOCUS12165	Uncharacterized protein	1	DITGTGEEPK	DITGTGEEPK	2	DITGTGEEPK2	9569.22
A0A0M3K0Z8	A0A0M3K0Z8	A0A0M3K0Z8_ANISI	ASIM_LOCUS13931	Myosin N-terminal SH3-like domain-containing protein	1	DITQEMNPPK	DITQEMNPPK	2	DITQEMNPPK2	58249.4
A0A0M3K0Z8	A0A0M3K0Z8	A0A0M3K0Z8_ANISI	ASIM_LOCUS13931	Myosin N-terminal SH3-like domain-containing protein	1	DITQEMNPPKFEK	DITQEMNPPKFEK	2	DITQEMNPPKFEK2	12629.5
A0A0M3K0Z8	A0A0M3K0Z8	A0A0M3K0Z8_ANISI	ASIM_LOCUS13931	Myosin N-terminal SH3-like domain-containing protein	1	DITQEMNPPKFEK	DITQEMNPPKFEK	3	DITQEMNPPKFEK3	9309.2
A0A0M3K0Z8	A0A0M3K0Z8	A0A0M3K0Z8_ANISI	ASIM_LOCUS13931	Myosin N-terminal SH3-like domain-containing protein	1	DITQEMNPPKFEK	DITQEM(UniMod:35)NPPKFEK	2	DITQEM(UniMod:35)NPPKFEK2	1785.06
A0A0M3K0Z8	A0A0M3K0Z8	A0A0M3K0Z8_ANISI	ASIM_LOCUS13931	Myosin N-terminal SH3-like domain-containing protein	1	DITQEMNPPKFEK	DITQEM(UniMod:35)NPPKFEK	3	DITQEM(UniMod:35)NPPKFEK3	4885.11
A0A0M3IYQ5	A0A0M3IYQ5	A0A0M3IYQ5_ANISI	ASIM_LOCUS288	Glutamate dehydrogenase, mitochondrial (inferred by orthology to a D. melanogaster protein)	1	DIVHSGLEYSMQK	DIVHSGLEYSMQK	2	DIVHSGLEYSMQK2	59519.3
A0A0M3IYQ5	A0A0M3IYQ5	A0A0M3IYQ5_ANISI	ASIM_LOCUS288	Glutamate dehydrogenase, mitochondrial (inferred by orthology to a D. melanogaster protein)	1	DIVHSGLEYSMQK	DIVHSGLEYSMQK	3	DIVHSGLEYSMQK3	38593.8
A0A0M3JZQ3	A0A0M3JZQ3	A0A0M3JZQ3_ANISI	ASIM_LOCUS13429	ATP synthase subunit b	1	DIVNFPYPAR	DIVNFPYPAR	2	DIVNFPYPAR2	18817.5
A0A0M3JSL0	A0A0M3JSL0	A0A0M3JSL0_ANISI	ASIM_LOCUS10526	60S ribosomal protein L27a	1	DKAPVIDVVK	DKAPVIDVVK	2	DKAPVIDVVK2	34085.9
A0A3P6PHV8	A0A3P6PHV8	A0A3P6PHV8_ANISI	ASIM_LOCUS1709	Uncharacterized protein	1	DKDGCIDSLQK	DKDGC(UniMod:4)IDSLQK	2	DKDGC(UniMod:4)IDSLQK2	3647.12
A0A3P6PHV8	A0A3P6PHV8	A0A3P6PHV8_ANISI	ASIM_LOCUS1709	Uncharacterized protein	1	DKDGCIDSLQK	DKDGC(UniMod:4)IDSLQK	3	DKDGC(UniMod:4)IDSLQK3	1798.03
A0A0M3J3L5	A0A0M3J3L5	A0A0M3J3L5_ANISI	ASIM_LOCUS1998	Uncharacterized protein	1	DKDNEIDGLHK	DKDNEIDGLHK	3	DKDNEIDGLHK3	4578.07
A0A0M3K636	A0A0M3K636	A0A0M3K636_ANISI	ASIM_LOCUS15834	Col_cuticle_N domain-containing protein	1	DKEIQANALR	DKEIQANALR	2	DKEIQANALR2	13747.4
A0A3P6PHV8	A0A3P6PHV8	A0A3P6PHV8_ANISI	ASIM_LOCUS1709	Uncharacterized protein	1	DKENTIESLR	DKENTIESLR	2	DKENTIESLR2	22927.7
A0A0M3K705	A0A0M3K705	A0A0M3K705_ANISI	ASIM_LOCUS16153	(S)-3-amino-2-methylpropionate transaminase	1	DKFVDIAISK	DKFVDIAISK	2	DKFVDIAISK2	2696.08
A0A0M3K2P7	A0A0M3K2P7;A0A0M3JN26	A0A0M3K2P7_ANISI	ASIM_LOCUS14614	40S ribosomal protein S3a	0	DKLCSIVK	DKLC(UniMod:4)SIVK	2	DKLC(UniMod:4)SIVK2	10388.2
A0A0M3JXJ4	A0A0M3JXJ4	A0A0M3JXJ4_ANISI	ASIM_LOCUS12540	60S ribosomal protein L23a (inferred by orthology to a human protein)	1	DKLDAYAIVK	DKLDAYAIVK	2	DKLDAYAIVK2	7496.21
A0A3P6PHV8	A0A3P6PHV8	A0A3P6PHV8_ANISI	ASIM_LOCUS1709	Uncharacterized protein	1	DKNNELDALHK	DKNNELDALHK	3	DKNNELDALHK3	4238.06
A0A0M3K8Z5	A0A0M3K8Z5	A0A0M3K8Z5_ANISI	ASIM_LOCUS16843	Protein disulfide-isomerase A3 (inferred by orthology to a human protein)	1	DKPIPYQGAR	DKPIPYQGAR	2	DKPIPYQGAR2	19351.5
A0A0M3JSL2	A0A0M3JSL2	A0A0M3JSL2_ANISI	ASIM_LOCUS10529	Tensin-4 (inferred by orthology to a human protein)	1	DKPPGTFVVR	DKPPGTFVVR	2	DKPPGTFVVR2	3022.08
A0A0M3JXS3	A0A0M3JXS3	A0A0M3JXS3_ANISI	ASIM_LOCUS12630	Transketolase	1	DKPTAIIAK	DKPTAIIAK	2	DKPTAIIAK2	19313.4
A0A0M3K7K9	A0A0M3K7K9	A0A0M3K7K9_ANISI	ASIM_LOCUS16357	Profilin	1	DKTGLFAAK	DKTGLFAAK	2	DKTGLFAAK2	3266.08
A0A3P6RU49	A0A3P6RU49	A0A3P6RU49_ANISI	ASIM_LOCUS11619	PPIase cyclophilin-type domain-containing protein	1	DKVSADVADK	DKVSADVADK	2	DKVSADVADK2	6739.16
A0A0M3JVM9	A0A0M3JVM9	A0A0M3JVM9_ANISI	ASIM_LOCUS11752	Disorganized muscle protein 1 (inferred by orthology to a C. elegans protein)	1	DLADSDAGAYR	DLADSDAGAYR	2	DLADSDAGAYR2	16172.4
A0A158PN86	A0A158PN86	A0A158PN86_ANISI	ASIM_LOCUS10852	Obg-like ATPase 1	1	DLAIIGTELIK	DLAIIGTELIK	2	DLAIIGTELIK2	674019
A0A0M3JFS7	A0A0M3JFS7	A0A0M3JFS7_ANISI	ASIM_LOCUS6263	Uncharacterized protein	1	DLANQREEFAR	DLANQREEFAR	2	DLANQREEFAR2	3077.11
A0A0M3JFS7	A0A0M3JFS7	A0A0M3JFS7_ANISI	ASIM_LOCUS6263	Uncharacterized protein	1	DLANQREEFAR	DLANQREEFAR	3	DLANQREEFAR3	20280.3
A0A0M3KC41	A0A0M3KC41	A0A0M3KC41_ANISI	ASIM_LOCUS17939	Huntingtin interacting protein 1 (inferred by orthology to a D. melanogaster protein)	1	DLATSESER	DLATSESER	2	DLATSESER2	2345.06
A0A3P6R0P2	A0A3P6R0P2	A0A3P6R0P2_ANISI	ASIM_LOCUS13018	PX domain-containing protein	1	DLCVTNESFSK	DLC(UniMod:4)VTNESFSK	2	DLC(UniMod:4)VTNESFSK2	2310.08
A0A0M3KJS5	A0A0M3KJS5	A0A0M3KJS5_ANISI	ASIM_LOCUS20622	60S ribosomal protein L32	1	DLDMLLMQNK	DLDMLLMQNK	2	DLDMLLMQNK2	23827.7
A0A0M3KJS5	A0A0M3KJS5	A0A0M3KJS5_ANISI	ASIM_LOCUS20622	60S ribosomal protein L32	1	DLDMLLMQNK	DLDMLLM(UniMod:35)QNK	2	DLDMLLM(UniMod:35)QNK2	9098.28
A0A3P6RND9	A0A3P6RND9	A0A3P6RND9_ANISI	ASIM_LOCUS15573	Myosin tail domain-containing protein	1	DLEDQVK	DLEDQVK	2	DLEDQVK2	76839.2
A0A3P6RND9	A0A3P6RND9	A0A3P6RND9_ANISI	ASIM_LOCUS15573	Myosin tail domain-containing protein	1	DLEDQVKK	DLEDQVKK	2	DLEDQVKK2	21597.5
A0A3P6RE65	A0A3P6RE65	A0A3P6RE65_ANISI	ASIM_LOCUS14319	Myosin motor domain-containing protein	1	DLEEANMNHENQLAAIR	DLEEANMNHENQLAAIR	2	DLEEANMNHENQLAAIR2	1085.06
A0A3P6RE65	A0A3P6RE65	A0A3P6RE65_ANISI	ASIM_LOCUS14319	Myosin motor domain-containing protein	1	DLEEANMNHENQLAAIR	DLEEANMNHENQLAAIR	3	DLEEANMNHENQLAAIR3	16589.4
A0A3P6RE65	A0A3P6RE65	A0A3P6RE65_ANISI	ASIM_LOCUS14319	Myosin motor domain-containing protein	1	DLEEANMNHENQLAAIR	DLEEANM(UniMod:35)NHENQLAAIR	3	DLEEANM(UniMod:35)NHENQLAAIR3	29155.7
A0A0M3K613	A0A0M3K613	A0A0M3K613_ANISI	ASIM_LOCUS15811	Elongation factor 2 (inferred by orthology to a C. elegans protein)	1	DLEEDHACIPIK	DLEEDHAC(UniMod:4)IPIK	2	DLEEDHAC(UniMod:4)IPIK2	1323.04
A0A0M3K613	A0A0M3K613	A0A0M3K613_ANISI	ASIM_LOCUS15811	Elongation factor 2 (inferred by orthology to a C. elegans protein)	1	DLEEDHACIPIKK	DLEEDHAC(UniMod:4)IPIKK	3	DLEEDHAC(UniMod:4)IPIKK3	1459.03
A0A0M3JVL1	A0A0M3JVL1	A0A0M3JVL1_ANISI	ASIM_LOCUS11733	NADH dehydrogenase [ubiquinone] 1 alpha subcomplex subunit 13	1	DLENEVMK	DLENEVMK	2	DLENEVMK2	5661.13
A0A0M3JVL1	A0A0M3JVL1	A0A0M3JVL1_ANISI	ASIM_LOCUS11733	NADH dehydrogenase [ubiquinone] 1 alpha subcomplex subunit 13	1	DLENEVMK	DLENEVM(UniMod:35)K	2	DLENEVM(UniMod:35)K2	1984.05
A0A3P6S1K1	A0A0M3J241;A0A3P6S1K1	A0A3P6S1K1_ANISI	ASIM_LOCUS17747	Myosin tail domain-containing protein	0	DLENQHNNVLR	DLENQHNNVLR	2	DLENQHNNVLR2	12008.4
A0A3P6S1K1	A0A0M3J241;A0A3P6S1K1	A0A3P6S1K1_ANISI	ASIM_LOCUS17747	Myosin tail domain-containing protein	0	DLENQHNNVLR	DLENQHNNVLR	3	DLENQHNNVLR3	23354.5
A0A158PP35	A0A158PP35	A0A158PP35_ANISI	ASIM_LOCUS12986	Paramyosin (inferred by orthology to a C. elegans protein)	1	DLETALDEETR	DLETALDEETR	2	DLETALDEETR2	163629
A0A158PP35	A0A158PP35	A0A158PP35_ANISI	ASIM_LOCUS12986	Paramyosin (inferred by orthology to a C. elegans protein)	1	DLETALDEETRR	DLETALDEETRR	2	DLETALDEETRR2	84681.1
A0A158PP35	A0A158PP35	A0A158PP35_ANISI	ASIM_LOCUS12986	Paramyosin (inferred by orthology to a C. elegans protein)	1	DLETALDEETRR	DLETALDEETRR	3	DLETALDEETRR3	3682.08
A0A0M3JUI8	A0A0M3JUI8	A0A0M3JUI8_ANISI	ASIM_LOCUS11316	Uncharacterized protein	1	DLETELENER	DLETELENER	2	DLETELENER2	4552.14
A0A3P6S783	A0A3P6S783	A0A3P6S783_ANISI	ASIM_LOCUS13751	Myosin tail domain-containing protein	1	DLEVALDEETRR	DLEVALDEETRR	2	DLEVALDEETRR2	16977.6
A0A0M3K659	A0A0M3K659;A0A3P6P7Q2	A0A0M3K659_ANISI	ASIM_LOCUS15857	Myosin motor domain-containing protein	0	DLGDQLSDGGR	DLGDQLSDGGR	2	DLGDQLSDGGR2	233414
con-sp|con-P02769|ALBU_BOVIN	con-sp|con-P02769|ALBU_BOVIN	Albumin	Albumin		1	DLGEEHFK	DLGEEHFK	2	DLGEEHFK2	25911.6
A0A3P6R924	A0A3P6R924	A0A3P6R924_ANISI	ASIM_LOCUS14350	Zasp-like motif domain-containing protein (Fragment)	1	DLGGQEHTSGGR	DLGGQEHTSGGR	2	DLGGQEHTSGGR2	1305.04
A0A0M3JY41	A0A0M3JY41	A0A0M3JY41_ANISI	ASIM_LOCUS12767	Uncharacterized protein	1	DLGGVVIANNK	DLGGVVIANNK	2	DLGGVVIANNK2	18455.5
A0A0M3JY41	A0A0M3JY41	A0A0M3JY41_ANISI	ASIM_LOCUS12767	Uncharacterized protein	1	DLGGVVIANNKK	DLGGVVIANNKK	2	DLGGVVIANNKK2	7870.24
A0A0M3J1L3	A0A0M3J1L3	A0A0M3J1L3_ANISI	ASIM_LOCUS1296	Probable very-long-chain enoyl-CoA reductase art-1 (inferred by orthology to a C. elegans protein)	1	DLGPQVAWK	DLGPQVAWK	2	DLGPQVAWK2	5502.12
A0A0M3K0Z0	A0A0M3K0Z0	A0A0M3K0Z0_ANISI	Ca-P60A	Calcium-transporting ATPase	1	DLGSVCNR	DLGSVC(UniMod:4)NR	2	DLGSVC(UniMod:4)NR2	45750
A0A0M3KHN4	A0A0M3KHN4	A0A0M3KHN4_ANISI	ASIM_LOCUS19882	Peptidase_M13_N domain-containing protein	1	DLHDAFR	DLHDAFR	2	DLHDAFR2	7741.17
A0A0M3KFV4	A0A0M3KFV4	A0A0M3KFV4_ANISI	ASIM_LOCUS19252	60S ribosomal protein L3 (inferred by orthology to a C. elegans protein)	1	DLIAESEGVK	DLIAESEGVK	2	DLIAESEGVK2	8212.2
A0A0M3KFV4	A0A0M3KFV4	A0A0M3KFV4_ANISI	ASIM_LOCUS19252	60S ribosomal protein L3 (inferred by orthology to a C. elegans protein)	1	DLIAESEGVKV	DLIAESEGVKV	2	DLIAESEGVKV2	53238.4
A0A3P6S466	A0A3P6S466	A0A3P6S466_ANISI	ASIM_LOCUS13928	Vinculin	1	DLIDCAK	DLIDC(UniMod:4)AK	2	DLIDC(UniMod:4)AK2	3136.05
A0A158PMR9	A0A158PMR9	A0A158PMR9_ANISI	ASIM_LOCUS9795	T-complex protein 1 subunit gamma	1	DLINEVDR	DLINEVDR	2	DLINEVDR2	11038.3
A0A0M3JA13	A0A0M3JA13	A0A0M3JA13_ANISI	ASIM_LOCUS4245	Spectrin alpha chain (inferred by orthology to a D. melanogaster protein)	1	DLISVQNLQK	DLISVQNLQK	2	DLISVQNLQK2	6087.17
A0A0M3JUP3	A0A0M3JUP3	A0A0M3JUP3_ANISI	ASIM_LOCUS11379	Aspartate aminotransferase	1	DLLEMEGSTR	DLLEMEGSTR	2	DLLEMEGSTR2	4144.11
con-sp|con-Q29443|TRFE_BOVIN	con-sp|con-Q29443|TRFE_BOVIN	Serotransferrin	Serotransferrin		1	DLLFRDDTK	DLLFRDDTK	2	DLLFRDDTK2	9851.26
A0A0M3JRK5	A0A0M3JRK5	A0A0M3JRK5_ANISI	ASIM_LOCUS10102	Ubiquitin carboxyl-terminal hydrolase 7	1	DLLGLTGPNR	DLLGLTGPNR	2	DLLGLTGPNR2	2877.07
A0A0M3KC41	A0A0M3KC41	A0A0M3KC41_ANISI	ASIM_LOCUS17939	Huntingtin interacting protein 1 (inferred by orthology to a D. melanogaster protein)	1	DLLIDTLR	DLLIDTLR	2	DLLIDTLR2	2136.06
A0A0M3K659	A0A0M3K659	A0A0M3K659_ANISI	ASIM_LOCUS15857	Myosin motor domain-containing protein	1	DLLLDRPLR	DLLLDRPLR	2	DLLLDRPLR2	7163.19
A0A0M3K659	A0A0M3K659	A0A0M3K659_ANISI	ASIM_LOCUS15857	Myosin motor domain-containing protein	1	DLLLDRPLR	DLLLDRPLR	3	DLLLDRPLR3	5161.08
A0A0M3JSK8	A0A0M3JSK8	A0A0M3JSK8_ANISI	ASIM_LOCUS10524	Eukaryotic translation initiation factor 2 subunit 1	1	DLLQCEDR	DLLQC(UniMod:4)EDR	2	DLLQC(UniMod:4)EDR2	5209.13
A0A0M3J5G4	A0A0M3J5G4	A0A0M3J5G4_ANISI	ASIM_LOCUS2649	Malate dehydrogenase, cytoplasmic	1	DLLSANVK	DLLSANVK	2	DLLSANVK2	90215
A0A0M3JSC7	A0A0M3JSC7	A0A0M3JSC7_ANISI	ASIM_LOCUS10428	Glycogen [starch] synthase	1	DLLSPAESIQLK	DLLSPAESIQLK	2	DLLSPAESIQLK2	1593.05
A0A0M3JRT3	A0A0M3JRT3	A0A0M3JRT3_ANISI	ASIM_LOCUS10192	26S proteasome non-ATPase regulatory subunit 6	1	DLMEQGGDWER	DLMEQGGDWER	2	DLMEQGGDWER2	1908.05
A0A158PPS2	A0A158PPS2;A0A3P6T1X0	A0A158PPS2_ANISI	ASIM_LOCUS14798	RNA helicase	0	DLMSCAQTGSGK	DLMSC(UniMod:4)AQTGSGK	2	DLMSC(UniMod:4)AQTGSGK2	3696.1
A0A158PPS2	A0A158PPS2;A0A3P6T1X0	A0A158PPS2_ANISI	ASIM_LOCUS14798	RNA helicase	0	DLMSCAQTGSGK	DLM(UniMod:35)SC(UniMod:4)AQTGSGK	2	DLM(UniMod:35)SC(UniMod:4)AQTGSGK2	999.03
A0A0M3JWP6	A0A0M3JWP6	A0A0M3JWP6_ANISI	ASIM_LOCUS12186	Actin-related protein 2	1	DLMVGEECTQLR	DLMVGEEC(UniMod:4)TQLR	2	DLMVGEEC(UniMod:4)TQLR2	2953.09
A0A0M3JUI8	A0A0M3JUI8	A0A0M3JUI8_ANISI	ASIM_LOCUS11316	Uncharacterized protein	1	DLNDDLETLR	DLNDDLETLR	2	DLNDDLETLR2	4390.14
A0A0M3JVG6	A0A0M3JVG6	A0A0M3JVG6_ANISI	ASIM_LOCUS11687	Ceramide kinase 1 (inferred by orthology to a C. elegans protein)	1	DLNELLSVR	DLNELLSVR	2	DLNELLSVR2	3491.09
A0A0M3JJL9	A0A0M3JJL9	A0A0M3JJL9_ANISI	ASIM_LOCUS7604	Spectrin alpha chain (inferred by orthology to a D. melanogaster protein)	1	DLNNVQALQR	DLNNVQALQR	2	DLNNVQALQR2	2827.07
A0A0M3JUM2	A0A0M3JUM2	A0A0M3JUM2_ANISI	ASIM_LOCUS11354	Putative beta-1,4-galactosyltransferase (inferred by orthology to a S. mansoni protein)	1	DLPYIPSLR	DLPYIPSLR	2	DLPYIPSLR2	1972.05
A0A3P6RE65	A0A3P6RE65	A0A3P6RE65_ANISI	ASIM_LOCUS14319	Myosin motor domain-containing protein	1	DLQLDLPLK	DLQLDLPLK	2	DLQLDLPLK2	15471.4
A0A0M3JYV7	A0A0M3JYV7	A0A0M3JYV7_ANISI	ASIM_LOCUS13078	Prohibitin	1	DLQMVNIGLR	DLQMVNIGLR	2	DLQMVNIGLR2	28880.8
A0A0M3JYV7	A0A0M3JYV7	A0A0M3JYV7_ANISI	ASIM_LOCUS13078	Prohibitin	1	DLQMVNIGLR	DLQM(UniMod:35)VNIGLR	2	DLQM(UniMod:35)VNIGLR2	9480.27
A0A0M3JSK9	A0A0M3JSK9	A0A0M3JSK9_ANISI	ASIM_LOCUS10525	Prohibitin	1	DLQNVTITLR	DLQNVTITLR	2	DLQNVTITLR2	7152.19
A0A158PP35	A0A158PP35	A0A158PP35_ANISI	ASIM_LOCUS12986	Paramyosin (inferred by orthology to a C. elegans protein)	1	DLQTALK	DLQTALK	2	DLQTALK2	23574.4
A0A158PP35	A0A158PP35	A0A158PP35_ANISI	ASIM_LOCUS12986	Paramyosin (inferred by orthology to a C. elegans protein)	1	DLQTALKESDAAR	DLQTALKESDAAR	2	DLQTALKESDAAR2	4032.15
A0A3P6S783	A0A3P6S783	A0A3P6S783_ANISI	ASIM_LOCUS13751	Myosin tail domain-containing protein	1	DLQVALK	DLQVALK	2	DLQVALK2	10521.2
A0A3P6S783	A0A3P6S783	A0A3P6S783_ANISI	ASIM_LOCUS13751	Myosin tail domain-containing protein	1	DLQVALKESEAAR	DLQVALKESEAAR	2	DLQVALKESEAAR2	1220.04
A0A158PN86	A0A158PN86	A0A158PN86_ANISI	ASIM_LOCUS10852	Obg-like ATPase 1	1	DLQYLEGAMDK	DLQYLEGAMDK	2	DLQYLEGAMDK2	2238.08
A0A3P6SXL3	A0A3P6SXL3	A0A3P6SXL3_ANISI	ASIM_LOCUS17184	Dolichyl-diphosphooligosaccharide--protein glycosyltransferase subunit 2	1	DLSKPSDVQK	DLSKPSDVQK	2	DLSKPSDVQK2	4111.11
A0A158PN23	A0A158PN23	A0A158PN23_ANISI	ASIM_LOCUS10411	Twitchin (inferred by orthology to a C. elegans protein)	1	DLSSYSSSTDQYSSSQSTK	DLSSYSSSTDQYSSSQSTK	2	DLSSYSSSTDQYSSSQSTK2	1263.06
A0A0M3K9V2	A0A0M3K9V2;A0A3P6SLZ6	A0A0M3K9V2_ANISI	ASIM_LOCUS17150	Heat shock 70 kDa protein cognate 1 (inferred by orthology to a D. melanogaster protein)	0	DLSTNPR	DLSTNPR	2	DLSTNPR2	39261.7
A0A0M3JSY5	A0A0M3JSY5	A0A0M3JSY5_ANISI	ASIM_LOCUS10671	Laminin subunit beta-1 (inferred by orthology to a D. melanogaster protein)	1	DLTDGYYCDR	DLTDGYYC(UniMod:4)DR	2	DLTDGYYC(UniMod:4)DR2	1072.03
A0A0M3JL15	A0A0M3JL15	A0A0M3JL15_ANISI	ASIM_LOCUS8091	Uncharacterized protein	1	DLTDQLGEGGR	DLTDQLGEGGR	2	DLTDQLGEGGR2	4377.11
A0A3P6RE65	A0A3P6RE65	A0A3P6RE65_ANISI	ASIM_LOCUS14319	Myosin motor domain-containing protein	1	DLTDQLSEGGR	DLTDQLSEGGR	2	DLTDQLSEGGR2	216963
A0A3P6RND9	A0A3P6RND9	A0A3P6RND9_ANISI	ASIM_LOCUS15573	Myosin tail domain-containing protein	1	DLTDQLTEGGR	DLTDQLTEGGR	2	DLTDQLTEGGR2	257289
A0A0M3KB40	A0A0M3J0M4;A0A0M3KB40	A0A0M3KB40_ANISI	ASIM_LOCUS17588	Actin 3	0	DLTDYLMK	DLTDYLMK	2	DLTDYLMK2	347507
A0A0M3KB40	A0A0M3J0M4;A0A0M3KB40	A0A0M3KB40_ANISI	ASIM_LOCUS17588	Actin 3	0	DLTDYLMK	DLTDYLM(UniMod:35)K	2	DLTDYLM(UniMod:35)K2	143555
A0A0M3JT59	A0A0M3JT59	A0A0M3JT59_ANISI	ASIM_LOCUS10753	Failed axon connections (inferred by orthology to a D. melanogaster protein)	1	DLTEAFSK	DLTEAFSK	2	DLTEAFSK2	21853.5
A0A0M3K294	A0A0M3K294	A0A0M3K294_ANISI	ASIM_LOCUS14433	Leukotriene A-4 hydrolase (inferred by orthology to a human protein)	1	DLVSWPASR	DLVSWPASR	2	DLVSWPASR2	11206.3
A0A3P6QS93	A0A3P6QS93	A0A3P6QS93_ANISI	ASIM_LOCUS12097	Dimethylglycine dehydrogenase, mitochondrial (inferred by orthology to a human protein)	1	DLYWIQR	DLYWIQR	2	DLYWIQR2	12415.3
A0A158PMY7	A0A158PMY7	A0A158PMY7_ANISI	ASIM_LOCUS10208	P-type domain-containing protein	1	DMAPDSVSELSER	DMAPDSVSELSER	2	DMAPDSVSELSER2	9795.35
A0A158PMY7	A0A158PMY7	A0A158PMY7_ANISI	ASIM_LOCUS10208	P-type domain-containing protein	1	DMAPDSVSELSER	DM(UniMod:35)APDSVSELSER	2	DM(UniMod:35)APDSVSELSER2	3092.1
A0A158PNB8	A0A158PNB8	A0A158PNB8_ANISI	ASIM_LOCUS11068	Eukaryotic translation initiation factor 3 subunit C	1	DMEAEVSSYR	DMEAEVSSYR	2	DMEAEVSSYR2	3686.11
A0A3P6SVY9	A0A3P6SVY9	A0A3P6SVY9_ANISI	ASIM_LOCUS19764	Uncharacterized protein	1	DMFLNDEFGSK	DMFLNDEFGSK	2	DMFLNDEFGSK2	1638.05
A0A0M3J8T0	A0A0M3J8T0	A0A0M3J8T0_ANISI	ASIM_LOCUS3811	IF rod domain-containing protein	1	DMGAEYELASR	DMGAEYELASR	2	DMGAEYELASR2	106195
A0A0M3J8T0	A0A0M3J8T0	A0A0M3J8T0_ANISI	ASIM_LOCUS3811	IF rod domain-containing protein	1	DMGAEYELASR	DM(UniMod:35)GAEYELASR	2	DM(UniMod:35)GAEYELASR2	71682
A0A0M3JT69	A0A0M3JT69	A0A0M3JT69_ANISI	ASIM_LOCUS10764	Trifunctional enzyme subunit beta, mitochondrial (inferred by orthology to a human protein)	1	DMIANDLQR	DMIANDLQR	2	DMIANDLQR2	32751.9
A0A0M3JT69	A0A0M3JT69	A0A0M3JT69_ANISI	ASIM_LOCUS10764	Trifunctional enzyme subunit beta, mitochondrial (inferred by orthology to a human protein)	1	DMIANDLQR	DM(UniMod:35)IANDLQR	2	DM(UniMod:35)IANDLQR2	14980.4
A0A0M3KB56	A0A0M3KB56	A0A0M3KB56_ANISI	ASIM_LOCUS17604	Uncharacterized protein	1	DMLNDSMR	DMLNDSMR	2	DMLNDSMR2	674876
A0A0M3KB56	A0A0M3KB56	A0A0M3KB56_ANISI	ASIM_LOCUS17604	Uncharacterized protein	1	DMLNDSMR	DM(UniMod:35)LNDSMR	2	DM(UniMod:35)LNDSMR2	152162
A0A0M3KB56	A0A0M3KB56	A0A0M3KB56_ANISI	ASIM_LOCUS17604	Uncharacterized protein	1	DMLNDSMR	DMLNDSM(UniMod:35)R	2	DMLNDSM(UniMod:35)R2	80240.9
A0A0M3JYU1	A0A0M3JYU1	A0A0M3JYU1_ANISI	ASIM_LOCUS13060	Adenylyl cyclase-associated protein	1	DMNEASMFFVNR	DM(UniMod:35)NEASMFFVNR	2	DM(UniMod:35)NEASMFFVNR2	1667.06
A0A0M3J3L5	A0A0M3J3L5	A0A0M3J3L5_ANISI	ASIM_LOCUS1998	Uncharacterized protein	1	DNEIDGLHK	DNEIDGLHK	2	DNEIDGLHK2	854.02
A0A0M3J6F1	A0A0M3J6F1;A0A0M3J8L7	A0A0M3J6F1_ANISI	ASIM_LOCUS2983	Uncharacterized protein	0	DNELQLMQR	DNELQLMQR	2	DNELQLMQR2	70095.8
A0A0M3JE86;A0A0M3KD83	A0A0M3JE86;A0A0M3KD83	A0A0M3JE86_ANISI;A0A0M3KD83_ANISI	ASIM_LOCUS18331;ASIM_LOCUS5719	Carboxylic ester hydrolase	0	DNIANFGGDPSK	DNIANFGGDPSK	2	DNIANFGGDPSK2	2585.07
A0A0M3J3P8;A0A0M3KB82	A0A0M3J3P8;A0A0M3KB82	A0A0M3J3P8_ANISI;A0A0M3KB82_ANISI	ASIM_LOCUS17628;ASIM_LOCUS2032	MOSC domain-containing protein	0	DNILTLTTPESTAIK	DNILTLTTPESTAIK	2	DNILTLTTPESTAIK2	4780.19
A0A0M3K7C7	A0A0M3J1C4;A0A0M3K7C7;A0A0M3KG83	A0A0M3K7C7_ANISI	ASIM_LOCUS16275	Histone H4	0	DNIQGITK	DNIQGITK	2	DNIQGITK2	5368.1
A0A0M3K7C7	A0A0M3J1C4;A0A0M3K7C7;A0A0M3KG83	A0A0M3K7C7_ANISI	ASIM_LOCUS16275	Histone H4	0	DNIQGITKPAIR	DNIQGITKPAIR	2	DNIQGITKPAIR2	27101.9
A0A0M3K7C7	A0A0M3J1C4;A0A0M3K7C7;A0A0M3KG83	A0A0M3K7C7_ANISI	ASIM_LOCUS16275	Histone H4	0	DNIQGITKPAIR	DNIQGITKPAIR	3	DNIQGITKPAIR3	11545.3
A0A0M3K705	A0A0M3K705	A0A0M3K705_ANISI	ASIM_LOCUS16153	(S)-3-amino-2-methylpropionate transaminase	1	DNLLEQVR	DNLLEQVR	2	DNLLEQVR2	37980
A0A0M3JMY4	A0A0M3JMY4	A0A0M3JMY4_ANISI	ASIM_LOCUS8765	Family C2 unassigned peptidase (inferred by orthology to a S. mansoni protein)	1	DNNLGNIGK	DNNLGNIGK	2	DNNLGNIGK2	6228.13
A0A0M3JQT2	A0A0M3JQT2	A0A0M3JQT2_ANISI	ASIM_LOCUS9771	Coatomer subunit beta' (inferred by orthology to a human protein)	1	DNNTFATASLDR	DNNTFATASLDR	2	DNNTFATASLDR2	4732.15
A0A3P6RQU0	A0A3P6RQU0	A0A3P6RQU0_ANISI	ASIM_LOCUS11075	MTP large subunit lipid-binding domain-containing protein	1	DNSAQLFLQK	DNSAQLFLQK	2	DNSAQLFLQK2	1502.04
A0A0M3KE39	A0A0M3KE39	A0A0M3KE39_ANISI	ASIM_LOCUS18637	60S ribosomal protein L18a	1	DNTVAGAVTQCYR	DNTVAGAVTQC(UniMod:4)YR	2	DNTVAGAVTQC(UniMod:4)YR2	49737.7
A0A158PMX0	A0A158PMX0	A0A158PMX0_ANISI	ASIM_LOCUS10078	UDP-N-acetylglucosamine 4-epimerase	1	DNVGCGITNPYGQTK	DNVGC(UniMod:4)GITNPYGQTK	2	DNVGC(UniMod:4)GITNPYGQTK2	2002.08
A0A0M3IXZ4	A0A0M3IXZ4	A0A0M3IXZ4_ANISI	ASIM_LOCUS19	Apolipophorins (inferred by orthology to a D. melanogaster protein)	1	DNVMPLVESQK	DNVMPLVESQK	2	DNVMPLVESQK2	34582
A0A0M3IXZ4	A0A0M3IXZ4	A0A0M3IXZ4_ANISI	ASIM_LOCUS19	Apolipophorins (inferred by orthology to a D. melanogaster protein)	1	DNVMPLVESQK	DNVM(UniMod:35)PLVESQK	2	DNVM(UniMod:35)PLVESQK2	7872.24
A0A0M3J6V4	A0A0M3J6V4	A0A0M3J6V4_ANISI	ASIM_LOCUS3137	Uncharacterized protein	1	DNWNVAPSTTTSCR	DNWNVAPSTTTSC(UniMod:4)R	2	DNWNVAPSTTTSC(UniMod:4)R2	4258.17
A0A0M3IYN3;A0A0M3K7I1	A0A0M3IYN3;A0A0M3K7I1	A0A0M3IYN3_ANISI;A0A0M3K7I1_ANISI	ASIM_LOCUS16329;ASIM_LOCUS266	40S ribosomal protein S17	0	DNYMPEISVVDPR	DNYMPEISVVDPR	2	DNYMPEISVVDPR2	1280.04
A0A0M3IYN3;A0A0M3K7I1	A0A0M3IYN3;A0A0M3K7I1	A0A0M3IYN3_ANISI;A0A0M3K7I1_ANISI	ASIM_LOCUS16329;ASIM_LOCUS266	40S ribosomal protein S17	0	DNYMPEISVVDPR	DNYM(UniMod:35)PEISVVDPR	2	DNYM(UniMod:35)PEISVVDPR2	6939.26
A0A0M3J9Z7;A0A3P6NR06	A0A0M3J9Z7;A0A3P6NR06	A0A0M3J9Z7_ANISI;A0A3P6NR06_ANISI	ASIM_LOCUS4232;ASIM_LOCUS5587	Trifunctional enzyme subunit alpha, mitochondrial (inferred by orthology to a human protein)	0	DNYMSNLK	DNYMSNLK	2	DNYMSNLK2	9681.24
A0A0M3J3P8;A0A0M3KB82	A0A0M3J3P8;A0A0M3KB82	A0A0M3J3P8_ANISI;A0A0M3KB82_ANISI	ASIM_LOCUS17628;ASIM_LOCUS2032	MOSC domain-containing protein	0	DPDVEPLQMLR	DPDVEPLQMLR	2	DPDVEPLQMLR2	2458.07
A0A0M3J3P8;A0A0M3KB82	A0A0M3J3P8;A0A0M3KB82	A0A0M3J3P8_ANISI;A0A0M3KB82_ANISI	ASIM_LOCUS17628;ASIM_LOCUS2032	MOSC domain-containing protein	0	DPDVEPLQMLR	DPDVEPLQM(UniMod:35)LR	2	DPDVEPLQM(UniMod:35)LR2	2838.08
A0A0M3JYJ9	A0A0M3JYJ9	A0A0M3JYJ9_ANISI	ASIM_LOCUS12954	Amidohydro-rel domain-containing protein	1	DPGLIGILTSK	DPGLIGILTSK	2	DPGLIGILTSK2	738019
A0A0M3K0Z8	A0A0M3K0Z8	A0A0M3K0Z8_ANISI	ASIM_LOCUS13931	Myosin N-terminal SH3-like domain-containing protein	1	DPGWQYLR	DPGWQYLR	2	DPGWQYLR2	28062.7
A0A0M3KB37	A0A0M3KB37	A0A0M3KB37_ANISI	ASIM_LOCUS17585	Myosin-3 (inferred by orthology to a C. elegans protein)	1	DPLNDSAVAVLK	DPLNDSAVAVLK	2	DPLNDSAVAVLK2	5988.18
A0A3P6RE65	A0A3P6RE65	A0A3P6RE65_ANISI	ASIM_LOCUS14319	Myosin motor domain-containing protein	1	DPLNDTVVSCLK	DPLNDTVVSC(UniMod:4)LK	2	DPLNDTVVSC(UniMod:4)LK2	5678.19
A0A0M3K659	A0A0M3K659	A0A0M3K659_ANISI	ASIM_LOCUS15857	Myosin motor domain-containing protein	1	DPLNDTVVSVMK	DPLNDTVVSVMK	2	DPLNDTVVSVMK2	2162.07
A0A0M3K299	A0A0M3K299	A0A0M3K299_ANISI	ASIM_LOCUS14439	Metalloendopeptidase	1	DPNALWPK	DPNALWPK	2	DPNALWPK2	78203.8
A0A0M3JUD5	A0A0M3JUD5	A0A0M3JUD5_ANISI	ASIM_LOCUS11250	Uncharacterized protein	1	DPSAGGAVSSGVK	DPSAGGAVSSGVK	2	DPSAGGAVSSGVK2	15941.4
A0A0M3K491	A0A0M3K491	A0A0M3K491_ANISI	ASIM_LOCUS15189	Acireductone dioxygenase	1	DPSVDLSTDK	DPSVDLSTDK	2	DPSVDLSTDK2	2437.05
A0A3P6PG54	A0A3P6PG54	A0A3P6PG54_ANISI	ASIM_LOCUS2285	Coatomer alpha subunit C-terminal domain-containing protein	1	DPTDAHQLR	DPTDAHQLR	2	DPTDAHQLR2	923022
A0A0M3J315	A0A0M3J315	A0A0M3J315_ANISI	ASIM_LOCUS1798	ATP synthase subunit O, mitochondrial	1	DPTLKPSNK	DPTLKPSNK	2	DPTLKPSNK2	1523.03
A0A0M3JZF0	A0A0M3JZF0	A0A0M3JZF0_ANISI	ASIM_LOCUS13304	Uncharacterized protein	1	DPVSVADPEAFEIMK	DPVSVADPEAFEIM(UniMod:35)K	2	DPVSVADPEAFEIM(UniMod:35)K2	845037
A0A0M3K184	A0A0M3K184	A0A0M3K184_ANISI	ASIM_LOCUS14029	Ornithine aminotransferase	1	DQADILTLTSR	DQADILTLTSR	2	DQADILTLTSR2	10587.3
A0A0M3K252	A0A0M3K252	A0A0M3K252_ANISI	ASIM_LOCUS14388	Col_cuticle_N domain-containing protein	1	DQCPAGPQGPPGDK	DQC(UniMod:4)PAGPQGPPGDK	2	DQC(UniMod:4)PAGPQGPPGDK2	87575.7
A0A158PP78	A0A158PP78	A0A158PP78_ANISI	ASIM_LOCUS13287	Glutathione peroxidase	1	DQCPQTVNR	DQC(UniMod:4)PQTVNR	2	DQC(UniMod:4)PQTVNR2	2740.06
A0A0M3J6F1	A0A0M3J6F1;A0A0M3J8L7	A0A0M3J6F1_ANISI	ASIM_LOCUS2983	Uncharacterized protein	0	DQGGTTTVINQDK	DQGGTTTVINQDK	2	DQGGTTTVINQDK2	56961.8
A0A0M3IXZ4	A0A0M3IXZ4;A0A0M3IZ21	A0A0M3IXZ4_ANISI	ASIM_LOCUS19	Apolipophorins (inferred by orthology to a D. melanogaster protein)	0	DQHNYGLSIK	DQHNYGLSIK	2	DQHNYGLSIK2	8530.25
A0A0M3IXZ4	A0A0M3IXZ4;A0A0M3IZ21	A0A0M3IXZ4_ANISI	ASIM_LOCUS19	Apolipophorins (inferred by orthology to a D. melanogaster protein)	0	DQHNYGLSIK	DQHNYGLSIK	3	DQHNYGLSIK3	4673.07
A0A158PMV0	A0A158PMV0	A0A158PMV0_ANISI	ASIM_LOCUS9967	Protein kinase domain-containing protein	1	DQIQQMNPNYTDFR	DQIQQMNPNYTDFR	2	DQIQQMNPNYTDFR2	2297.11
A0A0M3K6W8	A0A0M3K6W8	A0A0M3K6W8_ANISI	ASIM_LOCUS16116	Uncharacterized protein	1	DQLDAQHGVDEQVK	DQLDAQHGVDEQVK	3	DQLDAQHGVDEQVK3	1231.03
A0A0M3K2L4	A0A0M3K2L4	A0A0M3K2L4_ANISI	ASIM_LOCUS14576	Uncharacterized protein	1	DQLENEVALLK	DQLENEVALLK	2	DQLENEVALLK2	5929.17
A0A0M3KD67	A0A0M3KD67;A0A3P6SCK3	A0A0M3KD67_ANISI	ASIM_LOCUS18314	Myosin tail domain-containing protein	0	DQLNAER	DQLNAER	2	DQLNAER2	87743.4
A0A0M3JXT7	A0A0M3JXT7	A0A0M3JXT7_ANISI	ASIM_LOCUS12644	Transmembrane protein 144 (inferred by orthology to a human protein)	1	DQLSSDDPPSAK	DQLSSDDPPSAK	2	DQLSSDDPPSAK2	3417.09
A0A3P6TZ96	A0A3P6PD04;A0A3P6PP31;A0A3P6TZ96	A0A3P6TZ96_ANISI	ASIM_LOCUS19440	Uncharacterized protein	0	DQLVNER	DQLVNER	2	DQLVNER2	85172.7
A0A0M3JK03	A0A0M3JK03	A0A0M3JK03_ANISI	ASIM_LOCUS7737	Myosin tail domain-containing protein	1	DQNANTLELMR	DQNANTLELMR	2	DQNANTLELMR2	44925.4
A0A0M3JK03	A0A0M3JK03	A0A0M3JK03_ANISI	ASIM_LOCUS7737	Myosin tail domain-containing protein	1	DQNANTLELMR	DQNANTLELM(UniMod:35)R	2	DQNANTLELM(UniMod:35)R2	13108.4
A0A3P6PC18;A0A3P6QLM6	A0A3P6PC18;A0A3P6QLM6	A0A3P6PC18_ANISI;A0A3P6QLM6_ANISI	ASIM_LOCUS8657;ASIM_LOCUS8759	Uncharacterized protein	0	DQSGGEFPSESR	DQSGGEFPSESR	2	DQSGGEFPSESR2	3555.09
A0A3P6NUA5	A0A3P6NUA5	A0A3P6NUA5_ANISI	ASIM_LOCUS2194	Uncharacterized protein	1	DQSNNAQTELLNANNR	DQSNNAQTELLNANNR	2	DQSNNAQTELLNANNR2	875035
A0A0M3J0A0	A0A0M3J0A0	A0A0M3J0A0_ANISI	ASIM_LOCUS833	MPN domain-containing protein	1	DQTAGTLSQR	DQTAGTLSQR	2	DQTAGTLSQR2	3111.07
con-sp|con-Q29443|TRFE_BOVIN	con-sp|con-Q29443|TRFE_BOVIN	Serotransferrin	Serotransferrin		1	DQTVIQNTDGNNNEAWAK	DQTVIQNTDGNNNEAWAK	2	DQTVIQNTDGNNNEAWAK2	5278.26
A0A0M3JY59	A0A0M3JY59	A0A0M3JY59_ANISI	ASIM_LOCUS12787	Ferritin	1	DQVESIEQIAK	DQVESIEQIAK	2	DQVESIEQIAK2	23932.7
A0A0M3JRM3	A0A0M3JRM3	A0A0M3JRM3_ANISI	ASIM_LOCUS10123	Long-chain-fatty-acid--CoA ligase	1	DQVGEVCVR	DQVGEVC(UniMod:4)VR	2	DQVGEVC(UniMod:4)VR2	4071.11
A0A0M3J7G8;A0A0M3JCA4	A0A0M3J7G8;A0A0M3JCA4	A0A0M3J7G8_ANISI;A0A0M3JCA4_ANISI	ASIM_LOCUS3352;ASIM_LOCUS5039	Endoplasmin (inferred by orthology to a human protein)	0	DQVGFTSR	DQVGFTSR	2	DQVGFTSR2	9040.21
A0A3P6QT32	A0A3P6QT32	A0A3P6QT32_ANISI	ASIM_LOCUS13205	glutamine synthetase	1	DQYPLGWPK	DQYPLGWPK	2	DQYPLGWPK2	76180.1
A0A0M3JYB5	A0A0M3JYB5	A0A0M3JYB5_ANISI	ASIM_LOCUS12855	AO66 ankyrin (inferred by orthology to a C. elegans protein)	1	DQYTPLHIAAK	DQYTPLHIAAK	2	DQYTPLHIAAK2	1900.06
A0A0M3K1Y0	A0A0M3K1Y0	A0A0M3K1Y0_ANISI	ASIM_LOCUS14302	Uncharacterized protein	1	DRDAPTNEIVTK	DRDAPTNEIVTK	2	DRDAPTNEIVTK2	8192.26
A0A0M3K1Y0	A0A0M3K1Y0	A0A0M3K1Y0_ANISI	ASIM_LOCUS14302	Uncharacterized protein	1	DRDAPTNEIVTK	DRDAPTNEIVTK	3	DRDAPTNEIVTK3	11527.2
A0A0M3K8S1	A0A0M3K8S1	A0A0M3K8S1_ANISI	ASIM_LOCUS16769	methylmalonyl-CoA mutase	1	DRDTELPGK	DRDTELPGK	2	DRDTELPGK2	2753.06
A0A0M3K1Y0	A0A0M3K1Y0	A0A0M3K1Y0_ANISI	ASIM_LOCUS14302	Uncharacterized protein	1	DRTEHPEIR	DRTEHPEIR	3	DRTEHPEIR3	8388.13
A0A0M3K766	A0A0M3K766	A0A0M3K766_ANISI	ASIM_LOCUS16214	Calreticulin	1	DSEEESHDEL	DSEEESHDEL	2	DSEEESHDEL2	2186.06
A0A0M3KAB6	A0A0M3KAB6	A0A0M3KAB6_ANISI	ASIM_LOCUS17314	Ribosome receptor lysine/proline rich domain-containing protein	1	DSEIAHLK	DSEIAHLK	2	DSEIAHLK2	5736.13
A0A0M3JTM4	A0A0M3JTM4	A0A0M3JTM4_ANISI	ASIM_LOCUS10953	AB hydrolase-1 domain-containing protein	1	DSFFTVK	DSFFTVK	2	DSFFTVK2	12415.2
A0A0M3K9V2	A0A0M3JH15;A0A0M3JIZ1;A0A0M3K9V2	A0A0M3K9V2_ANISI	ASIM_LOCUS17150	Heat shock 70 kDa protein cognate 1 (inferred by orthology to a D. melanogaster protein)	0	DSGAIAGLNVLR	DSGAIAGLNVLR	2	DSGAIAGLNVLR2	58252.6
A0A0M3JVM9	A0A0M3JVM9	A0A0M3JVM9_ANISI	ASIM_LOCUS11752	Disorganized muscle protein 1 (inferred by orthology to a C. elegans protein)	1	DSGTYTCNIK	DSGTYTC(UniMod:4)NIK	2	DSGTYTC(UniMod:4)NIK2	1883.06
A0A0M3J0T2	A0A0M3J0T2	A0A0M3J0T2_ANISI	ASIM_LOCUS1015	40S ribosomal protein S13	1	DSHGVAQVR	DSHGVAQVR	2	DSHGVAQVR2	23852.5
A0A0M3KDV8	A0A0M3KDV8	A0A0M3KDV8_ANISI	ASIM_LOCUS18556	Acyl-coenzyme A thioesterase 9, mitochondrial (inferred by orthology to a human protein)	1	DSIAIPLGSEPSLR	DSIAIPLGSEPSLR	2	DSIAIPLGSEPSLR2	2349.09
A0A3P6SCE0	A0A3P6SCE0	A0A3P6SCE0_ANISI	ASIM_LOCUS19001	Myosin tail domain-containing protein	1	DSLKNEVNK	DSLKNEVNK	2	DSLKNEVNK2	34485.7
A0A0M3JDM2	A0A0M3JDM2	A0A0M3JDM2_ANISI	ASIM_LOCUS5503	Uncharacterized protein	1	DSNSGEISNLNVER	DSNSGEISNLNVER	2	DSNSGEISNLNVER2	16363.6
A0A158PPN0	A0A158PPN0	A0A158PPN0_ANISI	ASIM_LOCUS14513	Filamin-B (inferred by orthology to a human protein)	1	DSPFTVLVAGEGQK	DSPFTVLVAGEGQK	2	DSPFTVLVAGEGQK2	3072.1
A0A0M3JUI3	A0A0M3JUI3	A0A0M3JUI3_ANISI	ASIM_LOCUS11309	Protein HID1 (inferred by orthology to a human protein)	1	DSPSALNAVK	DSPSALNAVK	2	DSPSALNAVK2	816018
A0A0M3K2L4	A0A0M3K2L4	A0A0M3K2L4_ANISI	ASIM_LOCUS14576	Uncharacterized protein	1	DSSIAIR	DSSIAIR	2	DSSIAIR2	11146.2
A0A0M3JU32	A0A0M3JU32	A0A0M3JU32_ANISI	ASIM_LOCUS11135	Laminin-like protein epi-1 (inferred by orthology to a C. elegans protein)	1	DSSLELPLPK	DSSLELPLPK	2	DSSLELPLPK2	1515.04
A0A0M3K6Z5;A0A0M3K7W0	A0A0M3K6Z5;A0A0M3K7W0	A0A0M3K6Z5_ANISI;A0A0M3K7W0_ANISI	ASIM_LOCUS16143;ASIM_LOCUS16458	Basement membrane proteoglycan (inferred by orthology to a C. elegans protein)	0	DSSQLAAPDR	DSSQLAAPDR	2	DSSQLAAPDR2	7056.14
A0A3P6RNZ1	A0A3P6RNZ1	A0A3P6RNZ1_ANISI	ASIM_LOCUS15639	Spectrin beta chain	1	DSSSVGALKR	DSSSVGALKR	2	DSSSVGALKR2	1042.02
A0A0M3JWQ2	A0A0M3JWQ2	A0A0M3JWQ2_ANISI	hsp90	Endoplasmin (inferred by orthology to a human protein); Heat shock protein 90	1	DSSTMGYMAAK	DSSTMGYMAAK	2	DSSTMGYMAAK2	11290.3
A0A0M3JWQ2	A0A0M3JWQ2	A0A0M3JWQ2_ANISI	hsp90	Endoplasmin (inferred by orthology to a human protein); Heat shock protein 90	1	DSSTMGYMAAK	DSSTM(UniMod:35)GYMAAK	2	DSSTM(UniMod:35)GYMAAK2	2450.06
A0A0M3K2P0	A0A0M3K2P0	A0A0M3K2P0_ANISI	ASIM_LOCUS14606	K Homology domain-containing protein	1	DSTAAQHPEIELK	DSTAAQHPEIELK	2	DSTAAQHPEIELK2	4782.19
A0A0M3JXH5	A0A0M3JXH5	A0A0M3JXH5_ANISI	ASIM_LOCUS12518	Uncharacterized protein	1	DSTAEEIAR	DSTAEEIAR	2	DSTAEEIAR2	49916.1
A0A0M3KJN8	A0A0M3KJN8;A0A3P6T592	A0A0M3KJN8_ANISI	ASIM_LOCUS20586	T-complex protein 1 subunit alpha (inferred by orthology to a C. elegans protein)	0	DSTELVAK	DSTELVAK	2	DSTELVAK2	1634.03
A0A0M3J5J3	A0A0M3J5J3	A0A0M3J5J3_ANISI	ASIM_LOCUS2676	Piezo non-specific cation channel R-Ras-binding domain-containing protein	1	DSTILFVR	DSTILFVR	2	DSTILFVR2	3027.07
A0A0M3K1G1	A0A0M3K1G1	A0A0M3K1G1_ANISI	ASIM_LOCUS14113	PB1 domain-containing protein	1	DSVIIETHPK	DSVIIETHPK	2	DSVIIETHPK2	67218.9
A0A0M3KB40	A0A0M3J0M4;A0A0M3KB40;A0A0M3KB97	A0A0M3KB40_ANISI	ASIM_LOCUS17588	Actin 3	0	DSYVGDEAQSK	DSYVGDEAQSK	2	DSYVGDEAQSK2	10483.2
A0A0M3KB40	A0A0M3J0M4;A0A0M3KB40;A0A0M3KB97	A0A0M3KB40_ANISI	ASIM_LOCUS17588	Actin 3	0	DSYVGDEAQSKR	DSYVGDEAQSKR	2	DSYVGDEAQSKR2	26820.8
A0A0M3JDS2	A0A0M3JDS2	A0A0M3JDS2_ANISI	ASIM_LOCUS5562	Cytochrome b-c1 complex subunit Rieske transmembrane domain-containing protein	1	DTAMSELR	DTAMSELR	2	DTAMSELR2	5709.13
A0A0M3JDS2	A0A0M3JDS2	A0A0M3JDS2_ANISI	ASIM_LOCUS5562	Cytochrome b-c1 complex subunit Rieske transmembrane domain-containing protein	1	DTAMSELR	DTAM(UniMod:35)SELR	2	DTAM(UniMod:35)SELR2	3023.06
A0A0M3JX51	A0A0M3JX51	A0A0M3JX51_ANISI	ASIM_LOCUS12371	Probable selenide, water dikinase (inferred by orthology to a C. elegans protein)	1	DTATEAGTAVR	DTATEAGTAVR	2	DTATEAGTAVR2	4279.1
A0A0M3K208	A0A0M3K208	A0A0M3K208_ANISI	ASIM_LOCUS14333	Uncharacterized protein	1	DTCSAVPTDFQVPK	DTC(UniMod:4)SAVPTDFQVPK	2	DTC(UniMod:4)SAVPTDFQVPK2	5336.2
A0A0M3J6Q7	A0A0M3J6Q7	A0A0M3J6Q7_ANISI	ASIM_LOCUS3091	V-type proton ATPase subunit G	1	DTEDTINEMK	DTEDTINEMK	2	DTEDTINEMK2	5306.15
A0A3P6PG32	A0A3P6PG32	A0A3P6PG32_ANISI	ASIM_LOCUS2265	Myosin tail domain-containing protein	1	DTEIMQLQR	DTEIMQLQR	2	DTEIMQLQR2	388740
A0A3P6PG32	A0A3P6PG32	A0A3P6PG32_ANISI	ASIM_LOCUS2265	Myosin tail domain-containing protein	1	DTEIMQLQR	DTEIM(UniMod:35)QLQR	2	DTEIM(UniMod:35)QLQR2	170461
A0A0M3K8S1	A0A0M3K8S1	A0A0M3K8S1_ANISI	ASIM_LOCUS16769	methylmalonyl-CoA mutase	1	DTELPGK	DTELPGK	2	DTELPGK2	12478.2
A0A0M3K8S1	A0A0M3K8S1	A0A0M3K8S1_ANISI	ASIM_LOCUS16769	methylmalonyl-CoA mutase	1	DTELPGKYPYTR	DTELPGKYPYTR	3	DTELPGKYPYTR3	1665.03
A0A0M3JM12	A0A0M3JM12	A0A0M3JM12_ANISI	ASIM_LOCUS8441	Heat shock 70 kDa protein F, mitochondrial (inferred by orthology to a C. elegans protein)	1	DTESVATIR	DTESVATIR	2	DTESVATIR2	6733.14
A0A0M3J0G5;A0A0M3J4R1	A0A0M3J0G5;A0A0M3J4R1	A0A0M3J0G5_ANISI;A0A0M3J4R1_ANISI	ASIM_LOCUS2394;ASIM_LOCUS898	Probable fumarate hydratase, mitochondrial (inferred by orthology to a C. elegans protein)	0	DTFGELEVPADR	DTFGELEVPADR	2	DTFGELEVPADR2	28755.9
A0A0M3K9Z9	A0A0M3K9Z9	A0A0M3K9Z9_ANISI	ASIM_LOCUS17197	Peroxiredoxin 1 (inferred by orthology to a D. melanogaster protein)	1	DTIKPGVK	DTIKPGVK	2	DTIKPGVK2	44170.8
A0A158PP69	A0A158PP69	A0A158PP69_ANISI	ASIM_LOCUS13223	Major sperm protein (inferred by orthology to a C. elegans protein)	1	DTITLGDADGEHIR	DTITLGDADGEHIR	2	DTITLGDADGEHIR2	861031
A0A3P6PPE7	A0A3P6PPE7	A0A3P6PPE7_ANISI	ASIM_LOCUS9807	ATP-dependent 6-phosphofructokinase	1	DTLHYDTR	DTLHYDTR	2	DTLHYDTR2	8012.2
A0A0M3JYT8	A0A0M3JYT8	A0A0M3JYT8_ANISI	ASIM_LOCUS13057	Proteasome subunit alpha type	1	DTLPAEDNLSK	DTLPAEDNLSK	2	DTLPAEDNLSK2	8976.23
A0A0M3JYT8	A0A0M3JYT8	A0A0M3JYT8_ANISI	ASIM_LOCUS13057	Proteasome subunit alpha type	1	DTLPAEDNLSKK	DTLPAEDNLSKK	2	DTLPAEDNLSKK2	1709.05
A0A0M3KEW7	A0A0M3KEW7	A0A0M3KEW7_ANISI	ASIM_LOCUS18915	Uncharacterized protein	1	DTLTSHETLEK	DTLTSHETLEK	2	DTLTSHETLEK2	3178.1
A0A0M3JT42	A0A0M3JT42	A0A0M3JT42_ANISI	ASIM_LOCUS10736	Peptidyl-prolyl cis-trans isomerase	1	DTNGSQFFITTVK	DTNGSQFFITTVK	2	DTNGSQFFITTVK2	2877.09
A0A0M3JBH6	A0A0M3JBH6	A0A0M3JBH6_ANISI	ASIM_LOCUS4759	Uncharacterized protein	1	DTSMQVYR	DTSMQVYR	2	DTSMQVYR2	4029.09
A0A0M3JTK0	A0A0M3JTK0	A0A0M3JTK0_ANISI	ASIM_LOCUS10922	G domain-containing protein	1	DTSSATGALYSK	DTSSATGALYSK	2	DTSSATGALYSK2	2197.06
A0A0M3KGL2	A0A0M3KGL2	A0A0M3KGL2_ANISI	ASIM_LOCUS19510	Propionyl-CoA carboxylase beta chain, mitochondrial (inferred by orthology to a human protein)	1	DTSYLFITGPDVVK	DTSYLFITGPDVVK	2	DTSYLFITGPDVVK2	9228.33
A0A0M3KGX6	A0A0M3KGX6	A0A0M3KGX6_ANISI	ASIM_LOCUS19625	Uncharacterized protein	1	DTTHSIGATAQK	DTTHSIGATAQK	2	DTTHSIGATAQK2	3971.12
A0A0M3JKQ8	A0A0M3JKQ8	A0A0M3JKQ8_ANISI	ASIM_LOCUS7994	60 kDa SS-A/Ro ribonucleoprotein homolog (inferred by orthology to a C. elegans protein)	1	DTTRPSIAR	DTTRPSIAR	2	DTTRPSIAR2	3685.08
A0A158PPF5	A0A158PPF5	A0A158PPF5_ANISI	ASIM_LOCUS13880	TDP43_N domain-containing protein	1	DTYINELNK	DTYINELNK	2	DTYINELNK2	14916.4
A0A0M3JY00	A0A0M3JY00	A0A0M3JY00_ANISI	ASIM_LOCUS12718	SH3 domain-containing protein	1	DVATTTEPYENYTR	DVATTTEPYENYTR	2	DVATTTEPYENYTR2	863029
con-sp|con-Q9NSB2|KRT84_HUMAN	con-sp|con-Q9NSB2|KRT84_HUMAN;con-sp|con-Q01546|K22O_HUMAN	Keratin,	Keratin,		1	DVDAAFMNK	DVDAAFM(UniMod:35)NK	2	DVDAAFM(UniMod:35)NK2	3510.08
A0A0M3IZK3	A0A0M3IZK3	A0A0M3IZK3_ANISI	ASIM_LOCUS586	Tubulin beta chain	1	DVDEQIFQVQNK	DVDEQIFQVQNK	2	DVDEQIFQVQNK2	8539.29
A0A0M3K222	A0A0M3K222	A0A0M3K222_ANISI	ASIM_LOCUS14351	IMP dehydrogenase	1	DVDFIPESR	DVDFIPESR	2	DVDFIPESR2	12614.3
con-sp|con-P04264|K2C1_HUMAN	con-sp|con-P04264|K2C1_HUMAN	Keratin,	Keratin,		1	DVDGAYMTK	DVDGAYMTK	2	DVDGAYMTK2	72528.6
con-sp|con-P04264|K2C1_HUMAN	con-sp|con-P04264|K2C1_HUMAN	Keratin,	Keratin,		1	DVDGAYMTK	DVDGAYM(UniMod:35)TK	2	DVDGAYM(UniMod:35)TK2	30084.7
A0A0M3JUE7	A0A0M3JUE7	A0A0M3JUE7_ANISI	ASIM_LOCUS11264	Glutathione peroxidase	1	DVDGNVVSMNK	DVDGNVVSMNK	2	DVDGNVVSMNK2	3999.11
A0A0M3JX96	A0A0M3JX96	A0A0M3JX96_ANISI	ASIM_LOCUS12425	ML domain-containing protein	1	DVDKLQTTVR	DVDKLQTTVR	2	DVDKLQTTVR2	6319.16
con-sp|con-P35908|K22E_HUMAN	con-sp|con-P35908|K22E_HUMAN	Keratin,	Keratin,		1	DVDNAYMIK	DVDNAYMIK	2	DVDNAYMIK2	14144.4
con-sp|con-P35908|K22E_HUMAN	con-sp|con-P35908|K22E_HUMAN	Keratin,	Keratin,		1	DVDNAYMIK	DVDNAYM(UniMod:35)IK	2	DVDNAYM(UniMod:35)IK2	15283.4
A0A0M3JVI3	A0A0M3JVI3	A0A0M3JVI3_ANISI	ASIM_LOCUS11704	40S ribosomal protein S19 (inferred by orthology to a C. elegans protein)	1	DVDQHEIVR	DVDQHEIVR	2	DVDQHEIVR2	27261.7
A0A0M3JVI3	A0A0M3JVI3	A0A0M3JVI3_ANISI	ASIM_LOCUS11704	40S ribosomal protein S19 (inferred by orthology to a C. elegans protein)	1	DVDQHEIVR	DVDQHEIVR	3	DVDQHEIVR3	8146.13
A0A0M3K059	A0A0M3K059	A0A0M3K059_ANISI	ASIM_LOCUS13613	pyruvate carboxylase	1	DVEASFQR	DVEASFQR	2	DVEASFQR2	28233.6
A0A3P6RND9	A0A3P6RND9	A0A3P6RND9_ANISI	ASIM_LOCUS15573	Myosin tail domain-containing protein	1	DVEEAHSSADSECR	DVEEAHSSADSEC(UniMod:4)R	2	DVEEAHSSADSEC(UniMod:4)R2	1296.05
A0A3P6RND9	A0A3P6RND9	A0A3P6RND9_ANISI	ASIM_LOCUS15573	Myosin tail domain-containing protein	1	DVEEAHSSADSECR	DVEEAHSSADSEC(UniMod:4)R	3	DVEEAHSSADSEC(UniMod:4)R3	7450.14
A0A0M3K046	A0A0M3K046	A0A0M3K046_ANISI	ASIM_LOCUS13598	PRA1 family protein	1	DVEVGGEELAR	DVEVGGEELAR	2	DVEVGGEELAR2	17421.5
A0A0M3J3X4	A0A0M3J3X4;A0A0M3JE67	A0A0M3J3X4_ANISI	ASIM_LOCUS2109	malate synthase	0	DVFDTTMPQQNQIDK	DVFDTTMPQQNQIDK	2	DVFDTTMPQQNQIDK2	924036
A0A0M3JRB7	A0A0M3JRB7	A0A0M3JRB7_ANISI	ASIM_LOCUS9993	Mitochondrial import receptor subunit TOM40 homolog (inferred by orthology to a C. elegans protein)	1	DVFPMCFEGAK	DVFPMC(UniMod:4)FEGAK	2	DVFPMC(UniMod:4)FEGAK2	1969.06
A0A158PPN0	A0A158PPN0	A0A158PPN0_ANISI	ASIM_LOCUS14513	Filamin-B (inferred by orthology to a human protein)	1	DVGDGFYQIR	DVGDGFYQIR	2	DVGDGFYQIR2	17477.5
A0A0M3K8R5	A0A0M3K8R5;A0A0M3KCH0	A0A0M3K8R5_ANISI	ASIM_LOCUS16763	RNA helicase	0	DVIAQAQSGTGK	DVIAQAQSGTGK	2	DVIAQAQSGTGK2	4300.1
A0A0M3K5C8	A0A0M3K5C8	A0A0M3K5C8_ANISI	ASIM_LOCUS15576	Phosphorylase b kinase regulatory subunit	1	DVIEEDTTSR	DVIEEDTTSR	2	DVIEEDTTSR2	3647.1
A0A0M3JZ38	A0A0M3JZ38	A0A0M3JZ38_ANISI	ASIM_LOCUS13171	Histidine triad nucleotide-binding protein 3 (inferred by orthology to a human protein)	1	DVIEELEQQK	DVIEELEQQK	2	DVIEELEQQK2	5209.17
A0A0M3K9C0	A0A0M3K9C0	A0A0M3K9C0_ANISI	ASIM_LOCUS16968	ATP synthase subunit gamma, mitochondrial	1	DVIFSANEIGR	DVIFSANEIGR	2	DVIFSANEIGR2	20656.6
A0A158PP12	A0A158PP12	A0A158PP12_ANISI	ASIM_LOCUS12840	Protein kinase domain-containing protein	1	DVKPSNILLNK	DVKPSNILLNK	2	DVKPSNILLNK2	1917.05
A0A0M3JZR1	A0A0M3JZR1	A0A0M3JZR1_ANISI	ASIM_LOCUS13439	Rab GDP dissociation inhibitor	1	DVLDIFQR	DVLDIFQR	2	DVLDIFQR2	7406.16
A0A0M3K0J7	A0A0M3K0J7	A0A0M3K0J7_ANISI	ASIM_LOCUS13763	Histone acetyltransferase	1	DVLGELLDK	DVLGELLDK	2	DVLGELLDK2	3290.07
A0A3P6S5R0	A0A3P6S5R0	A0A3P6S5R0_ANISI	ASIM_LOCUS14098	60S ribosomal protein L27	1	DVLKEPGK	DVLKEPGK	2	DVLKEPGK2	11692.3
A0A0M3K7P1	A0A0M3K7P1	A0A0M3K7P1_ANISI	ASIM_LOCUS16387	GMP reductase	1	DVLLRPK	DVLLRPK	2	DVLLRPK2	3992.07
A0A0M3JZS2	A0A0M3JZS2	A0A0M3JZS2_ANISI	ASIM_LOCUS13453	Uncharacterized protein	1	DVMATCIQR	DVMATC(UniMod:4)IQR	2	DVMATC(UniMod:4)IQR2	5657.15
A0A0M3K5Y3	A0A0M3K5Y3	A0A0M3K5Y3_ANISI	ASIM_LOCUS15781	Dihydrolipoamide acetyltransferase component of pyruvate dehydrogenase complex	1	DVMLPALSPTMEK	DVMLPALSPTMEK	2	DVMLPALSPTMEK2	32513.1
A0A0M3K5Y3	A0A0M3K5Y3	A0A0M3K5Y3_ANISI	ASIM_LOCUS15781	Dihydrolipoamide acetyltransferase component of pyruvate dehydrogenase complex	1	DVMLPALSPTMEK	DVM(UniMod:35)LPALSPTMEK	2	DVM(UniMod:35)LPALSPTMEK2	14301.5
A0A0M3K5Y3	A0A0M3K5Y3	A0A0M3K5Y3_ANISI	ASIM_LOCUS15781	Dihydrolipoamide acetyltransferase component of pyruvate dehydrogenase complex	1	DVMLPALSPTMEK	DVMLPALSPTM(UniMod:35)EK	2	DVMLPALSPTM(UniMod:35)EK2	16040.6
A0A0M3KB72	A0A0M3KB72;A0A158PPL0	A0A0M3KB72_ANISI	ASIM_LOCUS17621	Tubulin/FtsZ 2-layer sandwich domain-containing protein	0	DVNAAIATIK	DVNAAIATIK	2	DVNAAIATIK2	1116.03
A0A0M3KAH2	A0A0M3KAH2	A0A0M3KAH2_ANISI	ASIM_LOCUS17370	Tubulin alpha chain	1	DVNASIASIK	DVNASIASIK	2	DVNASIASIK2	22270.6
A0A0M3JAY3	A0A0M3JAY3	A0A0M3JAY3_ANISI	ASIM_LOCUS4567	Putative ATPase (inferred by orthology to a S. mansoni protein)	1	DVNLEQMR	DVNLEQMR	2	DVNLEQMR2	15377.4
A0A0M3JR88	A0A0M3JR88	A0A0M3JR88_ANISI	inx	Innexin	1	DVNMDYSPLVER	DVNMDYSPLVER	2	DVNMDYSPLVER2	4150.15
A0A3P6R332	A0A3P6R332	A0A3P6R332_ANISI	ASIM_LOCUS16180	Uncharacterized protein	1	DVNYLTK	DVNYLTK	2	DVNYLTK2	5618.1
A0A0M3K9T8	A0A0M3K9T8	A0A0M3K9T8_ANISI	ASIM_LOCUS17136	Putative coatomer alpha subunit (inferred by orthology to a S. mansoni protein)	1	DVPLIQLR	DVPLIQLR	2	DVPLIQLR2	4466.1
A0A0M3K7K9	A0A0M3K7K9	A0A0M3K7K9_ANISI	ASIM_LOCUS16357	Profilin	1	DVPSTGCDLEGTHYIVPR	DVPSTGC(UniMod:4)DLEGTHYIVPR	3	DVPSTGC(UniMod:4)DLEGTHYIVPR3	2162.07
A0A3P6QT08	A0A3P6QT08	A0A3P6QT08_ANISI	ASIM_LOCUS15013	Phosphoglycerate kinase	1	DVQFVDDCVGADVEK	DVQFVDDC(UniMod:4)VGADVEK	2	DVQFVDDC(UniMod:4)VGADVEK2	5234.23
A0A0M3J8E2	A0A0M3J8E2	A0A0M3J8E2_ANISI	ASIM_LOCUS3531	Oxysterol-binding protein (inferred by orthology to a C. elegans protein)	1	DVQTIVR	DVQTIVR	2	DVQTIVR2	15633.3
A0A0M3K1Y0	A0A0M3K1Y0	A0A0M3K1Y0_ANISI	ASIM_LOCUS14302	Uncharacterized protein	1	DVTLAAQLNEYK	DVTLAAQLNEYK	2	DVTLAAQLNEYK2	12052.5
A0A0M3K491	A0A0M3K491	A0A0M3K491_ANISI	ASIM_LOCUS15189	Acireductone dioxygenase	1	DVTPDYDTEIK	DVTPDYDTEIK	2	DVTPDYDTEIK2	2266.06
A0A0M3K491	A0A0M3K491	A0A0M3K491_ANISI	ASIM_LOCUS15189	Acireductone dioxygenase	1	DVTPDYDTEIKK	DVTPDYDTEIKK	2	DVTPDYDTEIKK2	3205.1
A0A0M3K875	A0A0M3K875	A0A0M3K875_ANISI	ASIM_LOCUS16573	Cat eye syndrome critical region protein 5 (inferred by orthology to a human protein)	1	DVTTVDDLR	DVTTVDDLR	2	DVTTVDDLR2	75122
A0A0M3J018	A0A0M3J018	A0A0M3J018_ANISI	ASIM_LOCUS751	Uncharacterized protein	1	DVVNPECTR	DVVNPEC(UniMod:4)TR	2	DVVNPEC(UniMod:4)TR2	4258.11
A0A0M3JWT3	A0A0M3JWT3	A0A0M3JWT3_ANISI	ASIM_LOCUS12232	Eukaryotic translation initiation factor 3 subunit A	1	DVVNVLDAEQR	DVVNVLDAEQR	2	DVVNVLDAEQR2	9854.29
A0A0M3KA34	A0A0M3KA34	A0A0M3KA34_ANISI	ASIM_LOCUS17232	lactoylglutathione lyase	1	DVYQACER	DVYQAC(UniMod:4)ER	2	DVYQAC(UniMod:4)ER2	2726.07
A0A0M3IZV9	A0A0M3IZV9	A0A0M3IZV9_ANISI	ASIM_LOCUS692	Col_cuticle_N domain-containing protein	1	DWCFNCPEGPAGPAGQAGPK	DWC(UniMod:4)FNC(UniMod:4)PEGPAGPAGQAGPK	2	DWC(UniMod:4)FNC(UniMod:4)PEGPAGPAGQAGPK2	12971.6
A0A0M3J9P3	A0A0M3J9P3	A0A0M3J9P3_ANISI	ASIM_LOCUS4129	Uncharacterized protein	1	DWQIVTYENGK	DWQIVTYENGK	2	DWQIVTYENGK2	2130.07
A0A0M3JTQ2	A0A0M3JTQ2	A0A0M3JTQ2_ANISI	ASIM_LOCUS10987	Synthase trehalose-6-phosphate	1	DYDDPAILR	DYDDPAILR	2	DYDDPAILR2	3236.08
con-sp|con-Q3SZV7|HEMO_BOVIN	con-sp|con-Q3SZV7|HEMO_BOVIN	Hemopexin	Hemopexin		1	DYFMSCPNR	DYFMSC(UniMod:4)PNR	2	DYFMSC(UniMod:4)PNR2	4828.14
A0A3P6QS93	A0A3P6QS93	A0A3P6QS93_ANISI	ASIM_LOCUS12097	Dimethylglycine dehydrogenase, mitochondrial (inferred by orthology to a human protein)	1	DYFQTGDVCK	DYFQTGDVC(UniMod:4)K	2	DYFQTGDVC(UniMod:4)K2	9499.29
A0A0M3JZQ3	A0A0M3JZQ3	A0A0M3JZQ3_ANISI	ASIM_LOCUS13429	ATP synthase subunit b	1	DYKEYPER	DYKEYPER	2	DYKEYPER2	3085.08
A0A0M3JXH4	A0A0M3JXH4	A0A0M3JXH4_ANISI	ASIM_LOCUS12517	NADH dehydrogenase [ubiquinone] iron-sulfur protein 5	1	DYNECLTGDK	DYNEC(UniMod:4)LTGDK	2	DYNEC(UniMod:4)LTGDK2	2816.08
con-sp|con-Q7Z794|K2C1B_HUMAN	con-sp|con-Q7Z794|K2C1B_HUMAN	Keratin,	Keratin,		1	DYQAMLGVK	DYQAMLGVK	2	DYQAMLGVK2	2351.06
con-sp|con-P04264|K2C1_HUMAN	con-sp|con-P04264|K2C1_HUMAN	Keratin,	Keratin,		1	DYQELMNTK	DYQELMNTK	2	DYQELMNTK2	92206.7
con-sp|con-P04264|K2C1_HUMAN	con-sp|con-P04264|K2C1_HUMAN	Keratin,	Keratin,		1	DYQELMNTK	DYQELM(UniMod:35)NTK	2	DYQELM(UniMod:35)NTK2	28583.8
con-sp|con-P35908|K22E_HUMAN	con-sp|con-P12035|K2C3_HUMAN;con-sp|con-P35908|K22E_HUMAN;con-sp|con-Q01546|K22O_HUMAN;con-sp|con-Q5XKE5|K2C79_HUMAN	Keratin,	Keratin,		1	DYQELMNVK	DYQELMNVK	2	DYQELMNVK2	27470.7
con-sp|con-P35908|K22E_HUMAN	con-sp|con-P12035|K2C3_HUMAN;con-sp|con-P35908|K22E_HUMAN;con-sp|con-Q01546|K22O_HUMAN;con-sp|con-Q5XKE5|K2C79_HUMAN	Keratin,	Keratin,		1	DYQELMNVK	DYQELM(UniMod:35)NVK	2	DYQELM(UniMod:35)NVK2	12100.4
A0A0M3IXZ4	A0A0M3IXZ4;A0A0M3J1U4	A0A0M3IXZ4_ANISI	ASIM_LOCUS19	Apolipophorins (inferred by orthology to a D. melanogaster protein)	0	DYQMPEVER	DYQMPEVER	2	DYQMPEVER2	50905.3
A0A0M3IXZ4	A0A0M3IXZ4;A0A0M3J1U4	A0A0M3IXZ4_ANISI	ASIM_LOCUS19	Apolipophorins (inferred by orthology to a D. melanogaster protein)	0	DYQMPEVER	DYQM(UniMod:35)PEVER	2	DYQM(UniMod:35)PEVER2	9923.26
A0A0M3K2B2	A0A0M3K2B2	A0A0M3K2B2_ANISI	ASIM_LOCUS14455	Beta-galactosidase	1	DYTIFLR	DYTIFLR	2	DYTIFLR2	4215.09
A0A0M3J5Y3;A0A3P6NYQ3	A0A0M3J5Y3;A0A3P6NYQ3	A0A0M3J5Y3_ANISI;A0A3P6NYQ3_ANISI	ASIM_LOCUS2816;ASIM_LOCUS2834	UTP--glucose-1-phosphate uridylyltransferase	0	DYVDEFK	DYVDEFK	2	DYVDEFK2	8618.18
A0A0M3JTY4	A0A0M3JTY4	A0A0M3JTY4_ANISI	ASIM_LOCUS11076	Calcium-transporting ATPase	1	DYVPGGSVK	DYVPGGSVK	2	DYVPGGSVK2	5859.12
A0A0M3IZU8	A0A0M3IZU8;A0A0M3JM28	A0A0M3IZU8_ANISI	ASIM_LOCUS681	phosphoenolpyruvate carboxykinase (GTP)	0	DYWQEDVQDVK	DYWQEDVQDVK	2	DYWQEDVQDVK2	43101.5
A0A0M3KCB9	A0A0M3KCB9	A0A0M3KCB9_ANISI	ASIM_LOCUS18018	PEPCK_GTP domain-containing protein	1	DYWVDDAK	DYWVDDAK	2	DYWVDDAK2	52413.2
A0A0M3JWC5	A0A0M3JWC5	A0A0M3JWC5_ANISI	ASIM_LOCUS12043	Uncharacterized protein	1	DYYNEEQISK	DYYNEEQISK	2	DYYNEEQISK2	2249.07
A0A0M3JU70	A0A0M3JU70	A0A0M3JU70_ANISI	ASIM_LOCUS11176	60S ribosomal protein L13 (inferred by orthology to a C. elegans protein)	1	EAAEDGLGGGR	EAAEDGLGGGR	2	EAAEDGLGGGR2	57216.3
A0A0M3JU70	A0A0M3JU70	A0A0M3JU70_ANISI	ASIM_LOCUS11176	60S ribosomal protein L13 (inferred by orthology to a C. elegans protein)	1	EAAEDGLGGGRR	EAAEDGLGGGRR	3	EAAEDGLGGGRR3	2295.04
A0A0M3JY66	A0A0M3JY66	A0A0M3JY66_ANISI	ASIM_LOCUS12795	Regulator of microtubule dynamics protein 1 (inferred by orthology to a human protein)	1	EAAEYFQK	EAAEYFQK	2	EAAEYFQK2	4480.11
A0A0M3K364	A0A0M3K364	A0A0M3K364_ANISI	ASIM_LOCUS14810	Hsp90 co-chaperone (Tebp), putative (inferred by orthology to a S. mansoni protein)	1	EAAGWWPR	EAAGWWPR	2	EAAGWWPR2	1876.04
A0A0M3J7I3;A0A0M3JA40	A0A0M3J7I3;A0A0M3JA40	A0A0M3J7I3_ANISI;A0A0M3JA40_ANISI	ASIM_LOCUS3368;ASIM_LOCUS4274	Probable V-type proton ATPase subunit H 2 (inferred by orthology to a C. elegans protein)	0	EAALQMVQCK	EAALQMVQC(UniMod:4)K	2	EAALQMVQC(UniMod:4)K2	6559.18
A0A0M3JXT3	A0A0M3JXT3	A0A0M3JXT3_ANISI	ASIM_LOCUS12640	Pyruvate kinase	1	EAALSFSDPR	EAALSFSDPR	2	EAALSFSDPR2	5632.15
A0A0M3JWC5	A0A0M3JWC5	A0A0M3JWC5_ANISI	ASIM_LOCUS12043	Uncharacterized protein	1	EAAPPAFVNTLK	EAAPPAFVNTLK	2	EAAPPAFVNTLK2	6638.21
con-sp|con-P02769|ALBU_BOVIN	con-sp|con-P02769|ALBU_BOVIN	Albumin	Albumin		1	EACFAVEGPK	EAC(UniMod:4)FAVEGPK	2	EAC(UniMod:4)FAVEGPK2	7149.21
A0A3P6QRB5	A0A3P6QRB5	A0A3P6QRB5_ANISI	ASIM_LOCUS14630	Choline/carnitine acyltransferase domain-containing protein	1	EADILQDYLESR	EADILQDYLESR	2	EADILQDYLESR2	968032
A0A0M3K8T4	A0A0M3K8T4	A0A0M3K8T4_ANISI	ASIM_LOCUS16782	RRM domain-containing protein	1	EADLEDAFK	EADLEDAFK	2	EADLEDAFK2	1955.05
A0A3P6RND9	A0A3P6RND9	A0A3P6RND9_ANISI	ASIM_LOCUS15573	Myosin tail domain-containing protein	1	EADLMMTSSK	EADLMMTSSK	2	EADLMMTSSK2	116677
A0A3P6RND9	A0A3P6RND9	A0A3P6RND9_ANISI	ASIM_LOCUS15573	Myosin tail domain-containing protein	1	EADLMMTSSK	EADLMM(UniMod:35)TSSK	2	EADLMM(UniMod:35)TSSK2	47347.1
A0A3P6PPE7	A0A3P6PPE7	A0A3P6PPE7_ANISI	ASIM_LOCUS9807	ATP-dependent 6-phosphofructokinase	1	EADWNAVSDIIQK	EADWNAVSDIIQK	2	EADWNAVSDIIQK2	2019.07
A0A0M3JXT3	A0A0M3JXT3	A0A0M3JXT3_ANISI	ASIM_LOCUS12640	Pyruvate kinase	1	EAEAAMYHTK	EAEAAMYHTK	2	EAEAAMYHTK2	1282.04
con-sp|con-O43790|KRT86_HUMAN;con-sp|con-P15241|K2M2_SHEEP;con-sp|con-P78385|KRT83_HUMAN;con-sp|con-P78386|KRT85_HUMAN;con-sp|con-Q14533|KRT81_HUMAN	con-sp|con-Q14533|KRT81_HUMAN;con-sp|con-O43790|KRT86_HUMAN;con-sp|con-P78385|KRT83_HUMAN;con-sp|con-P78386|KRT85_HUMAN;con-sp|con-P15241|K2M2_SHEEP	Keratin,	Keratin,		1	EAECVEADSGR	EAEC(UniMod:4)VEADSGR	2	EAEC(UniMod:4)VEADSGR2	1495.04
A0A3P6RE65	A0A3P6RE65	A0A3P6RE65_ANISI	ASIM_LOCUS14319	Myosin motor domain-containing protein	1	EAEDVANQIETETAAR	EAEDVANQIETETAAR	2	EAEDVANQIETETAAR2	82995.4
A0A0M3K487	A0A0M3K487	A0A0M3K487_ANISI	ASIM_LOCUS15185	BTB_2 domain-containing protein	1	EAEFFAMDR	EAEFFAMDR	2	EAEFFAMDR2	2059.05
A0A0M3K659	A0A0M3K659	A0A0M3K659_ANISI	ASIM_LOCUS15857	Myosin motor domain-containing protein	1	EAEMNNLSSR	EAEMNNLSSR	2	EAEMNNLSSR2	106159
A0A0M3K659	A0A0M3K659	A0A0M3K659_ANISI	ASIM_LOCUS15857	Myosin motor domain-containing protein	1	EAEMNNLSSR	EAEM(UniMod:35)NNLSSR	2	EAEM(UniMod:35)NNLSSR2	17934.4
A0A0M3KER2	A0A0M3KER2	A0A0M3KER2_ANISI	ASIM_LOCUS18860	Uncharacterized protein	1	EAEQALQR	EAEQALQR	2	EAEQALQR2	18225.3
A0A0M3K5G8	A0A0M3K5G8	A0A0M3K5G8_ANISI	ASIM_LOCUS15616	Dynactin subunit 1 (inferred by orthology to a human protein)	1	EAESLQTEAR	EAESLQTEAR	2	EAESLQTEAR2	3409.09
A0A0M3JTQ4;A0A0M3K251	A0A0M3JTQ4;A0A0M3K251	A0A0M3JTQ4_ANISI;A0A0M3K251_ANISI	ASIM_LOCUS10989;ASIM_LOCUS14387	Myosin regulatory light chain 2 (inferred by orthology to a D. melanogaster protein)	0	EAFGIMDQNK	EAFGIMDQNK	2	EAFGIMDQNK2	9407.26
A0A0M3JTQ4;A0A0M3K251	A0A0M3JTQ4;A0A0M3K251	A0A0M3JTQ4_ANISI;A0A0M3K251_ANISI	ASIM_LOCUS10989;ASIM_LOCUS14387	Myosin regulatory light chain 2 (inferred by orthology to a D. melanogaster protein)	0	EAFGIMDQNK	EAFGIM(UniMod:35)DQNK	2	EAFGIM(UniMod:35)DQNK2	2860.08
A0A0M3JRJ4	A0A0M3JRJ4	A0A0M3JRJ4_ANISI	ASIM_LOCUS10089	60S ribosomal protein L4 (inferred by orthology to a C. elegans protein)	1	EAFIFLR	EAFIFLR	2	EAFIFLR2	45335
A0A0M3JU26	A0A0M3JU26	A0A0M3JU26_ANISI	ASIM_LOCUS11128	Uncharacterized protein	1	EAFSFEQSPPQTPK	EAFSFEQSPPQTPK	2	EAFSFEQSPPQTPK2	4510.15
A0A0M3JNY5	A0A0M3JNY5	A0A0M3JNY5_ANISI	ASIM_LOCUS9114	EF-hand domain-containing protein	1	EAFSLFDKDGDGTITTK	EAFSLFDKDGDGTITTK	3	EAFSLFDKDGDGTITTK3	1839.05
A0A0M3KD72	A0A0M3J6N3;A0A0M3KD72	A0A0M3KD72_ANISI	ASIM_LOCUS18320	Myosin tail domain-containing protein	0	EAGAEIQELER	EAGAEIQELER	2	EAGAEIQELER2	2829.09
A0A0M3JQT9	A0A0M3JQT9	A0A0M3JQT9_ANISI	ASIM_LOCUS9779	Putative malate dehydrogenase (inferred by orthology to a S. mansoni protein)	1	EAGVGWVVTR	EAGVGWVVTR	2	EAGVGWVVTR2	25911.7
A0A0M3J648	A0A0M3J648	A0A0M3J648_ANISI	ASIM_LOCUS2880	2-oxoisovalerate dehydrogenase subunit alpha	1	EAGVLLWR	EAGVLLWR	2	EAGVLLWR2	9089.2
A0A0M3JTS6	A0A0M3JTS6	A0A0M3JTS6_ANISI	ASIM_LOCUS11011	NADH dehydrogenase [ubiquinone] 1 beta subcomplex subunit 11, mitochondrial	1	EAHLEMAR	EAHLEMAR	2	EAHLEMAR2	3519.08
A0A158PNB8	A0A158PNB8	A0A158PNB8_ANISI	ASIM_LOCUS11068	Eukaryotic translation initiation factor 3 subunit C	1	EAHQGLSEIQNTQR	EAHQGLSEIQNTQR	3	EAHQGLSEIQNTQR3	2601.05
A0A0M3JYU1	A0A0M3JYU1	A0A0M3JYU1_ANISI	ASIM_LOCUS13060	Adenylyl cyclase-associated protein	1	EAIGAEIVTSK	EAIGAEIVTSK	2	EAIGAEIVTSK2	27996.7
A0A0M3JM12	A0A0M3JM12	A0A0M3JM12_ANISI	ASIM_LOCUS8441	Heat shock 70 kDa protein F, mitochondrial (inferred by orthology to a C. elegans protein)	1	EAIGSLQQQSLK	EAIGSLQQQSLK	2	EAIGSLQQQSLK2	7796.25
A0A0M3JXS5	A0A0M3JXS5	A0A0M3JXS5_ANISI	ASIM_LOCUS12632	40S ribosomal protein S11	1	EAISGTYIDK	EAISGTYIDK	2	EAISGTYIDK2	46998.2
A0A0M3JXS5	A0A0M3JXS5	A0A0M3JXS5_ANISI	ASIM_LOCUS12632	40S ribosomal protein S11	1	EAISGTYIDKK	EAISGTYIDKK	2	EAISGTYIDKK2	19039.6
A0A158PP35	A0A158PP35	A0A158PP35_ANISI	ASIM_LOCUS12986	Paramyosin (inferred by orthology to a C. elegans protein)	1	EALADANR	EALADANR	2	EALADANR2	42526.9
A0A158PP35	A0A158PP35	A0A158PP35_ANISI	ASIM_LOCUS12986	Paramyosin (inferred by orthology to a C. elegans protein)	1	EALADANRK	EALADANRK	2	EALADANRK2	5401.12
A0A0M3JI78	A0A0M3JI78	A0A0M3JI78_ANISI	ASIM_LOCUS7118	Heat shock protein 75 kDa, mitochondrial (inferred by orthology to a human protein)	1	EALCVEQDQNVK	EALC(UniMod:4)VEQDQNVK	2	EALC(UniMod:4)VEQDQNVK2	3227.11
A0A0M3IYY5;A0A0M3K8Z2	A0A0M3IYY5;A0A0M3K8Z2	A0A0M3IYY5_ANISI;A0A0M3K8Z2_ANISI	ASIM_LOCUS16840;ASIM_LOCUS368	Uncharacterized protein	0	EALGIPGNR	EALGIPGNR	2	EALGIPGNR2	68937.5
A0A0M3JY41	A0A0M3JY41	A0A0M3JY41_ANISI	ASIM_LOCUS12767	Uncharacterized protein	1	EALQDLK	EALQDLK	2	EALQDLK2	3653.07
A0A158PMX4	A0A158PMX4	A0A158PMX4_ANISI	ASIM_LOCUS10106	Adenylate kinase isoenzyme 1	1	EAMLEAVK	EAMLEAVK	2	EAMLEAVK2	24964.5
A0A158PMX4	A0A158PMX4	A0A158PMX4_ANISI	ASIM_LOCUS10106	Adenylate kinase isoenzyme 1	1	EAMLEAVK	EAM(UniMod:35)LEAVK	2	EAM(UniMod:35)LEAVK2	5016.11
A0A158PMX4	A0A158PMX4	A0A158PMX4_ANISI	ASIM_LOCUS10106	Adenylate kinase isoenzyme 1	1	EAMLEAVKK	EAMLEAVKK	2	EAMLEAVKK2	2963.07
A0A3P6T8G2	A0A3P6T8G2	A0A3P6T8G2_ANISI	ASIM_LOCUS17927	SH3 domain-containing protein	1	EANDLAEWIR	EANDLAEWIR	2	EANDLAEWIR2	2536.07
A0A0M3JYB5	A0A0M3JYB5	A0A0M3JYB5_ANISI	ASIM_LOCUS12855	AO66 ankyrin (inferred by orthology to a C. elegans protein)	1	EAQEALDHEK	EAQEALDHEK	2	EAQEALDHEK2	635017
A0A0M3KCE6	A0A0M3JMU0;A0A0M3KCE6	A0A0M3KCE6_ANISI	ASIM_LOCUS18044	Tropomyosin (inferred by orthology to a C. elegans protein)	0	EAQMLAEEADR	EAQMLAEEADR	2	EAQMLAEEADR2	198077
A0A0M3KCE6	A0A0M3JMU0;A0A0M3KCE6	A0A0M3KCE6_ANISI	ASIM_LOCUS18044	Tropomyosin (inferred by orthology to a C. elegans protein)	0	EAQMLAEEADR	EAQM(UniMod:35)LAEEADR	2	EAQM(UniMod:35)LAEEADR2	122518
A0A0M3J9S4	A0A0M3J9S4	A0A0M3J9S4_ANISI	ASIM_LOCUS4158	Uncharacterized protein	1	EAQSLLTETETK	EAQSLLTETETK	2	EAQSLLTETETK2	9197.31
A0A0M3K294	A0A0M3K294	A0A0M3K294_ANISI	ASIM_LOCUS14433	Leukotriene A-4 hydrolase (inferred by orthology to a human protein)	1	EASALQWLK	EASALQWLK	2	EASALQWLK2	2858.07
A0A158PMY7	A0A158PMY7	A0A158PMY7_ANISI	ASIM_LOCUS10208	P-type domain-containing protein	1	EASSSIDDLVVK	EASSSIDDLVVK	2	EASSSIDDLVVK2	4412.13
A0A0M3K5H6	A0A0M3K5H6	A0A0M3K5H6_ANISI	ASIM_LOCUS15624	78 kDa glucose-regulated protein (inferred by orthology to a human protein)	1	EASVEDLQQQK	EASVEDLQQQK	2	EASVEDLQQQK2	5215.15
A0A3P6NT89	A0A3P6NT89	A0A3P6NT89_ANISI	ASIM_LOCUS6774	40S ribosomal protein S15 (Fragment)	1	EASVLEKPATIK	EASVLEKPATIK	2	EASVLEKPATIK2	25765.9
A0A0M3K665	A0A0M3K665	A0A0M3K665_ANISI	ASIM_LOCUS15863	Cytoskeleton-associated protein 5 (inferred by orthology to a human protein)	1	EASYAALGAAMK	EASYAALGAAMK	2	EASYAALGAAMK2	16650.4
A0A0M3K8L6	A0A0M3K8L6	A0A0M3K8L6_ANISI	ASIM_LOCUS16714	Polyprotein allergen nematode domain-containing protein	1	EATQSLIGGCR	EATQSLIGGC(UniMod:4)R	2	EATQSLIGGC(UniMod:4)R2	9420.25
A0A0M3JJT0;A0A0M3KJ51	A0A0M3JJT0;A0A0M3KJ51	A0A0M3JJT0_ANISI;A0A0M3KJ51_ANISI	ASIM_LOCUS20398;ASIM_LOCUS7662	Glycine dehydrogenase (decarboxylating), mitochondrial (inferred by orthology to a human protein)	0	EATQTAILNANYMAK	EATQTAILNANYMAK	2	EATQTAILNANYMAK2	2715.12
A0A0M3JJT0;A0A0M3KJ51	A0A0M3JJT0;A0A0M3KJ51	A0A0M3JJT0_ANISI;A0A0M3KJ51_ANISI	ASIM_LOCUS20398;ASIM_LOCUS7662	Glycine dehydrogenase (decarboxylating), mitochondrial (inferred by orthology to a human protein)	0	EATQTAILNANYMAK	EATQTAILNANYM(UniMod:35)AK	2	EATQTAILNANYM(UniMod:35)AK2	1691.07
A0A158PNY1	A0A158PNY1	A0A158PNY1_ANISI	ASIM_LOCUS12609	NADH dehydrogenase [ubiquinone] iron-sulfur protein 4, mitochondrial	1	EATQTAWNNTK	EATQTAWNNTK	2	EATQTAWNNTK2	4451.13
A0A0M3K9E5	A0A0M3K9E5	A0A0M3K9E5_ANISI	ASIM_LOCUS16994	M20_dimer domain-containing protein	1	EAVAIQSVSAEPEHR	EAVAIQSVSAEPEHR	2	EAVAIQSVSAEPEHR2	12848.5
A0A0M3K9E5	A0A0M3K9E5	A0A0M3K9E5_ANISI	ASIM_LOCUS16994	M20_dimer domain-containing protein	1	EAVAIQSVSAEPEHR	EAVAIQSVSAEPEHR	3	EAVAIQSVSAEPEHR3	61053.5
A0A0M3KD66	A0A0M3KD66;A0A3P6SCK3	A0A0M3KD66_ANISI	ASIM_LOCUS18313	Uncharacterized protein	0	EAVATQPITETYTPSYR	EAVATQPITETYTPSYR	2	EAVATQPITETYTPSYR2	96446.3
A0A0M3KD66	A0A0M3KD66;A0A3P6SCK3	A0A0M3KD66_ANISI	ASIM_LOCUS18313	Uncharacterized protein	0	EAVATQPITETYTPSYR	EAVATQPITETYTPSYR	3	EAVATQPITETYTPSYR3	10669.3
A0A158PPJ9	A0A158PPJ9	A0A158PPJ9_ANISI	ASIM_LOCUS14303	Actin-interacting protein 1 (inferred by orthology to a D. melanogaster protein)	1	EAVFASLPR	EAVFASLPR	2	EAVFASLPR2	48774
A0A3P6Q6B0	A0A3P6Q6B0	A0A3P6Q6B0_ANISI	ASIM_LOCUS11542	FAD/NAD(P)-binding domain-containing protein	1	EAVFDLLDDK	EAVFDLLDDK	2	EAVFDLLDDK2	2821.09
A0A0M3KDK5	A0A0M3KDK5	A0A0M3KDK5_ANISI	ASIM_LOCUS18453	Uncharacterized protein	1	EAVGPNVPVGGR	EAVGPNVPVGGR	2	EAVGPNVPVGGR2	11541.3
A0A0M3K0N8	A0A0M3K0N8;A0A0M3J7M6	A0A0M3K0N8_ANISI	ASIM_LOCUS13809	fumarate hydratase	0	EAVHDYPIR	EAVHDYPIR	2	EAVHDYPIR2	48320.2
A0A0M3KGX6	A0A0M3KGX6	A0A0M3KGX6_ANISI	ASIM_LOCUS19625	Uncharacterized protein	1	EAVHVVDDK	EAVHVVDDK	2	EAVHVVDDK2	6133.15
A0A0M3KGX6	A0A0M3KGX6	A0A0M3KGX6_ANISI	ASIM_LOCUS19625	Uncharacterized protein	1	EAVHVVDDKR	EAVHVVDDKR	3	EAVHVVDDKR3	2899.05
A0A0M3JWT9	A0A0M3JWT9	A0A0M3JWT9_ANISI	ASIM_LOCUS12240	vesicle-fusing ATPase	1	EAVILPIK	EAVILPIK	2	EAVILPIK2	1689.03
A0A0M3K2M8	A0A0M3K2M8	A0A0M3K2M8_ANISI	ASIM_LOCUS14592	Probable enoyl-CoA hydratase, mitochondrial (inferred by orthology to a C. elegans protein)	1	EAVNNSYEMTLQK	EAVNNSYEMTLQK	2	EAVNNSYEMTLQK2	4979.18
A0A0M3K2M8	A0A0M3K2M8	A0A0M3K2M8_ANISI	ASIM_LOCUS14592	Probable enoyl-CoA hydratase, mitochondrial (inferred by orthology to a C. elegans protein)	1	EAVNNSYEMTLQK	EAVNNSYEM(UniMod:35)TLQK	2	EAVNNSYEM(UniMod:35)TLQK2	1106.04
A0A3P6NH01	A0A3P6NH01	A0A3P6NH01_ANISI	ASIM_LOCUS2949	Uncharacterized protein	1	EAVQLAENTLK	EAVQLAENTLK	2	EAVQLAENTLK2	3653.1
A0A0M3K9W7	A0A0M3K9W7	A0A0M3K9W7_ANISI	ASIM_LOCUS17167	Transmembrane protein 245 (inferred by orthology to a human protein)	1	EAVTAQLK	EAVTAQLK	2	EAVTAQLK2	11283.2
A0A3P6T8Y5	A0A3P6T8Y5	A0A3P6T8Y5_ANISI	ASIM_LOCUS18096	Dihydrolipoyllysine-residue succinyltransferase component of 2-oxoglutarate dehydrogenase complex, mitochondrial	1	EAVTFLK	EAVTFLK	2	EAVTFLK2	9009.18
A0A0M3K1X9	A0A0M3K1X9	A0A0M3K1X9_ANISI	ASIM_LOCUS14301	alanine transaminase	1	EAYGAIEGIK	EAYGAIEGIK	2	EAYGAIEGIK2	22434.6
A0A0M3K630	A0A0M3K630	A0A0M3K630_ANISI	ASIM_LOCUS15828	60S ribosomal protein L23	1	ECADLWPR	EC(UniMod:4)ADLWPR	2	EC(UniMod:4)ADLWPR2	15964.4
con-sp|con-P02769|ALBU_BOVIN	con-sp|con-P02769|ALBU_BOVIN	Albumin	Albumin		1	ECCDKPLLEK	EC(UniMod:4)C(UniMod:4)DKPLLEK	2	EC(UniMod:4)C(UniMod:4)DKPLLEK2	3086.1
con-sp|con-P02769|ALBU_BOVIN	con-sp|con-P02769|ALBU_BOVIN	Albumin	Albumin		1	ECCDKPLLEK	EC(UniMod:4)C(UniMod:4)DKPLLEK	3	EC(UniMod:4)C(UniMod:4)DKPLLEK3	4634.09
con-sp|con-P02769|ALBU_BOVIN	con-sp|con-P02769|ALBU_BOVIN;con-sp|con-P02770|ALBU_RAT	Albumin	Albumin		1	ECCHGDLLECADDR	EC(UniMod:4)C(UniMod:4)HGDLLEC(UniMod:4)ADDR	2	EC(UniMod:4)C(UniMod:4)HGDLLEC(UniMod:4)ADDR2	4077.15
con-sp|con-P02769|ALBU_BOVIN	con-sp|con-P02769|ALBU_BOVIN;con-sp|con-P02770|ALBU_RAT	Albumin	Albumin		1	ECCHGDLLECADDR	EC(UniMod:4)C(UniMod:4)HGDLLEC(UniMod:4)ADDR	3	EC(UniMod:4)C(UniMod:4)HGDLLEC(UniMod:4)ADDR3	137398
A0A0M3K1G1	A0A0M3K1G1	A0A0M3K1G1_ANISI	ASIM_LOCUS14113	PB1 domain-containing protein	1	ECCPIMSK	EC(UniMod:4)C(UniMod:4)PIMSK	2	EC(UniMod:4)C(UniMod:4)PIMSK2	74827.7
A0A0M3K1G1	A0A0M3K1G1	A0A0M3K1G1_ANISI	ASIM_LOCUS14113	PB1 domain-containing protein	1	ECCPIMSK	EC(UniMod:4)C(UniMod:4)PIM(UniMod:35)SK	2	EC(UniMod:4)C(UniMod:4)PIM(UniMod:35)SK2	40154
A0A0M3JRV0	A0A0M3JRV0	A0A0M3JRV0_ANISI	ASIM_LOCUS10213	LIM zinc-binding domain-containing protein	1	ECFCCTNCNTSLAGQR	EC(UniMod:4)FC(UniMod:4)C(UniMod:4)TNC(UniMod:4)NTSLAGQR	2	EC(UniMod:4)FC(UniMod:4)C(UniMod:4)TNC(UniMod:4)NTSLAGQR2	987043
A0A0M3JWX3	A0A0M3JWX3	A0A0M3JWX3_ANISI	ASIM_LOCUS12283	Uncharacterized protein	1	ECQSHPQAAESQVALR	EC(UniMod:4)QSHPQAAESQVALR	3	EC(UniMod:4)QSHPQAAESQVALR3	1132.03
A0A0M3K5W1	A0A0M3K5W1	A0A0M3K5W1_ANISI	ASIM_LOCUS15759	Uncharacterized protein	1	ECSLLKEEER	EC(UniMod:4)SLLKEEER	2	EC(UniMod:4)SLLKEEER2	1431.04
A0A3P6T8G2	A0A3P6T8G2	A0A3P6T8G2_ANISI	ASIM_LOCUS17927	SH3 domain-containing protein	1	ECVLALYDYTEK	EC(UniMod:4)VLALYDYTEK	2	EC(UniMod:4)VLALYDYTEK2	997031
con-sp|con-Q29443|TRFE_BOVIN	con-sp|con-Q29443|TRFE_BOVIN	Serotransferrin	Serotransferrin		1	ECVPNSNER	EC(UniMod:4)VPNSNER	2	EC(UniMod:4)VPNSNER2	5449.13
A0A0M3J2Q2	A0A0M3J2Q2	A0A0M3J2Q2_ANISI	ASIM_LOCUS1685	Properdin (inferred by orthology to a human protein)	1	ECVTSEGDASSR	EC(UniMod:4)VTSEGDASSR	2	EC(UniMod:4)VTSEGDASSR2	68362.8
A0A0M3KAH2	A0A0M3JT35;A0A0M3K4R0;A0A0M3KAH2;A0A158PPL0;A0A3P6R6D8	A0A0M3KAH2_ANISI	ASIM_LOCUS17370	Tubulin alpha chain	0	EDAANNYAR	EDAANNYAR	2	EDAANNYAR2	12933.3
A0A158PNY1	A0A158PNY1	A0A158PNY1_ANISI	ASIM_LOCUS12609	NADH dehydrogenase [ubiquinone] iron-sulfur protein 4, mitochondrial	1	EDAINFCVK	EDAINFC(UniMod:4)VK	2	EDAINFC(UniMod:4)VK2	5870.16
A0A0M3K9Z9	A0A0M3K9Z9	A0A0M3K9Z9_ANISI	ASIM_LOCUS17197	Peroxiredoxin 1 (inferred by orthology to a D. melanogaster protein)	1	EDDGIAYR	EDDGIAYR	2	EDDGIAYR2	95101.9
A0A0M3JSU8	A0A0M3JSU8	A0A0M3JSU8_ANISI	ASIM_LOCUS10632	Delta-1-pyrroline-5-carboxylate synthase	1	EDECGLALGR	EDEC(UniMod:4)GLALGR	2	EDEC(UniMod:4)GLALGR2	7091.19
A0A0M3K9T1	A0A0M3K9T1	A0A0M3K9T1_ANISI	ASIM_LOCUS17129	SHSP domain-containing protein	1	EDELGFVER	EDELGFVER	2	EDELGFVER2	8291.21
A0A0M3JMM6	A0A0M3JMM6	A0A0M3JMM6_ANISI	ASIM_LOCUS8660	AMP-dependent synthetase/ligase domain-containing protein	1	EDGSLLIIDR	EDGSLLIIDR	2	EDGSLLIIDR2	5886.15
A0A0M3KAH2	A0A0M3JT35;A0A0M3KAH2;A0A0M3KB72;A0A3P6R6D8	A0A0M3KAH2_ANISI	ASIM_LOCUS17370	Tubulin alpha chain	0	EDLAALEK	EDLAALEK	2	EDLAALEK2	30403.6
A0A0M3KCD5	A0A0M3KCD5	A0A0M3KCD5_ANISI	ASIM_LOCUS18033	Uncharacterized protein	1	EDLASGASIFSR	EDLASGASIFSR	2	EDLASGASIFSR2	17870.6
A0A0M3JRP9	A0A0M3JRP9	A0A0M3JRP9_ANISI	ASIM_LOCUS10154	60S acidic ribosomal protein P0	1	EDLCEIR	EDLC(UniMod:4)EIR	2	EDLC(UniMod:4)EIR2	25610.6
A0A158PN23	A0A158PN23	A0A158PN23_ANISI	ASIM_LOCUS10411	Twitchin (inferred by orthology to a C. elegans protein)	1	EDLGQYR	EDLGQYR	2	EDLGQYR2	3955.08
A0A3P6RND9	A0A3P6RND9	A0A3P6RND9_ANISI	ASIM_LOCUS15573	Myosin tail domain-containing protein	1	EDLVEQLQGIQK	EDLVEQLQGIQK	2	EDLVEQLQGIQK2	4288.13
A0A0M3K1G1	A0A0M3K1G1	A0A0M3K1G1_ANISI	ASIM_LOCUS14113	PB1 domain-containing protein	1	EDQCDIYWR	EDQC(UniMod:4)DIYWR	2	EDQC(UniMod:4)DIYWR2	13431.4
A0A0M3JWX6	A0A0M3JWX6	A0A0M3JWX6_ANISI	ASIM_LOCUS12286	60S ribosomal protein L7 (inferred by orthology to a C. elegans protein)	1	EDQINNLLR	EDQINNLLR	2	EDQINNLLR2	62257.9
A0A0M3JUI8	A0A0M3JUI8	A0A0M3JUI8_ANISI	ASIM_LOCUS11316	Uncharacterized protein	1	EDQSILCTGESGAGK	EDQSILC(UniMod:4)TGESGAGK	2	EDQSILC(UniMod:4)TGESGAGK2	1914.06
A0A0M3JWQ2	A0A0M3JWQ2	A0A0M3JWQ2_ANISI	hsp90	Endoplasmin (inferred by orthology to a human protein); Heat shock protein 90	1	EDQTEYLEER	EDQTEYLEER	2	EDQTEYLEER2	20810.6
A0A0M3KCE6	A0A0M3KCE6	A0A0M3KCE6_ANISI	ASIM_LOCUS18044	Tropomyosin (inferred by orthology to a C. elegans protein)	1	EDSYEEQIR	EDSYEEQIR	2	EDSYEEQIR2	251630
A0A0M3JRD0	A0A0M3JRD0	A0A0M3JRD0_ANISI	ASIM_LOCUS10009	Vacuolar protein sorting-associated protein 13C (inferred by orthology to a human protein)	1	EDTNLIEEAEK	EDTNLIEEAEK	2	EDTNLIEEAEK2	3493.12
A0A0M3K5Y3	A0A0M3K5Y3	A0A0M3K5Y3_ANISI	ASIM_LOCUS15781	Dihydrolipoamide acetyltransferase component of pyruvate dehydrogenase complex	1	EDVAAFK	EDVAAFK	2	EDVAAFK2	15952.2
A0A0M3JVL0	A0A0M3JVL0	A0A0M3JVL0_ANISI	ASIM_LOCUS11732	AFG3-like protein 2 (inferred by orthology to a human protein)	1	EDVDSQLTSSTQK	EDVDSQLTSSTQK	2	EDVDSQLTSSTQK2	2939.1
A0A0M3KES7	A0A0M3KES7;A0A0M3KG99	A0A0M3KES7_ANISI	ASIM_LOCUS18875	DUF19 domain-containing protein	0	EDVIAVCR	EDVIAVC(UniMod:4)R	2	EDVIAVC(UniMod:4)R2	9756.21
A0A0M3K8Z5	A0A0M3K8Z5;A0A3P6NTK3	A0A0M3K8Z5_ANISI	ASIM_LOCUS16843	Protein disulfide-isomerase A3 (inferred by orthology to a human protein)	0	EDVVIAK	EDVVIAK	2	EDVVIAK2	3236.07
A0A0M3K9C4	A0A0M3K9C4	A0A0M3K9C4_ANISI	ASIM_LOCUS16971	Glucose transporter type 1 (inferred by orthology to a D. melanogaster protein)	1	EEAAQMAAVEK	EEAAQMAAVEK	2	EEAAQMAAVEK2	8720.23
A0A0M3K9C4	A0A0M3K9C4	A0A0M3K9C4_ANISI	ASIM_LOCUS16971	Glucose transporter type 1 (inferred by orthology to a D. melanogaster protein)	1	EEAAQMAAVEK	EEAAQM(UniMod:35)AAVEK	2	EEAAQM(UniMod:35)AAVEK2	1311.04
con-sp|con-P35908|K22E_HUMAN	con-sp|con-P35908|K22E_HUMAN	Keratin,	Keratin,		1	EEAEALYHSK	EEAEALYHSK	2	EEAEALYHSK2	1258.04
A0A0M3JS91	A0A0M3JS91	A0A0M3JS91_ANISI	ASIM_LOCUS10383	Uncharacterized protein	1	EEAEEQLPESSSR	EEAEEQLPESSSR	2	EEAEEQLPESSSR2	8757.26
A0A0M3KF39	A0A0M3KF39	A0A0M3KF39_ANISI	ASIM_LOCUS18987	GILT-like protein (inferred by orthology to a C. elegans protein)	1	EECMINR	EEC(UniMod:4)MINR	2	EEC(UniMod:4)MINR2	2955.06
A0A0M3JS36	A0A0M3JS36	A0A0M3JS36_ANISI	ASIM_LOCUS10320	dolichyl-diphosphooligosaccharide--protein glycotransferase	1	EEDAYEIIR	EEDAYEIIR	2	EEDAYEIIR2	12021.4
A0A0M3KEJ3	A0A0M3KEJ3	A0A0M3KEJ3_ANISI	ASIM_LOCUS18791	SHSP domain-containing protein	1	EEDGGTIER	EEDGGTIER	2	EEDGGTIER2	4730.1
A0A3P6RE65	A0A0M3K2R2;A0A3P6RE65;A0A3P6RND9	A0A3P6RE65_ANISI	ASIM_LOCUS14319	Myosin motor domain-containing protein	0	EEEFENTR	EEEFENTR	2	EEEFENTR2	72780.8
A0A3P6RE65	A0A0M3K2R2;A0A3P6RE65	A0A3P6RE65_ANISI	ASIM_LOCUS14319	Myosin motor domain-containing protein	0	EEEFENTRK	EEEFENTRK	2	EEEFENTRK2	6692.16
A0A3P6RND9	A0A3P6RND9	A0A3P6RND9_ANISI	ASIM_LOCUS15573	Myosin tail domain-containing protein	1	EEEFENTRR	EEEFENTRR	2	EEEFENTRR2	2089.05
A0A3P6RND9	A0A3P6RND9	A0A3P6RND9_ANISI	ASIM_LOCUS15573	Myosin tail domain-containing protein	1	EEEFENTRR	EEEFENTRR	3	EEEFENTRR3	3993.06
A0A158PP35	A0A158PP35;A0A3P6S783	A0A158PP35_ANISI	ASIM_LOCUS12986	Paramyosin (inferred by orthology to a C. elegans protein)	0	EEEMEALR	EEEMEALR	2	EEEMEALR2	26357.7
A0A158PP35	A0A158PP35;A0A3P6S783	A0A158PP35_ANISI	ASIM_LOCUS12986	Paramyosin (inferred by orthology to a C. elegans protein)	0	EEEMEALR	EEEM(UniMod:35)EALR	2	EEEM(UniMod:35)EALR2	7590.17
A0A158PP35	A0A158PP35;A0A3P6S783	A0A158PP35_ANISI	ASIM_LOCUS12986	Paramyosin (inferred by orthology to a C. elegans protein)	0	EEEMEALRK	EEEMEALRK	2	EEEMEALRK2	37521.9
A0A0M3K766	A0A0M3K766	A0A0M3K766_ANISI	ASIM_LOCUS16214	Calreticulin	1	EEFLDDSWEQR	EEFLDDSWEQR	2	EEFLDDSWEQR2	3175.1
A0A0M3JTX4	A0A0M3JTX4	A0A0M3JTX4_ANISI	ASIM_LOCUS11065	NAD(P)-bd_dom domain-containing protein	1	EEFPEATIIR	EEFPEATIIR	2	EEFPEATIIR2	10433.3
A0A0M3J425	A0A0M3J425	A0A0M3J425_ANISI	ASIM_LOCUS2158	Uncharacterized protein	1	EEFVAMCYAR	EEFVAMC(UniMod:4)YAR	2	EEFVAMC(UniMod:4)YAR2	2343.07
A0A158PPN0	A0A158PPN0	A0A158PPN0_ANISI	ASIM_LOCUS14513	Filamin-B (inferred by orthology to a human protein)	1	EEGEHLITVK	EEGEHLITVK	2	EEGEHLITVK2	2629.07
A0A0M3JXE5	A0A0M3JXE5	A0A0M3JXE5_ANISI	ASIM_LOCUS12482	Uncharacterized protein	1	EEGFEVQDAAQSK	EEGFEVQDAAQSK	2	EEGFEVQDAAQSK2	2774.09
A0A0M3JR99	A0A0M3JR99	A0A0M3JR99_ANISI	ASIM_LOCUS9973	Phosphate carrier protein, mitochondrial	1	EEGFTALSK	EEGFTALSK	2	EEGFTALSK2	15299.3
A0A3P6QLW6	A0A3P6QLW6	A0A3P6QLW6_ANISI	ASIM_LOCUS13980	Pyruvate dehydrogenase E1 component subunit alpha	1	EEIQEVR	EEIQEVR	2	EEIQEVR2	46196
A0A0M3JXT7	A0A0M3JXT7	A0A0M3JXT7_ANISI	ASIM_LOCUS12644	Transmembrane protein 144 (inferred by orthology to a human protein)	1	EEKDQLSSDDPPSAK	EEKDQLSSDDPPSAK	2	EEKDQLSSDDPPSAK2	1433.05
A0A3P6SLJ0	A0A3P6P464;A0A3P6SLJ0	A0A3P6SLJ0_ANISI	ASIM_LOCUS19808	Myosin tail domain-containing protein	0	EELAASCDQAER	EELAASC(UniMod:4)DQAER	2	EELAASC(UniMod:4)DQAER2	2521.08
A0A0M3JGC4	A0A0M3JGC4	A0A0M3JGC4_ANISI	ASIM_LOCUS6454	Proteasomal ubiquitin receptor ADRM1 homolog (inferred by orthology to a C. elegans protein)	1	EELEQTIR	EELEQTIR	2	EELEQTIR2	8172.21
A0A3P6RE65	A0A3P6RE65	A0A3P6RE65_ANISI	ASIM_LOCUS14319	Myosin motor domain-containing protein	1	EELVVAMDQAER	EELVVAMDQAER	2	EELVVAMDQAER2	60452.8
A0A3P6RE65	A0A3P6RE65	A0A3P6RE65_ANISI	ASIM_LOCUS14319	Myosin motor domain-containing protein	1	EELVVAMDQAER	EELVVAM(UniMod:35)DQAER	2	EELVVAM(UniMod:35)DQAER2	16953.6
A0A0M3JRY9	A0A0M3JRY9	A0A0M3JRY9_ANISI	ASIM_LOCUS10262	Uncharacterized protein	1	EEMMTAQSTANNLQK	EEMMTAQSTANNLQK	2	EEMMTAQSTANNLQK2	1757.07
A0A0M3JRY9	A0A0M3JRY9	A0A0M3JRY9_ANISI	ASIM_LOCUS10262	Uncharacterized protein	1	EEMMTAQSTANNLQK	EEM(UniMod:35)MTAQSTANNLQK	2	EEM(UniMod:35)MTAQSTANNLQK2	816034
A0A0M3K1Y0	A0A0M3K1Y0	A0A0M3K1Y0_ANISI	ASIM_LOCUS14302	Uncharacterized protein	1	EENANFYVVHER	EENANFYVVHER	2	EENANFYVVHER2	1512.05
A0A0M3K1Y0	A0A0M3K1Y0	A0A0M3K1Y0_ANISI	ASIM_LOCUS14302	Uncharacterized protein	1	EENANFYVVHER	EENANFYVVHER	3	EENANFYVVHER3	4788.11
A0A0M3J9M3	A0A0M3J9M3	A0A0M3J9M3_ANISI	ASIM_LOCUS4105	Uncharacterized protein	1	EEPATQTEAEK	EEPATQTEAEK	2	EEPATQTEAEK2	3455.1
A0A0M3JQT2	A0A0M3JQT2	A0A0M3JQT2_ANISI	ASIM_LOCUS9771	Coatomer subunit beta' (inferred by orthology to a human protein)	1	EEPAVSMDGSGK	EEPAVSMDGSGK	2	EEPAVSMDGSGK2	1780.05
A0A0M3KB37	A0A0M3KB37	A0A0M3KB37_ANISI	ASIM_LOCUS17585	Myosin-3 (inferred by orthology to a C. elegans protein)	1	EEQAEPDGDEDAK	EEQAEPDGDEDAK	2	EEQAEPDGDEDAK2	38351.1
A0A3P6RE65	A0A3P6RE65	A0A3P6RE65_ANISI	ASIM_LOCUS14319	Myosin motor domain-containing protein	1	EEQAEPDGTAEADK	EEQAEPDGTAEADK	2	EEQAEPDGTAEADK2	82782.8
A0A0M3JFX7	A0A0M3JFX7	A0A0M3JFX7_ANISI	ASIM_LOCUS6304	Myosin motor domain-containing protein	1	EEQAEPDGTDAAER	EEQAEPDGTDAAER	2	EEQAEPDGTDAAER2	2579.09
A0A0M3K659	A0A0M3K659	A0A0M3K659_ANISI	ASIM_LOCUS15857	Myosin motor domain-containing protein	1	EEQAEPDGTDEAQK	EEQAEPDGTDEAQK	2	EEQAEPDGTDEAQK2	56021.1
A0A0M3K3W5	A0A0M3K3W5	A0A0M3K3W5_ANISI	ASIM_LOCUS15063	40S ribosomal protein S14 (inferred by orthology to a C. elegans protein)	1	EEQPVVTLGPQAK	EEQPVVTLGPQAK	2	EEQPVVTLGPQAK2	8134.3
A0A0M3JDJ0	A0A0M3JDJ0;A0A0M3JPL9	A0A0M3JDJ0_ANISI	ASIM_LOCUS5473	Myosin tail domain-containing protein	0	EERDELVK	EERDELVK	2	EERDELVK2	18830.4
A0A0M3KAH1	A0A0M3KAH1	A0A0M3KAH1_ANISI	ASIM_LOCUS17369	Insulin-degrading enzyme (inferred by orthology to a human protein)	1	EESASVAPR	EESASVAPR	2	EESASVAPR2	2026.04
A0A158PPN0	A0A158PPN0	A0A158PPN0_ANISI	ASIM_LOCUS14513	Filamin-B (inferred by orthology to a human protein)	1	EESDPTAISVSGDGLR	EESDPTAISVSGDGLR	2	EESDPTAISVSGDGLR2	13226.5
A0A0M3J173;A0A0M3J255	A0A0M3J173;A0A0M3J255	A0A0M3J173_ANISI;A0A0M3J255_ANISI	ASIM_LOCUS1157;ASIM_LOCUS1488	MARVEL domain-containing protein	0	EETYTTTEPDGTLVTTTTK	EETYTTTEPDGTLVTTTTK	2	EETYTTTEPDGTLVTTTTK2	2208.11
A0A0M3KDQ4	A0A0M3KDQ4;A0A0M3KIZ1	A0A0M3KDQ4_ANISI	ASIM_LOCUS18502	Troponin T, skeletal muscle (inferred by orthology to a D. melanogaster protein)	0	EEVEEELR	EEVEEELR	2	EEVEEELR2	13879.3
A0A0M3JUN5	A0A0M3JUN5	A0A0M3JUN5_ANISI	ASIM_LOCUS11370	60S ribosomal protein L17	1	EEVVAKPAEGVTK	EEVVAKPAEGVTK	2	EEVVAKPAEGVTK2	1953.07
A0A0M3JUN5	A0A0M3JUN5	A0A0M3JUN5_ANISI	ASIM_LOCUS11370	60S ribosomal protein L17	1	EEVVAKPAEGVTK	EEVVAKPAEGVTK	3	EEVVAKPAEGVTK3	2928.05
A0A0M3IYV2	A0A0M3IYV2	A0A0M3IYV2_ANISI	ASIM_LOCUS335	60S ribosomal protein L17	1	EEVVAKPTETAGK	EEVVAKPTETAGK	3	EEVVAKPTETAGK3	8643.18
A0A0M3KIB5	A0A0M3KIB5	A0A0M3KIB5_ANISI	ASIM_LOCUS20113	39S ribosomal protein L28, mitochondrial	1	EEYFADDAER	EEYFADDAER	2	EEYFADDAER2	2255.06
A0A0M3IXZ4	A0A0M3IXZ4	A0A0M3IXZ4_ANISI	ASIM_LOCUS19	Apolipophorins (inferred by orthology to a D. melanogaster protein)	1	EFANELGPEYK	EFANELGPEYK	2	EFANELGPEYK2	35427
A0A0M3K6U5	A0A0M3K6U5;A0A3P6S6R5	A0A0M3K6U5_ANISI	ASIM_LOCUS16093	Ig-like domain-containing protein	0	EFDDAATGTYVCK	EFDDAATGTYVC(UniMod:4)K	2	EFDDAATGTYVC(UniMod:4)K2	7054.24
A0A0M3K0Z0	A0A0M3K0Z0	A0A0M3K0Z0_ANISI	Ca-P60A	Calcium-transporting ATPase	1	EFDDLPPEQQSDACR	EFDDLPPEQQSDAC(UniMod:4)R	2	EFDDLPPEQQSDAC(UniMod:4)R2	16064.6
A0A0M3K059	A0A0M3K059	A0A0M3K059_ANISI	ASIM_LOCUS13613	pyruvate carboxylase	1	EFDEFEQFR	EFDEFEQFR	2	EFDEFEQFR2	27134.8
A0A158PN69	A0A158PN69	A0A158PN69_ANISI	ASIM_LOCUS10730	Glycogen debranching enzyme	1	EFEEIVK	EFEEIVK	2	EFEEIVK2	2660.06
A0A0M3J6W1	A0A0M3J6W1	A0A0M3J6W1_ANISI	ASIM_LOCUS3144	Fatty acid-binding protein homolog 9 (inferred by orthology to a C. elegans protein)	1	EFEETTGDGR	EFEETTGDGR	2	EFEETTGDGR2	3662.08
A0A0M3JX55	A0A0M3JX55	A0A0M3JX55_ANISI	ASIM_LOCUS12375	SHSP domain-containing protein	1	EFEGYTPR	EFEGYTPR	2	EFEGYTPR2	34302.8
A0A0M3K503	A0A0M3K503	A0A0M3K503_ANISI	ASIM_LOCUS15451	SH3 domain-containing protein	1	EFGLQSPADGVR	EFGLQSPADGVR	2	EFGLQSPADGVR2	7081.21
A0A0M3JUQ3	A0A0M3JUQ3	A0A0M3JUQ3_ANISI	ASIM_LOCUS11389	Aconitate hydratase, mitochondrial	1	EFGPVADTAR	EFGPVADTAR	2	EFGPVADTAR2	30049.7
A0A0M3J6P2	A0A0M3J6P2	A0A0M3J6P2_ANISI	ASIM_LOCUS3077	Adenylosuccinate synthetase	1	EFGVTTGR	EFGVTTGR	2	EFGVTTGR2	6633.14
A0A0M3JVZ6	A0A0M3JVZ6	A0A0M3JVZ6_ANISI	ASIM_LOCUS11890	6-phosphogluconate dehydrogenase, decarboxylating	1	EFIEHIR	EFIEHIR	2	EFIEHIR2	5606.13
A0A0M3K458	A0A0M3K458	A0A0M3K458_ANISI	ASIM_LOCUS15156	SCP domain-containing protein	1	EFITDQHNQLR	EFITDQHNQLR	2	EFITDQHNQLR2	1817.06
A0A0M3J5P9	A0A0M3J5P9;A0A0M3JAA8	A0A0M3J5P9_ANISI	ASIM_LOCUS2733	Uncharacterized protein	0	EFLSTDTSPTSDPYGDR	EFLSTDTSPTSDPYGDR	2	EFLSTDTSPTSDPYGDR2	1186.05
A0A0M3JT78	A0A0M3JT78	A0A0M3JT78_ANISI	ASIM_LOCUS10777	T-complex protein 1 subunit delta	1	EFNVDLR	EFNVDLR	2	EFNVDLR2	3251.07
A0A0M3K8S9	A0A0M3K8S9	A0A0M3K8S9_ANISI	ASIM_LOCUS16776	NADH dehydrogenase [ubiquinone] 1 beta subcomplex subunit 3	1	EFPQLAAHEQR	EFPQLAAHEQR	2	EFPQLAAHEQR2	2543.08
A0A3P6S466	A0A3P6S466	A0A3P6S466_ANISI	ASIM_LOCUS13928	Vinculin	1	EFSDALTR	EFSDALTR	2	EFSDALTR2	7754.18
A0A0M3JSK9	A0A0M3JSK9	A0A0M3JSK9_ANISI	ASIM_LOCUS10525	Prohibitin	1	EFTEAVEMK	EFTEAVEMK	2	EFTEAVEMK2	8278.22
A0A158PN13	A0A158PN13	A0A158PN13_ANISI	ASIM_LOCUS10335	Collagen alpha-2(IV) chain (inferred by orthology to a C. elegans protein)	1	EFTGSGSIVGPR	EFTGSGSIVGPR	2	EFTGSGSIVGPR2	32838
A0A0M3K0Z0	A0A0M3K0Z0	A0A0M3K0Z0_ANISI	Ca-P60A	Calcium-transporting ATPase	1	EFTLEFSR	EFTLEFSR	2	EFTLEFSR2	19767.5
A0A0M3K6E2	A0A0M3K6E2	A0A0M3K6E2_ANISI	ASIM_LOCUS15940	Glycoside hydrolase family 19 catalytic domain-containing protein	1	EFVALNEDNQK	EFVALNEDNQK	2	EFVALNEDNQK2	1977.06
A0A0M3IXZ4	A0A0M3IXZ4;A0A0M3IYH2	A0A0M3IXZ4_ANISI	ASIM_LOCUS19	Apolipophorins (inferred by orthology to a D. melanogaster protein)	0	EFVATEHIDEQVAGK	EFVATEHIDEQVAGK	2	EFVATEHIDEQVAGK2	1039.04
A0A0M3IXZ4	A0A0M3IXZ4;A0A0M3IYH2	A0A0M3IXZ4_ANISI	ASIM_LOCUS19	Apolipophorins (inferred by orthology to a D. melanogaster protein)	0	EFVATEHIDEQVAGK	EFVATEHIDEQVAGK	3	EFVATEHIDEQVAGK3	7793.18
A0A3P6R892	A0A3P6R892	A0A3P6R892_ANISI	ASIM_LOCUS14241	GDP-mannose 4,6-dehydratase	1	EFVQLAFK	EFVQLAFK	2	EFVQLAFK2	2328.06
A0A0M3KE39	A0A0M3J2I7;A0A0M3KE39	A0A0M3KE39_ANISI	ASIM_LOCUS18637	60S ribosomal protein L18a	0	EFVVIGR	EFVVIGR	2	EFVVIGR2	9925.19
A0A0M3JX94	A0A0M3JX94	A0A0M3JX94_ANISI	ASIM_LOCUS12423	Succinate-semialdehyde dehydrogenase, mitochondrial (inferred by orthology to a human protein)	1	EGAAQGIDEFSQWK	EGAAQGIDEFSQWK	2	EGAAQGIDEFSQWK2	4714.18
A0A3P6PPE7	A0A3P6PPE7	A0A3P6PPE7_ANISI	ASIM_LOCUS9807	ATP-dependent 6-phosphofructokinase	1	EGAIIQPR	EGAIIQPR	2	EGAIIQPR2	15135.3
A0A0M3JRD7	A0A0M3JRD7	A0A0M3JRD7_ANISI	ASIM_LOCUS10019	Dimethylglycine dehydrogenase, mitochondrial (inferred by orthology to a human protein)	1	EGASFFFR	EGASFFFR	2	EGASFFFR2	7265.15
A0A3P6R332	A0A3P6R332	A0A3P6R332_ANISI	ASIM_LOCUS16180	Uncharacterized protein	1	EGASQAGMTGFGAFR	EGASQAGMTGFGAFR	2	EGASQAGMTGFGAFR2	13534.5
A0A3P6R332	A0A3P6R332	A0A3P6R332_ANISI	ASIM_LOCUS16180	Uncharacterized protein	1	EGASQAGMTGFGAFR	EGASQAGM(UniMod:35)TGFGAFR	2	EGASQAGM(UniMod:35)TGFGAFR2	3230.11
A0A0M3K947	A0A0M3K947	A0A0M3K947_ANISI	ASIM_LOCUS16895	F-actin-capping protein subunit alpha	1	EGCAGAFAQYNK	EGC(UniMod:4)AGAFAQYNK	2	EGC(UniMod:4)AGAFAQYNK2	2426.07
A0A0M3JZH0	A0A0M3JZH0	A0A0M3JZH0_ANISI	ASIM_LOCUS13330	40S ribosomal protein S2 (inferred by orthology to a C. elegans protein)	1	EGDKEWVPVTK	EGDKEWVPVTK	2	EGDKEWVPVTK2	5699.17
A0A0M3JZH0	A0A0M3JZH0	A0A0M3JZH0_ANISI	ASIM_LOCUS13330	40S ribosomal protein S2 (inferred by orthology to a C. elegans protein)	1	EGDKEWVPVTK	EGDKEWVPVTK	3	EGDKEWVPVTK3	7215.14
A0A0M3K529	A0A0M3K529	A0A0M3K529_ANISI	ASIM_LOCUS15477	Citrate synthase	1	EGDPIASIDPTK	EGDPIASIDPTK	2	EGDPIASIDPTK2	34013.9
A0A158PP33	A0A158PP33	A0A158PP33_ANISI	ASIM_LOCUS12964	DZANK-type domain-containing protein	1	EGDSYCTACGAR	EGDSYC(UniMod:4)TAC(UniMod:4)GAR	2	EGDSYC(UniMod:4)TAC(UniMod:4)GAR2	3589.09
A0A0M3IXZ4	A0A0M3IXZ4;A0A0M3KC58	A0A0M3IXZ4_ANISI	ASIM_LOCUS19	Apolipophorins (inferred by orthology to a D. melanogaster protein)	0	EGDWTILK	EGDWTILK	2	EGDWTILK2	8983.18
A0A158PN23	A0A158PN23	A0A158PN23_ANISI	ASIM_LOCUS10411	Twitchin (inferred by orthology to a C. elegans protein)	1	EGEEYQFR	EGEEYQFR	2	EGEEYQFR2	2433.06
A0A0M3JRS1	A0A0M3JRS1	A0A0M3JRS1_ANISI	ASIM_LOCUS10178	Acylpyruvase FAHD1, mitochondrial (inferred by orthology to a human protein)	1	EGEPIVTPR	EGEPIVTPR	2	EGEPIVTPR2	11039.3
A0A158PN23	A0A158PN23	A0A158PN23_ANISI	ASIM_LOCUS10411	Twitchin (inferred by orthology to a C. elegans protein)	1	EGESDALTTEGDGILAK	EGESDALTTEGDGILAK	2	EGESDALTTEGDGILAK2	1121.04
A0A0M3JWQ2	A0A0M3JWQ2	A0A0M3JWQ2_ANISI	hsp90	Endoplasmin (inferred by orthology to a human protein); Heat shock protein 90	1	EGEVEDVGEDEDEDKK	EGEVEDVGEDEDEDKK	3	EGEVEDVGEDEDEDKK3	1358.03
A0A0M3K0Q9	A0A0M3K0Q9	A0A0M3K0Q9_ANISI	ASIM_LOCUS13834	Chaperonin homolog Hsp-60, mitochondrial (inferred by orthology to a C. elegans protein)	1	EGFENISK	EGFENISK	2	EGFENISK2	10008.2
A0A0M3K4G1	A0A0M3K4G1	A0A0M3K4G1_ANISI	ASIM_LOCUS15259	Uncharacterized protein	1	EGFENISR	EGFENISR	2	EGFENISR2	9608.21
A0A158PN69	A0A158PN69	A0A158PN69_ANISI	ASIM_LOCUS10730	Glycogen debranching enzyme	1	EGFEQEMEDETK	EGFEQEMEDETK	2	EGFEQEMEDETK2	5498.2
A0A158PN69	A0A158PN69	A0A158PN69_ANISI	ASIM_LOCUS10730	Glycogen debranching enzyme	1	EGFEQEMEDETK	EGFEQEM(UniMod:35)EDETK	2	EGFEQEM(UniMod:35)EDETK2	1542.05
A0A0M3J351	A0A0M3J351	A0A0M3J351_ANISI	ASIM_LOCUS1834	Probable cyclin-dependent kinase 9 (inferred by orthology to a C. elegans protein)	1	EGFPITALR	EGFPITALR	2	EGFPITALR2	3623.08
A0A0M3JXM1	A0A0M3JXM1	A0A0M3JXM1_ANISI	ASIM_LOCUS12572	LD36273p (inferred by orthology to a D. melanogaster protein)	1	EGGGLEDADR	EGGGLEDADR	2	EGGGLEDADR2	3354.08
A0A3P6QS93	A0A3P6QS93	A0A3P6QS93_ANISI	ASIM_LOCUS12097	Dimethylglycine dehydrogenase, mitochondrial (inferred by orthology to a human protein)	1	EGGIFSFR	EGGIFSFR	2	EGGIFSFR2	25408.5
A0A0M3JW99	A0A0M3JW99	A0A0M3JW99_ANISI	ASIM_LOCUS12016	Ig-like domain-containing protein	1	EGGNVIVIK	EGGNVIVIK	2	EGGNVIVIK2	1156.03
A0A0M3JUY0	A0A0M3JUY0	A0A0M3JUY0_ANISI	ASIM_LOCUS11476	Uncharacterized protein	1	EGIHVNQLPQDVQPLPEEK	EGIHVNQLPQDVQPLPEEK	3	EGIHVNQLPQDVQPLPEEK3	3034.08
A0A0M3JU20	A0A0M3JU20	A0A0M3JU20_ANISI	ASIM_LOCUS11121	Uncharacterized protein	1	EGIHVNQLPSDVQALPEEK	EGIHVNQLPSDVQALPEEK	3	EGIHVNQLPSDVQALPEEK3	1143.03
A0A0M3KJJ2	A0A0M3KJJ2	A0A0M3KJJ2_ANISI	ASIM_LOCUS20542	Uncharacterized protein	1	EGIILLGK	EGIILLGK	2	EGIILLGK2	4626.09
A0A0M3JXN4	A0A0M3JXN4	A0A0M3JXN4_ANISI	ASIM_LOCUS12587	NADH-ubiquinone oxidoreductase 75 kDa subunit, mitochondrial	1	EGIYVNTEGRPQK	EGIYVNTEGRPQK	2	EGIYVNTEGRPQK2	857033
A0A0M3JWQ2	A0A0M3JWQ2	A0A0M3JWQ2_ANISI	hsp90	Endoplasmin (inferred by orthology to a human protein); Heat shock protein 90	1	EGLELPESEDEK	EGLELPESEDEK	2	EGLELPESEDEK2	15390.5
A0A0M3JWQ2	A0A0M3JWQ2	A0A0M3JWQ2_ANISI	hsp90	Endoplasmin (inferred by orthology to a human protein); Heat shock protein 90	1	EGLELPESEDEKK	EGLELPESEDEKK	2	EGLELPESEDEKK2	4832.17
A0A0M3K916	A0A0M3K916	A0A0M3K916_ANISI	ASIM_LOCUS16864	Calponin-homology (CH) domain-containing protein	1	EGLLDPAWEK	EGLLDPAWEK	2	EGLLDPAWEK2	24231.7
A0A0M3JT20	A0A0M3JT20	A0A0M3JT20_ANISI	ASIM_LOCUS10709	Uncharacterized protein	1	EGLVDFK	EGLVDFK	2	EGLVDFK2	6505.11
A0A0M3JSK8	A0A0M3JSK8	A0A0M3JSK8_ANISI	ASIM_LOCUS10524	Eukaryotic translation initiation factor 2 subunit 1	1	EGMILLSELSR	EGMILLSELSR	2	EGMILLSELSR2	897028
A0A0M3K9M9	A0A0M3K9M9	A0A0M3K9M9_ANISI	ASIM_LOCUS17077	Protein lethal(2)essential for life (inferred by orthology to a D. melanogaster protein)	1	EGMLTVQTPK	EGMLTVQTPK	2	EGMLTVQTPK2	13118.4
A0A0M3K9M9	A0A0M3K9M9	A0A0M3K9M9_ANISI	ASIM_LOCUS17077	Protein lethal(2)essential for life (inferred by orthology to a D. melanogaster protein)	1	EGMLTVQTPK	EGM(UniMod:35)LTVQTPK	2	EGM(UniMod:35)LTVQTPK2	1964.05
A0A3P6QCR5	A0A3P6QCR5	A0A3P6QCR5_ANISI	ASIM_LOCUS7981	1,4-alpha-glucan-branching enzyme (inferred by orthology to a human protein)	1	EGNNQSFHYCR	EGNNQSFHYC(UniMod:4)R	3	EGNNQSFHYC(UniMod:4)R3	2923.05
A0A0M3JW12	A0A0M3JW12	A0A0M3JW12_ANISI	ASIM_LOCUS11912	Integrin-linked protein kinase (inferred by orthology to a human protein)	1	EGNTFQVR	EGNTFQVR	2	EGNTFQVR2	3214.07
A0A0M3K3V9	A0A0M3K3V9	A0A0M3K3V9_ANISI	ASIM_LOCUS15057	Galectin	1	EGPFPFK	EGPFPFK	2	EGPFPFK2	6651.11
A0A0M3KAR6	A0A0M3KAR6	A0A0M3KAR6_ANISI	ASIM_LOCUS17465	Dynein light intermediate chain	1	EGQTAQTTRPVADPQAQLQR	EGQTAQTTRPVADPQAQLQR	3	EGQTAQTTRPVADPQAQLQR3	740021
A0A0M3JS36	A0A0M3JS36	A0A0M3JS36_ANISI	ASIM_LOCUS10320	dolichyl-diphosphooligosaccharide--protein glycotransferase	1	EGSSTMLNCLMYK	EGSSTMLNC(UniMod:4)LMYK	2	EGSSTMLNC(UniMod:4)LMYK2	1666.06
A0A0M3JS36	A0A0M3JS36	A0A0M3JS36_ANISI	ASIM_LOCUS10320	dolichyl-diphosphooligosaccharide--protein glycotransferase	1	EGSSTMLNCLMYK	EGSSTMLNC(UniMod:4)LM(UniMod:35)YK	2	EGSSTMLNC(UniMod:4)LM(UniMod:35)YK2	1573.06
A0A158PNK2	A0A158PNK2	A0A158PNK2_ANISI	ASIM_LOCUS11776	Uncharacterized protein	1	EGTVNNTNIGIK	EGTVNNTNIGIK	2	EGTVNNTNIGIK2	1093.04
A0A0M3J3F7	A0A0M3J3F7	A0A0M3J3F7_ANISI	ASIM_LOCUS1940	Neur_chan_LBD domain-containing protein	1	EGVEEVVLPSNR	EGVEEVVLPSNR	2	EGVEEVVLPSNR2	22675.7
A0A0M3K613	A0A0M3K613	A0A0M3K613_ANISI	ASIM_LOCUS15811	Elongation factor 2 (inferred by orthology to a C. elegans protein)	1	EGVLCDENMR	EGVLC(UniMod:4)DENMR	2	EGVLC(UniMod:4)DENMR2	18555.6
A0A0M3K613	A0A0M3K613	A0A0M3K613_ANISI	ASIM_LOCUS15811	Elongation factor 2 (inferred by orthology to a C. elegans protein)	1	EGVLCDENMR	EGVLC(UniMod:4)DENM(UniMod:35)R	2	EGVLC(UniMod:4)DENM(UniMod:35)R2	4649.13
A0A0M3J3R8	A0A0M3J3R8	A0A0M3J3R8_ANISI	ASIM_LOCUS2050	Uncharacterized protein	1	EGVQYEYIK	EGVQYEYIK	2	EGVQYEYIK2	9947.27
A0A0M3JPB6	A0A0M3JPB6	A0A0M3JPB6_ANISI	ASIM_LOCUS9249	ABC transporter domain-containing protein	1	EGYDTLVGER	EGYDTLVGER	2	EGYDTLVGER2	2491.07
A0A0M3IZR0	A0A0M3IZR0	A0A0M3IZR0_ANISI	ASIM_LOCUS643	L-2-hydroxyglutarate dehydrogenase, mitochondrial (inferred by orthology to a human protein)	1	EGYSYFAVSPK	EGYSYFAVSPK	2	EGYSYFAVSPK2	29364.9
A0A0M3JYB5	A0A0M3JYB5	A0A0M3JYB5_ANISI	ASIM_LOCUS12855	AO66 ankyrin (inferred by orthology to a C. elegans protein)	1	EHAAIDPQTK	EHAAIDPQTK	2	EHAAIDPQTK2	1371.03
A0A0M3JUQ3	A0A0M3JUQ3	A0A0M3JUQ3_ANISI	ASIM_LOCUS11389	Aconitate hydratase, mitochondrial	1	EHAALEPR	EHAALEPR	2	EHAALEPR2	5280.12
A0A0M3IZU8	A0A0M3IZU8;A0A0M3JU73;A0A3P6PJI1;A0A0M3JJM6;A0A0M3KCB9	A0A0M3IZU8_ANISI	ASIM_LOCUS681	phosphoenolpyruvate carboxykinase (GTP)	0	EHFIAAAFPSACGK	EHFIAAAFPSAC(UniMod:4)GK	2	EHFIAAAFPSAC(UniMod:4)GK2	13429.5
A0A0M3IZU8	A0A0M3IZU8;A0A0M3JU73;A0A3P6PJI1;A0A0M3JJM6;A0A0M3KCB9	A0A0M3IZU8_ANISI	ASIM_LOCUS681	phosphoenolpyruvate carboxykinase (GTP)	0	EHFIAAAFPSACGK	EHFIAAAFPSAC(UniMod:4)GK	3	EHFIAAAFPSAC(UniMod:4)GK3	35544.8
A0A0M3JVC5	A0A0M3JVC5	A0A0M3JVC5_ANISI	ASIM_LOCUS11640	Elongation factor Tu homologue (inferred by orthology to a C. elegans protein)	1	EHLLLAR	EHLLLAR	2	EHLLLAR2	8260.18
A0A0M3JXI1	A0A0M3JXI1	A0A0M3JXI1_ANISI	ASIM_LOCUS12526	60S ribosomal protein L10 (inferred by orthology to a C. elegans protein)	1	EHLSSEALEAAR	EHLSSEALEAAR	2	EHLSSEALEAAR2	7164.23
A0A0M3JXI1	A0A0M3JXI1	A0A0M3JXI1_ANISI	ASIM_LOCUS12526	60S ribosomal protein L10 (inferred by orthology to a C. elegans protein)	1	EHLSSEALEAAR	EHLSSEALEAAR	3	EHLSSEALEAAR3	18170.3
A0A0M3JT59	A0A0M3JT59	A0A0M3JT59_ANISI	ASIM_LOCUS10753	Failed axon connections (inferred by orthology to a D. melanogaster protein)	1	EHPDSSLAIR	EHPDSSLAIR	2	EHPDSSLAIR2	35169.9
A0A0M3KDA9	A0A0M3KDA9	A0A0M3KDA9_ANISI	ASIM_LOCUS18358	Uncharacterized protein	1	EHSDMMATLQR	EHSDMMATLQR	2	EHSDMMATLQR2	9160.27
A0A0M3KDA9	A0A0M3KDA9	A0A0M3KDA9_ANISI	ASIM_LOCUS18358	Uncharacterized protein	1	EHSDMMATLQR	EHSDMMATLQR	3	EHSDMMATLQR3	3733.06
A0A0M3KDA9	A0A0M3KDA9	A0A0M3KDA9_ANISI	ASIM_LOCUS18358	Uncharacterized protein	1	EHSDMMATLQR	EHSDMM(UniMod:35)ATLQR	2	EHSDMM(UniMod:35)ATLQR2	3575.12
A0A0M3KDA9	A0A0M3KDA9	A0A0M3KDA9_ANISI	ASIM_LOCUS18358	Uncharacterized protein	1	EHSDMMATLQR	EHSDMM(UniMod:35)ATLQR	3	EHSDMM(UniMod:35)ATLQR3	7861.13
A0A0M3K7J5	A0A0M3K7J5	A0A0M3K7J5_ANISI	ASIM_LOCUS16344	Titin	1	EIAEIALK	EIAEIALK	2	EIAEIALK2	2401.05
A0A0M3J6C9	A0A0M3J6C9;A0A3P6Q006	A0A0M3J6C9_ANISI	ASIM_LOCUS2962	Uncharacterized protein	0	EIAKLTELNSR	EIAKLTELNSR	2	EIAKLTELNSR2	2466.08
A0A0M3K7C7	A0A0M3K759;A0A0M3K7C7	A0A0M3K7C7_ANISI	ASIM_LOCUS16275	Histone H4	0	EIAQDFK	EIAQDFK	2	EIAQDFK2	6554.13
A0A0M3JTS5	A0A0M3JTS5	A0A0M3JTS5_ANISI	ASIM_LOCUS11010	Uncharacterized protein	1	EIASQFSTSR	EIASQFSTSR	2	EIASQFSTSR2	43499
A0A3P6PE34	A0A3P6PE34	A0A3P6PE34_ANISI	ASIM_LOCUS6775	IF rod domain-containing protein	1	EICDLNDR	EIC(UniMod:4)DLNDR	2	EIC(UniMod:4)DLNDR2	65455.5
A0A0M3J183	A0A0M3J183	A0A0M3J183_ANISI	ASIM_LOCUS1166	Uncharacterized protein	1	EIDASVQSSTEPR	EIDASVQSSTEPR	2	EIDASVQSSTEPR2	8991.27
A0A0M3JUI8	A0A0M3JUI8	A0A0M3JUI8_ANISI	ASIM_LOCUS11316	Uncharacterized protein	1	EIDDLNEANDTLAR	EIDDLNEANDTLAR	2	EIDDLNEANDTLAR2	8162.29
A0A3P6PHV8	A0A0M3J3L5;A0A3P6PHV8	A0A3P6PHV8_ANISI	ASIM_LOCUS1709	Uncharacterized protein	0	EIDELKK	EIDELKK	2	EIDELKK2	42376.8
A0A3P6TEJ7	A0A3P6TEJ7	A0A3P6TEJ7_ANISI	ASIM_LOCUS20740	Uncharacterized protein	1	EIDIGIPDSIGR	EIDIGIPDSIGR	2	EIDIGIPDSIGR2	5002.16
A0A0M3JSC0	A0A0M3JSC0	A0A0M3JSC0_ANISI	ASIM_LOCUS10417	Uncharacterized protein	1	EIDISFGK	EIDISFGK	2	EIDISFGK2	4475.09
A0A158PP77	A0A158PP77	A0A158PP77_ANISI	ASIM_LOCUS13276	phosphopyruvate hydratase	1	EIDQFMLDMDGTANK	EIDQFMLDM(UniMod:35)DGTANK	2	EIDQFMLDM(UniMod:35)DGTANK2	17555.8
A0A158PPF5	A0A158PPF5	A0A158PPF5_ANISI	ASIM_LOCUS13880	TDP43_N domain-containing protein	1	EIEELKNDAER	EIEELKNDAER	2	EIEELKNDAER2	9520.31
A0A158PPF5	A0A158PPF5	A0A158PPF5_ANISI	ASIM_LOCUS13880	TDP43_N domain-containing protein	1	EIEELKNDAER	EIEELKNDAER	3	EIEELKNDAER3	6733.14
A0A158PN55	A0A158PN55	A0A158PN55_ANISI	ASIM_LOCUS10581	Disks large 1 tumor suppressor protein (inferred by orthology to a D. melanogaster protein)	1	EIERLER	EIERLER	2	EIERLER2	15651.4
A0A0M3KC98	A0A0M3KC98;A0A3P6NXP2	A0A0M3KC98_ANISI	ASIM_LOCUS17996	Calponin-homology (CH) domain-containing protein	0	EIIAWANK	EIIAWANK	2	EIIAWANK2	4279.09
A0A0M3J1G0	A0A0M3J1G0;A0A3P6NJC7	A0A0M3J1G0_ANISI	ASIM_LOCUS1244	Tropomodulin	0	EIIDAIFENR	EIIDAIFENR	2	EIIDAIFENR2	2159.06
A0A0M3JSZ0	A0A0M3JSZ0	A0A0M3JSZ0_ANISI	ASIM_LOCUS10676	Uncharacterized protein	1	EIKDDSGDSVPLQK	EIKDDSGDSVPLQK	2	EIKDDSGDSVPLQK2	1244.05
A0A0M3JSZ0	A0A0M3JSZ0	A0A0M3JSZ0_ANISI	ASIM_LOCUS10676	Uncharacterized protein	1	EIKDDSGDSVPLQK	EIKDDSGDSVPLQK	3	EIKDDSGDSVPLQK3	1016.02
A0A0M3JSY5	A0A0M3JSY5	A0A0M3JSY5_ANISI	ASIM_LOCUS10671	Laminin subunit beta-1 (inferred by orthology to a D. melanogaster protein)	1	EINEFLDSER	EINEFLDSER	2	EINEFLDSER2	4306.13
A0A3P6T8G2	A0A3P6T8G2	A0A3P6T8G2_ANISI	ASIM_LOCUS17927	SH3 domain-containing protein	1	EINEQWNR	EINEQWNR	2	EINEQWNR2	3001.07
A0A0M3K5Y3	A0A0M3K5Y3	A0A0M3K5Y3_ANISI	ASIM_LOCUS15781	Dihydrolipoamide acetyltransferase component of pyruvate dehydrogenase complex	1	EIPLPALSPTMER	EIPLPALSPTMER	2	EIPLPALSPTMER2	32117
A0A0M3K5Y3	A0A0M3K5Y3	A0A0M3K5Y3_ANISI	ASIM_LOCUS15781	Dihydrolipoamide acetyltransferase component of pyruvate dehydrogenase complex	1	EIPLPALSPTMER	EIPLPALSPTM(UniMod:35)ER	2	EIPLPALSPTM(UniMod:35)ER2	26708.9
A0A0M3K916	A0A0M3K916	A0A0M3K916_ANISI	ASIM_LOCUS16864	Calponin-homology (CH) domain-containing protein	1	EIQDLVSAHNQFK	EIQDLVSAHNQFK	2	EIQDLVSAHNQFK2	5368.2
A0A0M3K916	A0A0M3K916	A0A0M3K916_ANISI	ASIM_LOCUS16864	Calponin-homology (CH) domain-containing protein	1	EIQDLVSAHNQFK	EIQDLVSAHNQFK	3	EIQDLVSAHNQFK3	3657.08
A0A3P6SLJ0	A0A3P6SLJ0	A0A3P6SLJ0_ANISI	ASIM_LOCUS19808	Myosin tail domain-containing protein	1	EIQLQIEEEQR	EIQLQIEEEQR	2	EIQLQIEEEQR2	13014.4
A0A3P6S466	A0A3P6S466	A0A3P6S466_ANISI	ASIM_LOCUS13928	Vinculin	1	EISGLLPGALENTQR	EISGLLPGALENTQR	2	EISGLLPGALENTQR2	2087.09
A0A3P6RHR4	A0A3P6RHR4	A0A3P6RHR4_ANISI	ASIM_LOCUS10628	RRM domain-containing protein	1	EISSATNALR	EISSATNALR	2	EISSATNALR2	3611.09
A0A0M3K3S4	A0A0M3K3S4	A0A0M3K3S4_ANISI	ASIM_LOCUS15022	NADH dehydrogenase [ubiquinone] flavoprotein 1, mitochondrial	1	EISTSGLR	EISTSGLR	2	EISTSGLR2	14566.3
A0A0M3J0M4	A0A0M3J0M4	A0A0M3J0M4_ANISI	ASIM_LOCUS957	Putative actin (inferred by orthology to a S. mansoni protein)	1	EITALAPSTMK	EITALAPSTMK	2	EITALAPSTMK2	14076.4
A0A0M3J0M4	A0A0M3J0M4	A0A0M3J0M4_ANISI	ASIM_LOCUS957	Putative actin (inferred by orthology to a S. mansoni protein)	1	EITALAPSTMK	EITALAPSTM(UniMod:35)K	2	EITALAPSTM(UniMod:35)K2	622568
A0A0M3KAY8	A0A0M3KAY8;A0A0M3JL01	A0A0M3KAY8_ANISI	ASIM_LOCUS17536	phosphoglycerate mutase (2,3-diphosphoglycerate-independent)	0	EITESIGMER	EITESIGMER	2	EITESIGMER2	37565
A0A0M3KAY8	A0A0M3KAY8;A0A0M3JL01	A0A0M3KAY8_ANISI	ASIM_LOCUS17536	phosphoglycerate mutase (2,3-diphosphoglycerate-independent)	0	EITESIGMER	EITESIGM(UniMod:35)ER	2	EITESIGM(UniMod:35)ER2	11615.3
A0A0M3K059	A0A0M3K059	A0A0M3K059_ANISI	ASIM_LOCUS13613	pyruvate carboxylase	1	EIVARPR	EIVARPR	2	EIVARPR2	2587.05
A0A0G2YNB9	A0A0G2YNB9	A0A0G2YNB9_ANISI	ASIM_LOCUS11220	Tubulin beta chain	1	EIVHVQAGQCGNQIGAK	EIVHVQAGQC(UniMod:4)GNQIGAK	3	EIVHVQAGQC(UniMod:4)GNQIGAK3	13550.3
A0A0M3K576	A0A0M3JMS0;A0A0M3K576	A0A0M3K576_ANISI	ASIM_LOCUS15524	Amidohydro-rel domain-containing protein	0	EIVNSNETLTDLGSK	EIVNSNETLTDLGSK	2	EIVNSNETLTDLGSK2	841032
A0A0M3KDZ4	A0A0M3KDZ4	A0A0M3KDZ4_ANISI	ASIM_LOCUS18592	Tubulin beta chain	1	EIVQVQAGQCGNQIGAK	EIVQVQAGQC(UniMod:4)GNQIGAK	2	EIVQVQAGQC(UniMod:4)GNQIGAK2	21777.9
A0A0M3KDZ4	A0A0M3KDZ4	A0A0M3KDZ4_ANISI	ASIM_LOCUS18592	Tubulin beta chain	1	EIVQVQAGQCGNQIGAK	EIVQVQAGQC(UniMod:4)GNQIGAK	3	EIVQVQAGQC(UniMod:4)GNQIGAK3	1777.04
A0A3P6Q9L7;A0A3P6QBB4	A0A3P6Q9L7;A0A3P6QBB4	A0A3P6Q9L7_ANISI;A0A3P6QBB4_ANISI	ASIM_LOCUS6679;ASIM_LOCUS9676	LTD domain-containing protein	0	EIVYVIPANVVLK	EIVYVIPANVVLK	2	EIVYVIPANVVLK2	12228.5
A0A3P6NK53	A0A3P6NK53	A0A3P6NK53_ANISI	ASIM_LOCUS677	formate--tetrahydrofolate ligase	1	EIYGADGIEVLPAAR	EIYGADGIEVLPAAR	2	EIYGADGIEVLPAAR2	1596.06
A0A0M3KGS5	A0A0M3KGS5;A0A3P6PY61	A0A0M3KGS5_ANISI	ASIM_LOCUS19572	Myosin tail domain-containing protein	0	EKAEELQIVR	EKAEELQIVR	2	EKAEELQIVR2	45826.3
A0A0M3KGS5	A0A0M3KGS5;A0A3P6PY61	A0A0M3KGS5_ANISI	ASIM_LOCUS19572	Myosin tail domain-containing protein	0	EKAEELQIVR	EKAEELQIVR	3	EKAEELQIVR3	20359.4
A0A0M3JSU8	A0A0M3JSU8	A0A0M3JSU8_ANISI	ASIM_LOCUS10632	Delta-1-pyrroline-5-carboxylate synthase	1	EKDILDANR	EKDILDANR	2	EKDILDANR2	3933.11
A0A3P6NF56;A0A3P6NY35	A0A3P6NF56;A0A3P6NY35	A0A3P6NF56_ANISI;A0A3P6NY35_ANISI	ASIM_LOCUS3171;ASIM_LOCUS4894	Uncharacterized protein	0	EKEEQMDVNK	EKEEQMDVNK	2	EKEEQMDVNK2	462012
A0A3P6TZ96	A0A3P6NHP5;A0A3P6TZ96	A0A3P6TZ96_ANISI	ASIM_LOCUS19440	Uncharacterized protein	0	EKFDEMTR	EKFDEMTR	2	EKFDEMTR2	18903.5
A0A3P6TZ96	A0A3P6NHP5;A0A3P6TZ96	A0A3P6TZ96_ANISI	ASIM_LOCUS19440	Uncharacterized protein	0	EKFDEMTR	EKFDEM(UniMod:35)TR	2	EKFDEM(UniMod:35)TR2	6294.15
A0A0M3K1Y0	A0A0M3K1Y0	A0A0M3K1Y0_ANISI	ASIM_LOCUS14302	Uncharacterized protein	1	EKIDDQYYQAGR	EKIDDQYYQAGR	2	EKIDDQYYQAGR2	3172.1
A0A0M3K1Y0	A0A0M3K1Y0	A0A0M3K1Y0_ANISI	ASIM_LOCUS14302	Uncharacterized protein	1	EKIDDQYYQAGR	EKIDDQYYQAGR	3	EKIDDQYYQAGR3	10304.2
A0A3P6S1K1	A0A0M3J241;A0A3P6S1K1	A0A3P6S1K1_ANISI	ASIM_LOCUS17747	Myosin tail domain-containing protein	0	EKNEIMNLK	EKNEIMNLK	2	EKNEIMNLK2	17167.5
A0A0M3JZK2	A0A0M3JZK2	A0A0M3JZK2_ANISI	ASIM_LOCUS13368	proteasome endopeptidase complex	1	EKSEITVAAASK	EKSEITVAAASK	2	EKSEITVAAASK2	1479.05
A0A0M3K8Q6	A0A0M3J547;A0A0M3K8Q6	A0A0M3K8Q6_ANISI	ASIM_LOCUS16754	40S ribosomal protein S3 (inferred by orthology to a C. elegans protein)	0	ELAEDGYSGVEVR	ELAEDGYSGVEVR	2	ELAEDGYSGVEVR2	49369.6
A0A3P6NDB2	A0A3P6NDB2	A0A3P6NDB2_ANISI	ASIM_LOCUS2188	NAD/GMP synthase domain-containing protein (Fragment)	1	ELAEQINSNHLR	ELAEQINSNHLR	2	ELAEQINSNHLR2	1045.04
A0A0M3KGS5	A0A0M3KGS5;A0A3P6PY61	A0A0M3KGS5_ANISI	ASIM_LOCUS19572	Myosin tail domain-containing protein	0	ELAETFDTR	ELAETFDTR	2	ELAETFDTR2	136203
A0A0M3IY82	A0A0M3IY82	A0A0M3IY82_ANISI	ASIM_LOCUS113	Calx-beta domain-containing protein	1	ELAIESDAR	ELAIESDAR	2	ELAIESDAR2	3237.09
A0A0M3IY77	A0A0M3IY77	A0A0M3IY77_ANISI	ASIM_LOCUS108	Pre-mRNA-splicing factor RBM22	1	ELALTDGTTPGGAIAK	ELALTDGTTPGGAIAK	2	ELALTDGTTPGGAIAK2	1453.06
A0A0M3JV73	A0A0M3JV73	A0A0M3JV73_ANISI	ASIM_LOCUS11583	Isovaleryl-CoA dehydrogenase, mitochondrial	1	ELAPLAGEIDR	ELAPLAGEIDR	2	ELAPLAGEIDR2	10589.3
A0A0M3K0A5	A0A0M3K0A5	A0A0M3K0A5_ANISI	ASIM_LOCUS13662	Uncharacterized protein	1	ELAPPTPK	ELAPPTPK	2	ELAPPTPK2	7128.14
A0A0M3K8R5	A0A0M3K8R5	A0A0M3K8R5_ANISI	ASIM_LOCUS16763	RNA helicase	1	ELAQQIQK	ELAQQIQK	2	ELAQQIQK2	2621.06
A0A0M3K5W1	A0A0M3K5W1	A0A0M3K5W1_ANISI	ASIM_LOCUS15759	Uncharacterized protein	1	ELATSVDPNR	ELATSVDPNR	2	ELATSVDPNR2	14697.4
A0A0M3K209	A0A0M3K209	A0A0M3K209_ANISI	ASIM_LOCUS14334	Glutathione S-transferase kappa 1 (inferred by orthology to a human protein)	1	ELCFFGSDR	ELC(UniMod:4)FFGSDR	2	ELC(UniMod:4)FFGSDR2	3520.1
A0A3P6TF73	A0A3P6TF73	A0A3P6TF73_ANISI	ASIM_LOCUS18373	Myosin tail domain-containing protein (Fragment)	1	ELDDELAEQK	ELDDELAEQK	2	ELDDELAEQK2	2128.06
A0A0M3IZF7	A0A0M3IZF7	A0A0M3IZF7_ANISI	ASIM_LOCUS540	phosphoenolpyruvate carboxykinase (GTP)	1	ELDDRFPGCMSGR	ELDDRFPGC(UniMod:4)MSGR	3	ELDDRFPGC(UniMod:4)MSGR3	19617.4
A0A0M3IZF7	A0A0M3IZF7	A0A0M3IZF7_ANISI	ASIM_LOCUS540	phosphoenolpyruvate carboxykinase (GTP)	1	ELDDRFPGCMSGR	ELDDRFPGC(UniMod:4)M(UniMod:35)SGR	3	ELDDRFPGC(UniMod:4)M(UniMod:35)SGR3	5904.12
A0A3P6PWA4	A0A3P6PWA4	A0A3P6PWA4_ANISI	ASIM_LOCUS9151	Myosin tail domain-containing protein (Fragment)	1	ELDEASER	ELDEASER	2	ELDEASER2	5318.1
A0A0M3K659	A0A0M3K659	A0A0M3K659_ANISI	ASIM_LOCUS15857	Myosin motor domain-containing protein	1	ELDEFNER	ELDEFNER	2	ELDEFNER2	171242
A0A3P6RND9	A0A3P6RND9	A0A3P6RND9_ANISI	ASIM_LOCUS15573	Myosin tail domain-containing protein	1	ELDELGER	ELDELGER	2	ELDELGER2	199671
A0A3P6QT08	A0A3P6QT08	A0A3P6QT08_ANISI	ASIM_LOCUS15013	Phosphoglycerate kinase	1	ELDYFAK	ELDYFAK	2	ELDYFAK2	19273.4
A0A0M3IZF7	A0A0M3IZF7	A0A0M3IZF7_ANISI	ASIM_LOCUS540	phosphoenolpyruvate carboxykinase (GTP)	1	ELEAQTAR	ELEAQTAR	2	ELEAQTAR2	207387
A0A0M3JW99	A0A0M3JW99	A0A0M3JW99_ANISI	ASIM_LOCUS12016	Ig-like domain-containing protein	1	ELEATETYK	ELEATETYK	2	ELEATETYK2	58846.7
A0A158PP35	A0A158PP35;A0A3P6S783	A0A158PP35_ANISI	ASIM_LOCUS12986	Paramyosin (inferred by orthology to a C. elegans protein)	0	ELEDAEGR	ELEDAEGR	2	ELEDAEGR2	476056
A0A3P6UFQ9	A0A3P6UFQ9	A0A3P6UFQ9_ANISI	ASIM_LOCUS20331	Myosin tail domain-containing protein (Fragment)	1	ELEDELER	ELEDELER	2	ELEDELER2	7572.2
A0A0M3JH52	A0A0M3JH52	A0A0M3JH52_ANISI	ASIM_LOCUS6734	Glutamate dehydrogenase, mitochondrial (inferred by orthology to a D. melanogaster protein)	1	ELEDWVIEHGTIK	ELEDWVIEHGTIK	2	ELEDWVIEHGTIK2	4703.17
A0A0M3JV05	A0A0M3JV05	A0A0M3JV05_ANISI	ASIM_LOCUS11503	GH13992p (inferred by orthology to a D. melanogaster protein)	1	ELEELEQEELDK	ELEELEQEELDK	2	ELEELEQEELDK2	2947.1
A0A3P6RE65	A0A3P6RE65	A0A3P6RE65_ANISI	ASIM_LOCUS14319	Myosin motor domain-containing protein	1	ELEELGDR	ELEELGDR	2	ELEELGDR2	189700
A0A3P6RND9	A0A3P6RND9	A0A3P6RND9_ANISI	ASIM_LOCUS15573	Myosin tail domain-containing protein	1	ELEFQCEEDR	ELEFQC(UniMod:4)EEDR	2	ELEFQC(UniMod:4)EEDR2	45003.5
A0A3P6RND9	A0A3P6RND9	A0A3P6RND9_ANISI	ASIM_LOCUS15573	Myosin tail domain-containing protein	1	ELEFQCEEDRK	ELEFQC(UniMod:4)EEDRK	2	ELEFQC(UniMod:4)EEDRK2	7815.28
A0A3P6RND9	A0A3P6RND9	A0A3P6RND9_ANISI	ASIM_LOCUS15573	Myosin tail domain-containing protein	1	ELEFQCEEDRK	ELEFQC(UniMod:4)EEDRK	3	ELEFQC(UniMod:4)EEDRK3	8997.17
A0A0M3JXG1	A0A0M3JXG1	A0A0M3JXG1_ANISI	ASIM_LOCUS12502	40S ribosomal protein S8	1	ELEFYLR	ELEFYLR	2	ELEFYLR2	27862.7
A0A0M3K9V2	A0A0M3K9V2	A0A0M3K9V2_ANISI	ASIM_LOCUS17150	Heat shock 70 kDa protein cognate 1 (inferred by orthology to a D. melanogaster protein)	1	ELEGVCNPIITK	ELEGVC(UniMod:4)NPIITK	2	ELEGVC(UniMod:4)NPIITK2	50315.7
A0A0M3K120	A0A0M3K120	A0A0M3K120_ANISI	ASIM_LOCUS13955	T-complex protein 1 subunit theta	1	ELEIQHPAAR	ELEIQHPAAR	2	ELEIQHPAAR2	1984.06
A0A0M3K120	A0A0M3K120	A0A0M3K120_ANISI	ASIM_LOCUS13955	T-complex protein 1 subunit theta	1	ELEIQHPAAR	ELEIQHPAAR	3	ELEIQHPAAR3	5906.09
A0A0M3JU26	A0A0M3JU26	A0A0M3JU26_ANISI	ASIM_LOCUS11128	Uncharacterized protein	1	ELEQEQVNEEK	ELEQEQVNEEK	2	ELEQEQVNEEK2	23298.7
A0A158PPN0	A0A158PPN0	A0A158PPN0_ANISI	ASIM_LOCUS14513	Filamin-B (inferred by orthology to a human protein)	1	ELEQVQVLR	ELEQVQVLR	2	ELEQVQVLR2	21767.6
A0A3P6RE65	A0A3P6RE65	A0A3P6RE65_ANISI	ASIM_LOCUS14319	Myosin motor domain-containing protein	1	ELESEMDGEQR	ELESEMDGEQR	2	ELESEMDGEQR2	12093.3
A0A3P6RE65	A0A3P6RE65	A0A3P6RE65_ANISI	ASIM_LOCUS14319	Myosin motor domain-containing protein	1	ELESEMDGEQR	ELESEM(UniMod:35)DGEQR	2	ELESEM(UniMod:35)DGEQR2	25136.8
A0A0M3JTM9	A0A0M3JTM9	A0A0M3JTM9_ANISI	ASIM_LOCUS10959	MICOS complex subunit MIC60	1	ELFAYTIGER	ELFAYTIGER	2	ELFAYTIGER2	5416.16
A0A0M3JTD5	A0A0M3JTD5	A0A0M3JTD5_ANISI	ASIM_LOCUS10843	Inositol-1-monophosphatase	1	ELFQAQTGK	ELFQAQTGK	2	ELFQAQTGK2	7174.16
A0A0M3KD77;A0A3P6NUI9	A0A0M3KD77;A0A3P6NUI9	A0A0M3KD77_ANISI;A0A3P6NUI9_ANISI	ASIM_LOCUS1806;ASIM_LOCUS18325	Sulfhydryl oxidase (inferred by orthology to a C. elegans protein)	0	ELGATEVGDLPK	ELGATEVGDLPK	2	ELGATEVGDLPK2	4931.17
A0A158PPN0	A0A158PPN0	A0A158PPN0_ANISI	ASIM_LOCUS14513	Filamin-B (inferred by orthology to a human protein)	1	ELGGSEPDSSLIK	ELGGSEPDSSLIK	2	ELGGSEPDSSLIK2	13690.4
A0A158PN23	A0A158PN23	A0A158PN23_ANISI	ASIM_LOCUS10411	Twitchin (inferred by orthology to a C. elegans protein)	1	ELGSPLWR	ELGSPLWR	2	ELGSPLWR2	3629.08
A0A158PNK2	A0A158PNK2	A0A158PNK2_ANISI	ASIM_LOCUS11776	Uncharacterized protein	1	ELGYLTQLTK	ELGYLTQLTK	2	ELGYLTQLTK2	3644.1
A0A0M3KB74	A0A0M3KB74	A0A0M3KB74_ANISI	ASIM_LOCUS17622	AMP-binding domain-containing protein	1	ELIDVTEQVQPDGR	ELIDVTEQVQPDGR	2	ELIDVTEQVQPDGR2	3317.12
A0A0M3JZQ3	A0A0M3JZQ3	A0A0M3JZQ3_ANISI	ASIM_LOCUS13429	ATP synthase subunit b	1	ELIEEDLK	ELIEEDLK	2	ELIEEDLK2	13493.3
A0A3P6QK39	A0A3P6QK39	A0A3P6QK39_ANISI	ASIM_LOCUS11926	Uncharacterized protein	1	ELINYSNNQK	ELINYSNNQK	2	ELINYSNNQK2	3066.09
A0A3P6SIL1	A0A3P6SIL1	A0A3P6SIL1_ANISI	ASIM_LOCUS19017	Histidine kinase/HSP90-like ATPase domain-containing protein (Fragment)	1	ELISNASDALDK	ELISNASDALDK	2	ELISNASDALDK2	8576.27
A0A0M3JWQ2	A0A0M3JWQ2	A0A0M3JWQ2_ANISI	hsp90	Endoplasmin (inferred by orthology to a human protein); Heat shock protein 90	1	ELISNSSDALDK	ELISNSSDALDK	2	ELISNSSDALDK2	31442
A0A158PNB8	A0A158PNB8	A0A158PNB8_ANISI	ASIM_LOCUS11068	Eukaryotic translation initiation factor 3 subunit C	1	ELLAQGLALR	ELLAQGLALR	2	ELLAQGLALR2	6049.16
A0A3P6SZK1	A0A3P6SZK1	A0A3P6SZK1_ANISI	ASIM_LOCUS16907	Transketolase-like pyrimidine-binding domain-containing protein	1	ELLATTLNVR	ELLATTLNVR	2	ELLATTLNVR2	13598.4
A0A0M3K224	A0A0M3K224	A0A0M3K224_ANISI	ASIM_LOCUS14353	Clustered mitochondria protein homolog (inferred by orthology to a C. elegans protein)	1	ELLEKPAEQLK	ELLEKPAEQLK	2	ELLEKPAEQLK2	1983.07
A0A158PN69	A0A158PN69	A0A158PN69_ANISI	ASIM_LOCUS10730	Glycogen debranching enzyme	1	ELLGPLGIK	ELLGPLGIK	2	ELLGPLGIK2	16882.4
A0A0M3KIB5	A0A0M3KIB5	A0A0M3KIB5_ANISI	ASIM_LOCUS20113	39S ribosomal protein L28, mitochondrial	1	ELLIALAK	ELLIALAK	2	ELLIALAK2	1009.02
A0A0M3JD80	A0A0M3JD80	A0A0M3JD80_ANISI	ASIM_LOCUS5363	IF rod domain-containing protein	1	ELLISENSLDDANR	ELLISENSLDDANR	2	ELLISENSLDDANR2	1538.06
A0A0M3K6Q4	A0A0M3K6Q4	A0A0M3K6Q4_ANISI	ASIM_LOCUS16052	Actin-related protein 2/3 complex subunit 4	1	ELLLTPVVVSR	ELLLTPVVVSR	2	ELLLTPVVVSR2	3528.11
A0A0M3K1I7	A0A0M3K1I7	A0A0M3K1I7_ANISI	ASIM_LOCUS14141	Splicing factor U2AF subunit	1	ELLSSFGQLK	ELLSSFGQLK	2	ELLSSFGQLK2	1646.05
A0A0M3JSA1	A0A0M3JSA1	A0A0M3JSA1_ANISI	ASIM_LOCUS10394	Membrane-associated protein gex-3 (inferred by orthology to a C. elegans protein)	1	ELLTVLSGDNR	ELLTVLSGDNR	2	ELLTVLSGDNR2	2775.09
A0A0M3KJ75	A0A0M3KJ75	A0A0M3KJ75_ANISI	ASIM_LOCUS20424	Trifunctional enzyme subunit alpha, mitochondrial (inferred by orthology to a human protein)	1	ELMQIFDR	ELMQIFDR	2	ELMQIFDR2	19237.5
A0A158PN69	A0A158PN69	A0A158PN69_ANISI	ASIM_LOCUS10730	Glycogen debranching enzyme	1	ELNDPEVYDK	ELNDPEVYDK	2	ELNDPEVYDK2	6525.19
A0A0M3JYC6	A0A0M3JYC6	A0A0M3JYC6_ANISI	ASIM_LOCUS12866	PKS_ER domain-containing protein	1	ELNELVR	ELNELVR	2	ELNELVR2	7984.17
A0A0M3J3N6	A0A0M3J3N6	A0A0M3J3N6_ANISI	ASIM_LOCUS2019	Uncharacterized protein	1	ELNMACEQETNK	ELNMAC(UniMod:4)EQETNK	2	ELNMAC(UniMod:4)EQETNK2	2386.08
A0A0M3J3N6	A0A0M3J3N6	A0A0M3J3N6_ANISI	ASIM_LOCUS2019	Uncharacterized protein	1	ELNMACEQETNK	ELNM(UniMod:35)AC(UniMod:4)EQETNK	2	ELNM(UniMod:35)AC(UniMod:4)EQETNK2	476015
con-sp|con-Q29443|TRFE_BOVIN	con-sp|con-Q29443|TRFE_BOVIN	Serotransferrin	Serotransferrin		1	ELPDPQESIQR	ELPDPQESIQR	2	ELPDPQESIQR2	16344.5
A0A0M3JVL9	A0A0M3JVL9	A0A0M3JVL9_ANISI	ASIM_LOCUS11741	Guanine nucleotide-binding protein subunit beta-1 (inferred by orthology to a C. elegans protein)	1	ELPGHTGYLSCCR	ELPGHTGYLSC(UniMod:4)C(UniMod:4)R	3	ELPGHTGYLSC(UniMod:4)C(UniMod:4)R3	1033.02
A0A3P6SRG8	A0A3P6SRG8	A0A3P6SRG8_ANISI	ASIM_LOCUS16398	EF-hand domain-containing protein	1	ELPPDQAEYCVQR	ELPPDQAEYC(UniMod:4)VQR	2	ELPPDQAEYC(UniMod:4)VQR2	22708.8
A0A0M3J0N5	A0A0M3J0N5	A0A0M3J0N5_ANISI	ASIM_LOCUS968	UBA_e1_C domain-containing protein	1	ELPSGSEVDEK	ELPSGSEVDEK	2	ELPSGSEVDEK2	7691.21
A0A0M3K1I7	A0A0M3K1I7	A0A0M3K1I7_ANISI	ASIM_LOCUS14141	Splicing factor U2AF subunit	1	ELQAAGQIPR	ELQAAGQIPR	2	ELQAAGQIPR2	3065.08
A0A3P6T875	A0A3P6T875	A0A3P6T875_ANISI	ASIM_LOCUS20273	IF rod domain-containing protein (Fragment)	1	ELQALLAQAPADTR	ELQALLAQAPADTR	2	ELQALLAQAPADTR2	79358.3
A0A3P6T875	A0A3P6T875	A0A3P6T875_ANISI	ASIM_LOCUS20273	IF rod domain-containing protein (Fragment)	1	ELQALLAQAPADTR	ELQALLAQAPADTR	3	ELQALLAQAPADTR3	5066.13
A0A0M3JKC0;A0A0M3JKD1	A0A0M3JKC0;A0A0M3JKD1	A0A0M3JKC0_ANISI;A0A0M3JKD1_ANISI	ASIM_LOCUS7852;ASIM_LOCUS7870	IF rod domain-containing protein	0	ELQAMAAR	ELQAMAAR	2	ELQAMAAR2	49982
A0A0M3JKC0;A0A0M3JKD1	A0A0M3JKC0;A0A0M3JKD1	A0A0M3JKC0_ANISI;A0A0M3JKD1_ANISI	ASIM_LOCUS7852;ASIM_LOCUS7870	IF rod domain-containing protein	0	ELQAMAAR	ELQAM(UniMod:35)AAR	2	ELQAM(UniMod:35)AAR2	8380.18
A0A0M3JTY9;A0A0M3JUV9	A0A0M3JTY9;A0A0M3JUV9	A0A0M3JTY9_ANISI;A0A0M3JUV9_ANISI	ASIM_LOCUS11082;ASIM_LOCUS11453	Ubiquitin-conjugating enzyme E2-17 kDa (inferred by orthology to a D. melanogaster protein)	0	ELQDLGR	ELQDLGR	2	ELQDLGR2	13758.3
A0A0M3KFB2	A0A0M3KFB2	A0A0M3KFB2_ANISI	ASIM_LOCUS19060	AAA domain-containing protein	1	ELQELVQYPVEHPDK	ELQELVQYPVEHPDK	3	ELQELVQYPVEHPDK3	2655.07
A0A3P6SLJ0	A0A3P6SLJ0	A0A3P6SLJ0_ANISI	ASIM_LOCUS19808	Myosin tail domain-containing protein	1	ELQFQVDEDK	ELQFQVDEDK	2	ELQFQVDEDK2	6075.19
A0A3P6SLJ0	A0A3P6SLJ0	A0A3P6SLJ0_ANISI	ASIM_LOCUS19808	Myosin tail domain-containing protein	1	ELQFQVDEDKK	ELQFQVDEDKK	2	ELQFQVDEDKK2	36260.3
A0A3P6SLJ0	A0A3P6SLJ0	A0A3P6SLJ0_ANISI	ASIM_LOCUS19808	Myosin tail domain-containing protein	1	ELQFQVDEDKK	ELQFQVDEDKK	3	ELQFQVDEDKK3	9198.16
A0A3P6RE65	A0A3P6RE65	A0A3P6RE65_ANISI	ASIM_LOCUS14319	Myosin motor domain-containing protein	1	ELQFQVGEDK	ELQFQVGEDK	2	ELQFQVGEDK2	26274.7
A0A3P6RE65	A0A3P6RE65	A0A3P6RE65_ANISI	ASIM_LOCUS14319	Myosin motor domain-containing protein	1	ELQFQVGEDKK	ELQFQVGEDKK	2	ELQFQVGEDKK2	55226.8
A0A3P6RE65	A0A3P6RE65	A0A3P6RE65_ANISI	ASIM_LOCUS14319	Myosin motor domain-containing protein	1	ELQFQVGEDKK	ELQFQVGEDKK	3	ELQFQVGEDKK3	53213.9
A0A3P6RND9	A0A3P6RND9	A0A3P6RND9_ANISI	ASIM_LOCUS15573	Myosin tail domain-containing protein	1	ELQLQIEDEQR	ELQLQIEDEQR	2	ELQLQIEDEQR2	70442.4
A0A0M3KDI3	A0A0M3KDI3	A0A0M3KDI3_ANISI	ASIM_LOCUS18433	Uncharacterized protein	1	ELQQLQR	ELQQLQR	2	ELQQLQR2	63684.3
A0A3P6RE65	A0A3P6RE65	A0A3P6RE65_ANISI	ASIM_LOCUS14319	Myosin motor domain-containing protein	1	ELQQQVEIEQR	ELQQQVEIEQR	2	ELQQQVEIEQR2	272605
A0A3P6Q4H6	A0A3P6Q4H6	A0A3P6Q4H6_ANISI	ASIM_LOCUS6443	WW domain-containing protein	1	ELQSLVENDANNAEK	ELQSLVENDANNAEK	2	ELQSLVENDANNAEK2	743026
A0A3P6S2E4	A0A3P6S2E4	A0A3P6S2E4_ANISI	ASIM_LOCUS19469	Uncharacterized protein	1	ELQTLHNLR	ELQTLHNLR	2	ELQTLHNLR2	1251.03
A0A3P6SC57	A0A3P6SC57	A0A3P6SC57_ANISI	ASIM_LOCUS14296	Moesin/ezrin/radixin homolog 1	1	ELQVAEMR	ELQVAEMR	2	ELQVAEMR2	4177.11
A0A3P6SC57	A0A3P6SC57	A0A3P6SC57_ANISI	ASIM_LOCUS14296	Moesin/ezrin/radixin homolog 1	1	ELQVAEMR	ELQVAEM(UniMod:35)R	2	ELQVAEM(UniMod:35)R2	5030.12
A0A0M3J921	A0A0M3J921	A0A0M3J921_ANISI	ASIM_LOCUS3904	Microtubule-associated protein futsch (inferred by orthology to a D. melanogaster protein)	1	ELSALWGAIK	ELSALWGAIK	2	ELSALWGAIK2	7224.17
A0A0M3KDQ3	A0A0M3KDQ3	A0A0M3KDQ3_ANISI	ASIM_LOCUS18501	Uncharacterized protein	1	ELSDHESFQR	ELSDHESFQR	2	ELSDHESFQR2	8098.24
A0A0M3KDQ3	A0A0M3KDQ3	A0A0M3KDQ3_ANISI	ASIM_LOCUS18501	Uncharacterized protein	1	ELSDHESFQR	ELSDHESFQR	3	ELSDHESFQR3	11664.2
A0A3P6SC57	A0A3P6SC57	A0A3P6SC57_ANISI	ASIM_LOCUS14296	Moesin/ezrin/radixin homolog 1	1	ELSEAHDTIK	ELSEAHDTIK	2	ELSEAHDTIK2	12628.4
A0A3P6SC57	A0A3P6SC57	A0A3P6SC57_ANISI	ASIM_LOCUS14296	Moesin/ezrin/radixin homolog 1	1	ELSEAHDTIKR	ELSEAHDTIKR	3	ELSEAHDTIKR3	1097.02
A0A0M3JU23	A0A0M3JU23	A0A0M3JU23_ANISI	ASIM_LOCUS11125	Vigilin (inferred by orthology to a human protein)	1	ELSSFEDAVK	ELSSFEDAVK	2	ELSSFEDAVK2	3879.11
A0A0M3K4P0	A0A0M3K4P0	A0A0M3K4P0_ANISI	ASIM_LOCUS15338	Suppressor/enhancer of lin-12 protein 9 (inferred by orthology to a C. elegans protein)	1	ELSTALTSVK	ELSTALTSVK	2	ELSTALTSVK2	3892.09
A0A3P6NUA5	A0A3P6NUA5	A0A3P6NUA5_ANISI	ASIM_LOCUS2194	Uncharacterized protein	1	ELTGQLQLSEIK	ELTGQLQLSEIK	2	ELTGQLQLSEIK2	931.03
A0A158PNX7	A0A158PNX7	A0A158PNX7_ANISI	ASIM_LOCUS12571	Oxidored_FMN domain-containing protein	1	ELTHLYEK	ELTHLYEK	2	ELTHLYEK2	1450.04
A0A0M3JSC0	A0A0M3JSC0	A0A0M3JSC0_ANISI	ASIM_LOCUS10417	Uncharacterized protein	1	ELTILSSK	ELTILSSK	2	ELTILSSK2	6312.13
A0A0M3JKQ8	A0A0M3JKQ8;A0A0M3KAB1	A0A0M3JKQ8_ANISI	ASIM_LOCUS7994	60 kDa SS-A/Ro ribonucleoprotein homolog (inferred by orthology to a C. elegans protein)	0	ELTMDNVK	ELTMDNVK	2	ELTMDNVK2	3587.07
A0A0M3IYN3;A0A0M3K7I1	A0A0M3IYN3;A0A0M3K7I1	A0A0M3IYN3_ANISI;A0A0M3K7I1_ANISI	ASIM_LOCUS16329;ASIM_LOCUS266	40S ribosomal protein S17	0	ELTQIDVDPETK	ELTQIDVDPETK	2	ELTQIDVDPETK2	75978.5
A0A0M3IZP0	A0A3P6N874;A0A0M3IZP0	A0A0M3IZP0_ANISI	ASIM_LOCUS623	Uncharacterized protein	0	ELTSIDPIFK	ELTSIDPIFK	2	ELTSIDPIFK2	5603.15
A0A0M3K8Q6	A0A0M3J547;A0A0M3K8Q6	A0A0M3K8Q6_ANISI	ASIM_LOCUS16754	40S ribosomal protein S3 (inferred by orthology to a C. elegans protein)	0	ELTSVVQK	ELTSVVQK	2	ELTSVVQK2	35310.7
A0A158PN69	A0A158PN69	A0A158PN69_ANISI	ASIM_LOCUS10730	Glycogen debranching enzyme	1	ELVCWGDCVK	ELVC(UniMod:4)WGDC(UniMod:4)VK	2	ELVC(UniMod:4)WGDC(UniMod:4)VK2	8059.23
A0A0M3IZC3	A0A0M3IZC3	A0A0M3IZC3_ANISI	ASIM_LOCUS506	ATP-binding cassette sub-family C member 11 (inferred by orthology to a human protein)	1	ELVGVCGPVGSGK	ELVGVC(UniMod:4)GPVGSGK	2	ELVGVC(UniMod:4)GPVGSGK2	2933.09
A0A0M3J3A7;A0A3P6N2F7	A0A0M3J3A7;A0A3P6N2F7	A0A0M3J3A7_ANISI;A0A3P6N2F7_ANISI	ASIM_LOCUS1553;ASIM_LOCUS1891	Aminomethyltransferase, mitochondrial (inferred by orthology to a human protein)	0	ELVIDFGTK	ELVIDFGTK	2	ELVIDFGTK2	45096
A0A0M3JVL0	A0A0M3JVL0	A0A0M3JVL0_ANISI	ASIM_LOCUS11732	AFG3-like protein 2 (inferred by orthology to a human protein)	1	ELVNSALTR	ELVNSALTR	2	ELVNSALTR2	6110.16
A0A0M3K4P8	A0A0M3K4P8	A0A0M3K4P8_ANISI	ASIM_LOCUS15346	Heat shock protein 75 kDa, mitochondrial (inferred by orthology to a human protein)	1	ELVSNSSDALEK	ELVSNSSDALEK	2	ELVSNSSDALEK2	5149.16
A0A0M3KB56	A0A0M3KB56;A0A0M3KG35	A0A0M3KB56_ANISI	ASIM_LOCUS17604	Uncharacterized protein	0	ELVSSQGEQLK	ELVSSQGEQLK	2	ELVSSQGEQLK2	81681.3
A0A0M3K816	A0A0M3K816	A0A0M3K816_ANISI	ASIM_LOCUS16514	Uncharacterized protein	1	ELVTDPNQHVK	ELVTDPNQHVK	2	ELVTDPNQHVK2	1456.04
A0A0M3JTQ2	A0A0M3JTQ2	A0A0M3JTQ2_ANISI	ASIM_LOCUS10987	Synthase trehalose-6-phosphate	1	ELYAAVPGVR	ELYAAVPGVR	2	ELYAAVPGVR2	5358.13
A0A0M3JWC5	A0A0M3JWC5	A0A0M3JWC5_ANISI	ASIM_LOCUS12043	Uncharacterized protein	1	ELYEIDENDEK	ELYEIDENDEK	2	ELYEIDENDEK2	1684.06
A0A0M3JS06	A0A0M3JS06	A0A0M3JS06_ANISI	ASIM_LOCUS10286	40S ribosomal protein S7	1	ELYIVGAK	ELYIVGAK	2	ELYIVGAK2	27119.6
A0A0M3JAI6	A0A0M3JAI6;A0A3P6QHQ3	A0A0M3JAI6_ANISI	ASIM_LOCUS4414	IF rod domain-containing protein	0	ELYTSSNR	ELYTSSNR	2	ELYTSSNR2	79788.8
A0A0M3K961	A0A0M3K961	A0A0M3K961_ANISI	ASIM_LOCUS16909	Uncharacterized protein	1	EMGGGGELNEQNEK	EMGGGGELNEQNEK	2	EMGGGGELNEQNEK2	815028
A0A0M3K961	A0A0M3K961	A0A0M3K961_ANISI	ASIM_LOCUS16909	Uncharacterized protein	1	EMGGGGELNEQNEK	EM(UniMod:35)GGGGELNEQNEK	2	EM(UniMod:35)GGGGELNEQNEK2	618018
A0A0M3K503	A0A0M3K503	A0A0M3K503_ANISI	ASIM_LOCUS15451	SH3 domain-containing protein	1	EMIAQEAEQR	EMIAQEAEQR	2	EMIAQEAEQR2	3222.09
A0A0M3JXK6	A0A0M3JXK6	A0A0M3JXK6_ANISI	ASIM_LOCUS12555	asparagine--tRNA ligase	1	EMIYYLNPK	EMIYYLNPK	2	EMIYYLNPK2	1661.05
A0A0M3JVK4	A0A0M3JVK4	A0A0M3JVK4_ANISI	ASIM_LOCUS11725	ATP-binding cassette sub-family B member 9 (inferred by orthology to a human protein)	1	EMMQTEEER	EMMQTEEER	2	EMMQTEEER2	1975.06
A0A0M3JBH8	A0A0M3JBH8	A0A0M3JBH8_ANISI	ASIM_LOCUS4761	Myosin_tail_1 domain-containing protein	1	EMQAQVEEAEQAAMK	EMQAQVEEAEQAAMK	2	EMQAQVEEAEQAAMK2	871034
A0A0M3JBH8	A0A0M3JBH8	A0A0M3JBH8_ANISI	ASIM_LOCUS4761	Myosin_tail_1 domain-containing protein	1	EMQAQVEEAEQAAMK	EMQAQVEEAEQAAM(UniMod:35)K	2	EMQAQVEEAEQAAM(UniMod:35)K2	792034
A0A0M3K7F9	A0A0M3K7F9	A0A0M3K7F9_ANISI	ASIM_LOCUS16307	Endoplasmic reticulum transmembrane protein	1	EMQEQIEATK	EMQEQIEATK	2	EMQEQIEATK2	1322.04
A0A0M3JID9	A0A0M3JID9	A0A0M3JID9_ANISI	ASIM_LOCUS7169	IF rod domain-containing protein	1	EMQGLNDR	EMQGLNDR	2	EMQGLNDR2	64371.4
A0A0M3JID9	A0A0M3JID9	A0A0M3JID9_ANISI	ASIM_LOCUS7169	IF rod domain-containing protein	1	EMQGLNDR	EM(UniMod:35)QGLNDR	2	EM(UniMod:35)QGLNDR2	15162.3
A0A0M3KBE3	A0A0M3J1S0;A0A0M3KBE3;A0A0M3KEU1	A0A0M3KBE3_ANISI	ASIM_LOCUS17691	Intermediate filament protein ifa-1 (inferred by orthology to a C. elegans protein)	0	EMSDLNDR	EMSDLNDR	2	EMSDLNDR2	75037.8
A0A0M3J7H4	A0A0M3J7H4	A0A0M3J7H4_ANISI	ASIM_LOCUS3317	Uncharacterized protein	1	EMTTGEGGGSEQITAADVTER	EMTTGEGGGSEQITAADVTER	2	EMTTGEGGGSEQITAADVTER2	7462.33
A0A0M3J7H4	A0A0M3J7H4	A0A0M3J7H4_ANISI	ASIM_LOCUS3317	Uncharacterized protein	1	EMTTGEGGGSEQITAADVTER	EM(UniMod:35)TTGEGGGSEQITAADVTER	2	EM(UniMod:35)TTGEGGGSEQITAADVTER2	3912.19
A0A0M3J0L3;A0A3P6N8Z3	A0A0M3J0L3;A0A3P6N8Z3	A0A0M3J0L3_ANISI;A0A3P6N8Z3_ANISI	ASIM_LOCUS1170;ASIM_LOCUS946	Transthyretin-like protein 5 (inferred by orthology to a C. elegans protein)	0	EMTTIEPILK	EMTTIEPILK	2	EMTTIEPILK2	1345.04
A0A0M3K5C8	A0A0M3K5C8	A0A0M3K5C8_ANISI	ASIM_LOCUS15576	Phosphorylase b kinase regulatory subunit	1	EMVAALLTR	EMVAALLTR	2	EMVAALLTR2	2910.07
A0A3P6R892	A0A3P6R892	A0A3P6R892_ANISI	ASIM_LOCUS14241	GDP-mannose 4,6-dehydratase	1	EMVASDLQLMK	EMVASDLQLM(UniMod:35)K	2	EMVASDLQLM(UniMod:35)K2	2514.08
A0A3P6NTK3	A0A3P6NTK3	A0A3P6NTK3_ANISI	ASIM_LOCUS4939	Thioredoxin domain-containing protein	1	EMVMDVK	EMVMDVK	2	EMVMDVK2	4019.08
A0A3P6NTK3	A0A3P6NTK3	A0A3P6NTK3_ANISI	ASIM_LOCUS4939	Thioredoxin domain-containing protein	1	EMVMDVK	EM(UniMod:35)VMDVK	2	EM(UniMod:35)VMDVK2	2017.04
A0A0M3JRY9	A0A0M3JRY9	A0A0M3JRY9_ANISI	ASIM_LOCUS10262	Uncharacterized protein	1	EMVNYLR	EMVNYLR	2	EMVNYLR2	4179.1
A0A0M3K505	A0A0M3K505	A0A0M3K505_ANISI	ASIM_LOCUS15453	Aspartate--tRNA ligase, cytoplasmic	1	ENEAGDVGEQDVSK	ENEAGDVGEQDVSK	2	ENEAGDVGEQDVSK2	7832.24
A0A158PPF5	A0A158PPF5	A0A158PPF5_ANISI	ASIM_LOCUS13880	TDP43_N domain-containing protein	1	ENEASALR	ENEASALR	2	ENEASALR2	20795.4
con-sp|con-Q29443|TRFE_BOVIN	con-sp|con-Q29443|TRFE_BOVIN	Serotransferrin	Serotransferrin		1	ENFEVLCK	ENFEVLC(UniMod:4)K	2	ENFEVLC(UniMod:4)K2	16248.4
A0A3P6MZQ7	A0A3P6MZQ7	A0A3P6MZQ7_ANISI	ASIM_LOCUS509	Glutamate/phenylalanine/leucine/valine/L-tryptophan dehydrogenase dimerisation domain-containing protein (Fragment)	1	ENGEYEQIEAWR	ENGEYEQIEAWR	2	ENGEYEQIEAWR2	27257.9
A0A3P6QZG1	A0A0M3JNM8;A0A0M3KFH0;A0A3P6QZG1	A0A3P6QZG1_ANISI	ASIM_LOCUS15718	Carboxylic ester hydrolase	0	ENIAAFGGDPER	ENIAAFGGDPER	2	ENIAAFGGDPER2	2636.08
A0A0M3K9X8	A0A0M3K9X8	A0A0M3K9X8_ANISI	ASIM_LOCUS17176	Carboxylic ester hydrolase	1	ENIASFGGDPNR	ENIASFGGDPNR	2	ENIASFGGDPNR2	5942.17
A0A158PN62	A0A158PN62	A0A158PN62_ANISI	ASIM_LOCUS10655	ABC-type antigen peptide transporter	1	ENIAYGIDQISDEK	ENIAYGIDQISDEK	2	ENIAYGIDQISDEK2	2536.1
A0A0M3K1X9	A0A0M3K1X9	A0A0M3K1X9_ANISI	ASIM_LOCUS14301	alanine transaminase	1	ENIEEIIR	ENIEEIIR	2	ENIEEIIR2	25662.6
A0A0M3JRA2	A0A0M3JRA2	A0A0M3JRA2_ANISI	ASIM_LOCUS9976	Pyruvate dehydrogenase E1 component subunit beta	1	ENINVEVINLR	ENINVEVINLR	2	ENINVEVINLR2	8220.26
A0A0M3JS84	A0A0M3JS84	A0A0M3JS84_ANISI	ASIM_LOCUS10374	NADH dehydrogenase [ubiquinone] 1 beta subcomplex subunit 10	1	ENIVEPLHDK	ENIVEPLHDK	2	ENIVEPLHDK2	13113.4
A0A0M3JT51	A0A0M3JT51	A0A0M3JT51_ANISI	ASIM_LOCUS10745	ENTH domain-containing protein	1	ENIYSIETLK	ENIYSIETLK	2	ENIYSIETLK2	3221.09
A0A0M3JUZ4	A0A0M3JUZ4	A0A0M3JUZ4_ANISI	ASIM_LOCUS11491	Hemicentin-1 (inferred by orthology to a human protein)	1	ENLLLQPQDEGK	ENLLLQPQDEGK	2	ENLLLQPQDEGK2	8348.26
A0A158PP56	A0A158PP56	A0A158PP56_ANISI	ASIM_LOCUS13155	FAD-dependent oxidoreductase 2 FAD binding domain-containing protein	1	ENNKIEEISGK	ENNKIEEISGK	2	ENNKIEEISGK2	1409.05
A0A0M3KBF5	A0A0M3KBF5	A0A0M3KBF5_ANISI	ASIM_LOCUS17703	Uncharacterized protein	1	ENPGMNIVTGGEK	ENPGMNIVTGGEK	2	ENPGMNIVTGGEK2	7945.26
A0A0M3KBF5	A0A0M3KBF5	A0A0M3KBF5_ANISI	ASIM_LOCUS17703	Uncharacterized protein	1	ENPGMNIVTGGEK	ENPGM(UniMod:35)NIVTGGEK	2	ENPGM(UniMod:35)NIVTGGEK2	3191.09
A0A0M3KJ75	A0A0M3KJ75	A0A0M3KJ75_ANISI	ASIM_LOCUS20424	Trifunctional enzyme subunit alpha, mitochondrial (inferred by orthology to a human protein)	1	ENTLSTSVSR	ENTLSTSVSR	2	ENTLSTSVSR2	40794.2
A0A0M3JSS4	A0A0M3JSS4	A0A0M3JSS4_ANISI	ASIM_LOCUS10605	Troponin I (inferred by orthology to a D. melanogaster protein)	1	ENVIDDIVNK	ENVIDDIVNK	2	ENVIDDIVNK2	7815.2
A0A0M3JEL6	A0A0M3JEL6;A0A0M3KIW7	A0A0M3JEL6_ANISI	ASIM_LOCUS5847	Globin-like protein (inferred by orthology to a C. elegans protein)	0	ENYTAEDVQK	ENYTAEDVQK	2	ENYTAEDVQK2	2846.08
A0A0M3JXR9	A0A0M3JXR9	A0A0M3JXR9_ANISI	ASIM_LOCUS12626	Peripheral subunit-binding (PSBD) domain-containing protein	1	EPDLMYTDTK	EPDLMYTDTK	2	EPDLMYTDTK2	42561.3
A0A0M3IXZ4	A0A0M3IXZ4;A0A0M3IZ21	A0A0M3IXZ4_ANISI	ASIM_LOCUS19	Apolipophorins (inferred by orthology to a D. melanogaster protein)	0	EPFELMLK	EPFELMLK	2	EPFELMLK2	11179.3
A0A0M3IXZ4	A0A0M3IXZ4;A0A0M3IZ21	A0A0M3IXZ4_ANISI	ASIM_LOCUS19	Apolipophorins (inferred by orthology to a D. melanogaster protein)	0	EPFELMLK	EPFELM(UniMod:35)LK	2	EPFELM(UniMod:35)LK2	12065.3
A0A0M3JY41	A0A0M3JY41	A0A0M3JY41_ANISI	ASIM_LOCUS12767	Uncharacterized protein	1	EPIDIIQGMTK	EPIDIIQGMTK	2	EPIDIIQGMTK2	8045.24
A0A0M3IYS0	A0A0M3IYS0	A0A0M3IYS0_ANISI	ASIM_LOCUS303	26S proteasome non-ATPase regulatory subunit 2	1	EPIGDMGLEYVR	EPIGDMGLEYVR	2	EPIGDMGLEYVR2	1129.04
A0A0M3K0Q9	A0A0M3K0Q9;A0A3P6PX58	A0A0M3K0Q9_ANISI	ASIM_LOCUS13834	Chaperonin homolog Hsp-60, mitochondrial (inferred by orthology to a C. elegans protein)	0	EPITTIVR	EPITTIVR	2	EPITTIVR2	56762.3
A0A158PNR4	A0A158PNR4	A0A158PNR4_ANISI	ASIM_LOCUS12165	Uncharacterized protein	1	EPLAGIMESVNK	EPLAGIMESVNK	2	EPLAGIMESVNK2	7377.23
A0A0M3JRD3	A0A0M3JRD3	A0A0M3JRD3_ANISI	ASIM_LOCUS10013	Delta-1-pyrroline-5-carboxylate dehydrogenase, mitochondrial	1	EPLSEWR	EPLSEWR	2	EPLSEWR2	9483.21
A0A3P6QHQ7	A0A3P6QHQ7	A0A3P6QHQ7_ANISI	ASIM_LOCUS12821	ATP synthase subunit alpha	1	EPMLTGVK	EPMLTGVK	2	EPMLTGVK2	36254.7
A0A3P6QHQ7	A0A3P6QHQ7	A0A3P6QHQ7_ANISI	ASIM_LOCUS12821	ATP synthase subunit alpha	1	EPMLTGVK	EPM(UniMod:35)LTGVK	2	EPM(UniMod:35)LTGVK2	6589.14
A0A0M3JWG0	A0A0M3JWG0	A0A0M3JWG0_ANISI	ASIM_LOCUS12080	Stress-activated protein kinase JNK	1	EPMSGYVVTR	EPMSGYVVTR	2	EPMSGYVVTR2	2947.08
A0A0M3JTY6	A0A0M3JTY6	A0A0M3JTY6_ANISI	ASIM_LOCUS11078	Plasma membrane calcium transporting P-type ATPase C-terminal domain-containing protein	1	EPSLSGPSAAR	EPSLSGPSAAR	2	EPSLSGPSAAR2	9686.25
A0A0M3JYU1	A0A0M3JYU1	A0A0M3JYU1_ANISI	ASIM_LOCUS13060	Adenylyl cyclase-associated protein	1	EPSQAELANK	EPSQAELANK	2	EPSQAELANK2	15135.4
A0A158PN23	A0A158PN23	A0A158PN23_ANISI	ASIM_LOCUS10411	Twitchin (inferred by orthology to a C. elegans protein)	1	EPSVGDGGAYK	EPSVGDGGAYK	2	EPSVGDGGAYK2	3402.07
A0A0M3KDK5	A0A0M3KDK5	A0A0M3KDK5_ANISI	ASIM_LOCUS18453	Uncharacterized protein	1	EPTAGDTYVDR	EPTAGDTYVDR	2	EPTAGDTYVDR2	9863.29
A0A0M3J6F1	A0A0M3J6F1;A0A0M3J8L7	A0A0M3J6F1_ANISI	ASIM_LOCUS2983	Uncharacterized protein	0	EPVPVEGSSER	EPVPVEGSSER	2	EPVPVEGSSER2	189616
A0A3P6RAH4	A0A3P6PJJ5;A0A3P6RAH4	A0A3P6RAH4_ANISI	ASIM_LOCUS15747	Ig-like domain-containing protein	0	EPVVNPPQQTIDEGSSAR	EPVVNPPQQTIDEGSSAR	2	EPVVNPPQQTIDEGSSAR2	4200.19
A0A0M3K5J7	A0A0M3K5J7	A0A0M3K5J7_ANISI	ASIM_LOCUS1447	Cytochrome b-c1 complex subunit 7	1	EPWLFDQR	EPWLFDQR	2	EPWLFDQR2	4672.12
A0A0M3KC41	A0A0M3KC41	A0A0M3KC41_ANISI	ASIM_LOCUS17939	Huntingtin interacting protein 1 (inferred by orthology to a D. melanogaster protein)	1	EQACTAANNLNR	EQAC(UniMod:4)TAANNLNR	2	EQAC(UniMod:4)TAANNLNR2	1056.03
A0A3P6SC57	A0A3P6SC57	A0A3P6SC57_ANISI	ASIM_LOCUS14296	Moesin/ezrin/radixin homolog 1	1	EQAMMEYLK	EQAMMEYLK	2	EQAMMEYLK2	7095.22
A0A3P6SC57	A0A3P6SC57	A0A3P6SC57_ANISI	ASIM_LOCUS14296	Moesin/ezrin/radixin homolog 1	1	EQAMMEYLK	EQAMM(UniMod:35)EYLK	2	EQAMM(UniMod:35)EYLK2	2854.08
A0A3P6SLJ0	A0A3P6P464;A0A3P6SLJ0	A0A3P6SLJ0_ANISI	ASIM_LOCUS19808	Myosin tail domain-containing protein	0	EQANDLIAQVNSLNATK	EQANDLIAQVNSLNATK	2	EQANDLIAQVNSLNATK2	2059.09
A0A3P6SLJ0	A0A3P6P464;A0A3P6SLJ0	A0A3P6SLJ0_ANISI	ASIM_LOCUS19808	Myosin tail domain-containing protein	0	EQANDLIAQVNSLNATK	EQANDLIAQVNSLNATK	3	EQANDLIAQVNSLNATK3	1785.05
A0A0M3JT69	A0A0M3JT69	A0A0M3JT69_ANISI	ASIM_LOCUS10764	Trifunctional enzyme subunit beta, mitochondrial (inferred by orthology to a human protein)	1	EQDEFAIR	EQDEFAIR	2	EQDEFAIR2	16358.4
A0A3P6RE65	A0A3P6RE65	A0A3P6RE65_ANISI	ASIM_LOCUS14319	Myosin motor domain-containing protein	1	EQEEIDKMNEQIK	EQEEIDKMNEQIK	2	EQEEIDKMNEQIK2	1427.06
A0A3P6RE65	A0A3P6RE65	A0A3P6RE65_ANISI	ASIM_LOCUS14319	Myosin motor domain-containing protein	1	EQEEIDKMNEQIK	EQEEIDKMNEQIK	3	EQEEIDKMNEQIK3	14165.3
A0A3P6RE65	A0A3P6RE65	A0A3P6RE65_ANISI	ASIM_LOCUS14319	Myosin motor domain-containing protein	1	EQEEIDKMNEQIK	EQEEIDKM(UniMod:35)NEQIK	3	EQEEIDKM(UniMod:35)NEQIK3	7226.14
A0A3P6SLJ0	A0A3P6P464;A0A3P6SLJ0	A0A3P6SLJ0_ANISI	ASIM_LOCUS19808	Myosin tail domain-containing protein	0	EQEHVTQVER	EQEHVTQVER	2	EQEHVTQVER2	14682.4
A0A3P6SLJ0	A0A3P6P464;A0A3P6SLJ0	A0A3P6SLJ0_ANISI	ASIM_LOCUS19808	Myosin tail domain-containing protein	0	EQEHVTQVER	EQEHVTQVER	3	EQEHVTQVER3	31833.5
A0A0M3J1G0	A0A0M3J1G0	A0A0M3J1G0_ANISI	ASIM_LOCUS1244	Tropomodulin	1	EQEPTGEVGELLK	EQEPTGEVGELLK	2	EQEPTGEVGELLK2	4076.14
A0A0M3K8G9	A0A0M3K8G9	A0A0M3K8G9_ANISI	ASIM_LOCUS16667	PIPK domain-containing protein	1	EQFGVDQNEYLR	EQFGVDQNEYLR	2	EQFGVDQNEYLR2	2537.09
A0A0M3K3M8	A0A0M3K3M8	A0A0M3K3M8_ANISI	ASIM_LOCUS14976	Glutathione peroxidase	1	EQGGTLFDAIK	EQGGTLFDAIK	2	EQGGTLFDAIK2	2156.06
A0A3P6QK39	A0A3P6QK39	A0A3P6QK39_ANISI	ASIM_LOCUS11926	Uncharacterized protein	1	EQGLLIGR	EQGLLIGR	2	EQGLLIGR2	4823.11
A0A0M3K6Q9	A0A0M3K6Q9	A0A0M3K6Q9_ANISI	ASIM_LOCUS16057	ADP/ATP translocase	1	EQGLVALWR	EQGLVALWR	2	EQGLVALWR2	124416
A0A0M3JLY6;A0A0M3JM08	A0A0M3JLY6;A0A0M3JM08	A0A0M3JLY6_ANISI;A0A0M3JM08_ANISI	ASIM_LOCUS8421;ASIM_LOCUS8438	Uncharacterized protein	0	EQIEQELR	EQIEQELR	2	EQIEQELR2	145442
A0A158PP11	A0A158PP11	A0A158PP11_ANISI	ASIM_LOCUS12837	T-complex protein 1 subunit epsilon	1	EQISLATQVVR	EQISLATQVVR	2	EQISLATQVVR2	2687.08
A0A0M3J8J2;A0A0M3KJ01	A0A0M3J8J2;A0A0M3KJ01	A0A0M3J8J2_ANISI;A0A0M3KJ01_ANISI	ASIM_LOCUS20347;ASIM_LOCUS3726	LIM zinc-binding domain-containing protein	0	EQIVVER	EQIVVER	2	EQIVVER2	22126.5
A0A0M3K4U8	A0A0M3K4U8	A0A0M3K4U8_ANISI	ASIM_LOCUS15396	Muscle M-line assembly protein unc-89 (inferred by orthology to a C. elegans protein)	1	EQLIMNLK	EQLIMNLK	2	EQLIMNLK2	3434.08
A0A0M3K9P2	A0A0M3K9P2	A0A0M3K9P2_ANISI	ASIM_LOCUS17089	Chloride intracellular channel exc-4 (inferred by orthology to a C. elegans protein)	1	EQLNMFTNQR	EQLNMFTNQR	2	EQLNMFTNQR2	6770.22
A0A0M3JBH8	A0A0M3JBH8	A0A0M3JBH8_ANISI	ASIM_LOCUS4761	Myosin_tail_1 domain-containing protein	1	EQLYELNAQTSSLSASK	EQLYELNAQTSSLSASK	2	EQLYELNAQTSSLSASK2	1654.07
A0A0M3K0Z8	A0A0M3K0Z8	A0A0M3K0Z8_ANISI	ASIM_LOCUS13931	Myosin N-terminal SH3-like domain-containing protein	1	EQMAADQSKPYDSK	EQMAADQSKPYDSK	2	EQMAADQSKPYDSK2	5157.21
A0A0M3K0Z8	A0A0M3K0Z8	A0A0M3K0Z8_ANISI	ASIM_LOCUS13931	Myosin N-terminal SH3-like domain-containing protein	1	EQMAADQSKPYDSK	EQMAADQSKPYDSK	3	EQMAADQSKPYDSK3	14140.3
A0A0M3K0Z8	A0A0M3K0Z8	A0A0M3K0Z8_ANISI	ASIM_LOCUS13931	Myosin N-terminal SH3-like domain-containing protein	1	EQMAADQSKPYDSK	EQM(UniMod:35)AADQSKPYDSK	2	EQM(UniMod:35)AADQSKPYDSK2	1067.04
A0A0M3K0Z8	A0A0M3K0Z8	A0A0M3K0Z8_ANISI	ASIM_LOCUS13931	Myosin N-terminal SH3-like domain-containing protein	1	EQMAADQSKPYDSK	EQM(UniMod:35)AADQSKPYDSK	3	EQM(UniMod:35)AADQSKPYDSK3	6383.15
A0A0M3K659	A0A0M3K659	A0A0M3K659_ANISI	ASIM_LOCUS15857	Myosin motor domain-containing protein	1	EQMIADQSK	EQMIADQSK	2	EQMIADQSK2	13477.3
A0A0M3K659	A0A0M3K659	A0A0M3K659_ANISI	ASIM_LOCUS15857	Myosin motor domain-containing protein	1	EQMIADQSKPYDSK	EQMIADQSKPYDSK	2	EQMIADQSKPYDSK2	5925.26
A0A0M3K659	A0A0M3K659	A0A0M3K659_ANISI	ASIM_LOCUS15857	Myosin motor domain-containing protein	1	EQMIADQSKPYDSK	EQMIADQSKPYDSK	3	EQMIADQSKPYDSK3	25943.7
A0A0M3K659	A0A0M3K659	A0A0M3K659_ANISI	ASIM_LOCUS15857	Myosin motor domain-containing protein	1	EQMIADQSKPYDSK	EQM(UniMod:35)IADQSKPYDSK	2	EQM(UniMod:35)IADQSKPYDSK2	3257.12
A0A0M3K659	A0A0M3K659	A0A0M3K659_ANISI	ASIM_LOCUS15857	Myosin motor domain-containing protein	1	EQMIADQSKPYDSK	EQM(UniMod:35)IADQSKPYDSK	3	EQM(UniMod:35)IADQSKPYDSK3	8040.2
A0A0M3KCE7	A0A0M3JFG9;A0A0M3KCE7	A0A0M3KCE7_ANISI	ASIM_LOCUS18045	Uncharacterized protein	0	EQNLAQYLSEEQQK	EQNLAQYLSEEQQK	2	EQNLAQYLSEEQQK2	1506.06
A0A0M3K2I1	A0A0M3K2I1	A0A0M3K2I1_ANISI	ASIM_LOCUS14536	60S ribosomal protein L7a	1	EQNPLFER	EQNPLFER	2	EQNPLFER2	72536.8
A0A0M3JU26	A0A0M3JU26	A0A0M3JU26_ANISI	ASIM_LOCUS11128	Uncharacterized protein	1	EQPASGDSVTATPR	EQPASGDSVTATPR	2	EQPASGDSVTATPR2	29258
A0A0M3JCQ1	A0A0M3JCQ1;A0A3P6NU77	A0A0M3JCQ1_ANISI	ASIM_LOCUS5184	Malic enzyme (inferred by orthology to a C. elegans protein)	0	EQPNDLAR	EQPNDLAR	2	EQPNDLAR2	6527.17
A0A0M3JWZ2	A0A0M3JWZ2	A0A0M3JWZ2_ANISI	ASIM_LOCUS12303	LAMP family protein lmp-1 (inferred by orthology to a C. elegans protein)	1	EQQFEQCSLDVR	EQQFEQC(UniMod:4)SLDVR	2	EQQFEQC(UniMod:4)SLDVR2	11324.4
A0A3P6T8G2	A0A3P6T8G2	A0A3P6T8G2_ANISI	ASIM_LOCUS17927	SH3 domain-containing protein	1	EQQLGSAHEVQR	EQQLGSAHEVQR	2	EQQLGSAHEVQR2	903029
A0A3P6T8G2	A0A3P6T8G2	A0A3P6T8G2_ANISI	ASIM_LOCUS17927	SH3 domain-containing protein	1	EQQLGSAHEVQR	EQQLGSAHEVQR	3	EQQLGSAHEVQR3	1333.03
A0A0M3JRB0	A0A0M3JRB0	A0A0M3JRB0_ANISI	ASIM_LOCUS9986	Uncharacterized protein	1	EQQQEETLK	EQQQEETLK	2	EQQQEETLK2	4536.11
A0A0M3K107	A0A0M3K107	A0A0M3K107_ANISI	ASIM_LOCUS13940	TLDc domain-containing protein	1	EQSLATLEALK	EQSLATLEALK	2	EQSLATLEALK2	1956.06
A0A0M3JWX3	A0A0M3JWX3	A0A0M3JWX3_ANISI	ASIM_LOCUS12283	Uncharacterized protein	1	EQSVGDDETLILR	EQSVGDDETLILR	2	EQSVGDDETLILR2	1574.06
A0A3P6SC57	A0A3P6SC57	A0A3P6SC57_ANISI	ASIM_LOCUS14296	Moesin/ezrin/radixin homolog 1	1	EQTLLFK	EQTLLFK	2	EQTLLFK2	5721.12
A0A0M3K529	A0A0M3K529	A0A0M3K529_ANISI	ASIM_LOCUS15477	Citrate synthase	1	EQTTAISEEWASR	EQTTAISEEWASR	2	EQTTAISEEWASR2	23479.7
A0A3P6P1P0	A0A3P6P1P0	A0A3P6P1P0_ANISI	ASIM_LOCUS3964	S-adenosyl-L-homocysteine hydrolase NAD binding domain-containing protein	1	EQVKPQVDR	EQVKPQVDR	2	EQVKPQVDR2	1822.05
A0A3P6RND9	A0A3P6RND9	A0A3P6RND9_ANISI	ASIM_LOCUS15573	Myosin tail domain-containing protein	1	EQVNDLTNQVTVINNTR	EQVNDLTNQVTVINNTR	2	EQVNDLTNQVTVINNTR2	17938.9
A0A3P6RND9	A0A3P6RND9	A0A3P6RND9_ANISI	ASIM_LOCUS15573	Myosin tail domain-containing protein	1	EQVNDLTNQVTVINNTR	EQVNDLTNQVTVINNTR	3	EQVNDLTNQVTVINNTR3	5816.18
A0A0M3K613	A0A0M3K613	A0A0M3K613_ANISI	ASIM_LOCUS15811	Elongation factor 2 (inferred by orthology to a C. elegans protein)	1	EQVPTLDNFLDK	EQVPTLDNFLDK	2	EQVPTLDNFLDK2	2576.08
A0A158PMW0	A0A158PMW0	A0A158PMW0_ANISI	ASIM_LOCUS10028	rRNA 2'-O-methyltransferase fibrillarin (inferred by orthology to a C. elegans protein)	1	EQVTLEPYER	EQVTLEPYER	2	EQVTLEPYER2	10592.3
A0A3P6RE65	A0A3P6RE65	A0A3P6RE65_ANISI	ASIM_LOCUS14319	Myosin motor domain-containing protein	1	EQYLNMEK	EQYLNMEK	2	EQYLNMEK2	94963.5
A0A3P6RE65	A0A3P6RE65	A0A3P6RE65_ANISI	ASIM_LOCUS14319	Myosin motor domain-containing protein	1	EQYLNMEK	EQYLNM(UniMod:35)EK	2	EQYLNM(UniMod:35)EK2	31603.8
A0A3P6SLJ0	A0A3P6P464;A0A3P6SLJ0	A0A3P6SLJ0_ANISI	ASIM_LOCUS19808	Myosin tail domain-containing protein	0	EQYYAAEK	EQYYAAEK	2	EQYYAAEK2	32590.8
A0A0M3J0G5;A0A0M3J4R1	A0A0M3J0G5;A0A0M3J4R1	A0A0M3J0G5_ANISI;A0A0M3J4R1_ANISI	ASIM_LOCUS2394;ASIM_LOCUS898	Probable fumarate hydratase, mitochondrial (inferred by orthology to a C. elegans protein)	0	ERDTFGELEVPADR	ERDTFGELEVPADR	3	ERDTFGELEVPADR3	3231.07
A0A158PPF5	A0A158PPF5	A0A158PPF5_ANISI	ASIM_LOCUS13880	TDP43_N domain-containing protein	1	ERENIEQLEK	ERENIEQLEK	2	ERENIEQLEK2	2621.08
A0A158PPF5	A0A158PPF5	A0A158PPF5_ANISI	ASIM_LOCUS13880	TDP43_N domain-containing protein	1	ERENIEQLEK	ERENIEQLEK	3	ERENIEQLEK3	9554.15
A0A0M3JZW6	A0A0M3JZW6	A0A0M3JZW6_ANISI	ASIM_LOCUS13508	40S ribosomal protein S9	1	ERLDQELK	ERLDQELK	2	ERLDQELK2	14453.4
A0A3P6TH92	A0A3P6TH92	A0A3P6TH92_ANISI	ASIM_LOCUS18730	Ig-like domain-containing protein	1	ERPQPEPEQELEPEPER	ERPQPEPEQELEPEPER	3	ERPQPEPEQELEPEPER3	1339.03
A0A0M3JSC0	A0A0M3JSC0	A0A0M3JSC0_ANISI	ASIM_LOCUS10417	Uncharacterized protein	1	ESAEYLPVGR	ESAEYLPVGR	2	ESAEYLPVGR2	18003.5
A0A0M3K2I1	A0A0M3K2I1;A0A3P6TMJ0	A0A0M3K2I1_ANISI	ASIM_LOCUS14536	60S ribosomal protein L7a	0	ESALTNFNER	ESALTNFNER	2	ESALTNFNER2	31513
A0A0M3J719;A0A0M3KDX9	A0A0M3J719;A0A0M3KDX9	A0A0M3J719_ANISI;A0A0M3KDX9_ANISI	ASIM_LOCUS18577;ASIM_LOCUS3203	Uncharacterized protein	0	ESAPTEASVR	ESAPTEASVR	2	ESAPTEASVR2	3828.08
A0A0M3JAJ1	A0A0M3JAJ1	A0A0M3JAJ1_ANISI	ASIM_LOCUS4422	Protein quiver	1	ESDCESSDAEVLK	ESDC(UniMod:4)ESSDAEVLK	2	ESDC(UniMod:4)ESSDAEVLK2	860031
A0A0M3JAJ1	A0A0M3JAJ1	A0A0M3JAJ1_ANISI	ASIM_LOCUS4422	Protein quiver	1	ESDCESSDAEVLKK	ESDC(UniMod:4)ESSDAEVLKK	2	ESDC(UniMod:4)ESSDAEVLKK2	236009
A0A0M3JAJ1	A0A0M3JAJ1	A0A0M3JAJ1_ANISI	ASIM_LOCUS4422	Protein quiver	1	ESDCESSDAEVLKK	ESDC(UniMod:4)ESSDAEVLKK	3	ESDC(UniMod:4)ESSDAEVLKK3	646015
A0A0M3JSL4	A0A0M3JSL4	A0A0M3JSL4_ANISI	ASIM_LOCUS10532	Translocation protein SEC63 homolog (inferred by orthology to a human protein)	1	ESDDIELPPLIK	ESDDIELPPLIK	2	ESDDIELPPLIK2	715022
A0A0M3KC98	A0A0M3KC98	A0A0M3KC98_ANISI	ASIM_LOCUS17996	Calponin-homology (CH) domain-containing protein	1	ESEAASSPISPMR	ESEAASSPISPMR	2	ESEAASSPISPMR2	5631.18
A0A0M3KC98	A0A0M3KC98	A0A0M3KC98_ANISI	ASIM_LOCUS17996	Calponin-homology (CH) domain-containing protein	1	ESEAASSPISPMR	ESEAASSPISPM(UniMod:35)R	2	ESEAASSPISPM(UniMod:35)R2	2139.07
A0A0M3K7J5	A0A0M3K7J5	A0A0M3K7J5_ANISI	ASIM_LOCUS16344	Titin	1	ESELSVHLR	ESELSVHLR	2	ESELSVHLR2	13512.4
A0A0M3K7M4	A0A0M3K7M4	A0A0M3K7M4_ANISI	ASIM_LOCUS16372	26S proteasome non-ATPase regulatory subunit 1 (inferred by orthology to a human protein)	1	ESEPLTHNLQNPAR	ESEPLTHNLQNPAR	3	ESEPLTHNLQNPAR3	1534.03
A0A3P6RNZ1	A0A3P6RNZ1	A0A3P6RNZ1_ANISI	ASIM_LOCUS15639	Spectrin beta chain	1	ESEQVLTTPDTGR	ESEQVLTTPDTGR	2	ESEQVLTTPDTGR2	6620.23
A0A158PMR9	A0A158PMR9	A0A158PMR9_ANISI	ASIM_LOCUS9795	T-complex protein 1 subunit gamma	1	ESGHQVQLGNIAAAK	ESGHQVQLGNIAAAK	2	ESGHQVQLGNIAAAK2	662023
A0A158PMR9	A0A158PMR9	A0A158PMR9_ANISI	ASIM_LOCUS9795	T-complex protein 1 subunit gamma	1	ESGHQVQLGNIAAAK	ESGHQVQLGNIAAAK	3	ESGHQVQLGNIAAAK3	1324.02
A0A158PN23	A0A158PN23	A0A158PN23_ANISI	ASIM_LOCUS10411	Twitchin (inferred by orthology to a C. elegans protein)	1	ESGSEYSLEFK	ESGSEYSLEFK	2	ESGSEYSLEFK2	6832.19
A0A0M3K8L6	A0A0M3K8L6	A0A0M3K8L6_ANISI	ASIM_LOCUS16714	Polyprotein allergen nematode domain-containing protein	1	ESGVSKDELK	ESGVSKDELK	2	ESGVSKDELK2	935026
A0A158PN23	A0A158PN23	A0A158PN23_ANISI	ASIM_LOCUS10411	Twitchin (inferred by orthology to a C. elegans protein)	1	ESIAEIEER	ESIAEIEER	2	ESIAEIEER2	6411.19
A0A3P6PGP6	A0A3P6PGP6	A0A3P6PGP6_ANISI	ASIM_LOCUS8467	Myosin tail domain-containing protein (Fragment)	1	ESLEEEMQAK	ESLEEEMQAK	2	ESLEEEMQAK2	3644.11
con-sp|con-P00978|AMBP_BOVIN	con-sp|con-P00978|AMBP_BOVIN	Protein	Protein		1	ESLLEEFR	ESLLEEFR	2	ESLLEEFR2	1656.04
A0A3P6RE65	A0A3P6RE65	A0A3P6RE65_ANISI	ASIM_LOCUS14319	Myosin motor domain-containing protein	1	ESLNNLMNMLNK	ESLNNLMNMLNK	2	ESLNNLMNMLNK2	1257.04
A0A3P6RE65	A0A3P6RE65	A0A3P6RE65_ANISI	ASIM_LOCUS14319	Myosin motor domain-containing protein	1	ESLNNLMNMLNK	ESLNNLM(UniMod:35)NMLNK	2	ESLNNLM(UniMod:35)NMLNK2	8417.29
A0A3P6RE65	A0A3P6RE65	A0A3P6RE65_ANISI	ASIM_LOCUS14319	Myosin motor domain-containing protein	1	ESLNNLMNMLNK	ESLNNLMNM(UniMod:35)LNK	2	ESLNNLMNM(UniMod:35)LNK2	5501.19
A0A3P6P1P0	A0A3P6P1P0	A0A3P6P1P0_ANISI	ASIM_LOCUS3964	S-adenosyl-L-homocysteine hydrolase NAD binding domain-containing protein	1	ESLPDGIKR	ESLPDGIKR	2	ESLPDGIKR2	4266.09
A0A0M3K9P2	A0A0M3K9P2	A0A0M3K9P2_ANISI	ASIM_LOCUS17089	Chloride intracellular channel exc-4 (inferred by orthology to a C. elegans protein)	1	ESLQTPTK	ESLQTPTK	2	ESLQTPTK2	3035.06
A0A3P6RE65	A0A3P6RE65	A0A3P6RE65_ANISI	ASIM_LOCUS14319	Myosin motor domain-containing protein	1	ESMEEEIEGK	ESMEEEIEGK	2	ESMEEEIEGK2	119471
A0A3P6RE65	A0A3P6RE65	A0A3P6RE65_ANISI	ASIM_LOCUS14319	Myosin motor domain-containing protein	1	ESMEEEIEGK	ESM(UniMod:35)EEEIEGK	2	ESM(UniMod:35)EEEIEGK2	20540.5
A0A0M3JT59	A0A0M3JT59	A0A0M3JT59_ANISI	ASIM_LOCUS10753	Failed axon connections (inferred by orthology to a D. melanogaster protein)	1	ESMEGHLNEEQR	ESMEGHLNEEQR	2	ESMEGHLNEEQR2	1163.04
A0A0M3JT59	A0A0M3JT59	A0A0M3JT59_ANISI	ASIM_LOCUS10753	Failed axon connections (inferred by orthology to a D. melanogaster protein)	1	ESMEGHLNEEQR	ESMEGHLNEEQR	3	ESMEGHLNEEQR3	9249.16
A0A0M3KEG0	A0A0M3KEG0	A0A0M3KEG0_ANISI	ASIM_LOCUS18756	PGM_PMM_I domain-containing protein	1	ESNGVAIGYDGR	ESNGVAIGYDGR	2	ESNGVAIGYDGR2	4973.13
A0A3P6NTZ1	A0A3P6NTZ1	A0A3P6NTZ1_ANISI	ASIM_LOCUS1596	MICOS complex subunit	1	ESPEPTEPAK	ESPEPTEPAK	2	ESPEPTEPAK2	5875.13
A0A0M3K2L4	A0A0M3K2L4	A0A0M3K2L4_ANISI	ASIM_LOCUS14576	Uncharacterized protein	1	ESSAVPWR	ESSAVPWR	2	ESSAVPWR2	29012.6
A0A0M3JTX7	A0A0M3JTX7	A0A0M3JTX7_ANISI	ASIM_LOCUS11069	Lon protease homolog, mitochondrial	1	ESSPGPEPSSEPTVILAK	ESSPGPEPSSEPTVILAK	2	ESSPGPEPSSEPTVILAK2	1345.06
A0A0M3K3Z8	A0A0M3K3Z8	A0A0M3K3Z8_ANISI	ASIM_LOCUS15096	Aminopeptidase	1	ESTFDAVLR	ESTFDAVLR	2	ESTFDAVLR2	4555.1
A0A3P6SUD1	A0A3P6SUD1	A0A3P6SUD1_ANISI	ASIM_LOCUS20766	D-isomer specific 2-hydroxyacid dehydrogenase NAD-binding domain-containing protein (Fragment)	1	ESTIGIVGLGR	ESTIGIVGLGR	2	ESTIGIVGLGR2	3164.09
A0A0M3K0N6	A0A0M3K0N6	A0A0M3K0N6_ANISI	ASIM_LOCUS13807	Dolichyl-diphosphooligosaccharide--protein glycosyltransferase subunit 1	1	ESTVIQLAPGK	ESTVIQLAPGK	2	ESTVIQLAPGK2	9143.24
A0A0M3JLM5	A0A0M3JLM5	A0A0M3JLM5_ANISI	ASIM_LOCUS8311	Catalase-rel domain-containing protein	1	ESVMLPCETNPNMK	ESVMLPC(UniMod:4)ETNPNMK	2	ESVMLPC(UniMod:4)ETNPNMK2	2190.09
A0A0M3JWQ2	A0A0M3JWQ2	A0A0M3JWQ2_ANISI	hsp90	Endoplasmin (inferred by orthology to a human protein); Heat shock protein 90	1	ESVSSSAFVER	ESVSSSAFVER	2	ESVSSSAFVER2	30216.9
A0A0M3KG83	A0A0M3JZV7;A0A0M3K1Y7;A0A0M3K7C8;A0A0M3KG83	A0A0M3KG83_ANISI	ASIM_LOCUS19380	Histone H4	0	ESYSVYIYR	ESYSVYIYR	2	ESYSVYIYR2	8455.27
A0A3P6SFD3	A0A3P6SFD3	A0A3P6SFD3_ANISI	ASIM_LOCUS19963	F-box domain-containing protein	1	ETAAALSSQAAR	ETAAALSSQAAR	2	ETAAALSSQAAR2	7275.18
A0A0M3K9V2	A0A0M3JH15;A0A0M3JIZ1;A0A0M3K9V2	A0A0M3K9V2_ANISI	ASIM_LOCUS17150	Heat shock 70 kDa protein cognate 1 (inferred by orthology to a D. melanogaster protein)	0	ETAEAFLGNPVK	ETAEAFLGNPVK	2	ETAEAFLGNPVK2	77824.6
A0A0M3J0W3;A0A3P6RWP4	A0A0M3J0W3;A0A3P6RWP4	A0A0M3J0W3_ANISI;A0A3P6RWP4_ANISI	ASIM_LOCUS1046;ASIM_LOCUS17573	Uncharacterized protein	0	ETAVEVAYDSK	ETAVEVAYDSK	2	ETAVEVAYDSK2	23113.6
A0A3P6PCK6	A0A3P6PCK6	A0A3P6PCK6_ANISI	ASIM_LOCUS8097	Uncharacterized protein (Fragment)	1	ETDLEDTVR	ETDLEDTVR	2	ETDLEDTVR2	7234.19
A0A3P6SRG8	A0A3P6SRG8	A0A3P6SRG8_ANISI	ASIM_LOCUS16398	EF-hand domain-containing protein	1	ETGAPSGSYDYVSFSR	ETGAPSGSYDYVSFSR	2	ETGAPSGSYDYVSFSR2	3589.13
A0A3P6NSL8	A0A3P6NSL8	A0A3P6NSL8_ANISI	ASIM_LOCUS3189	Zinc transporter 5 (inferred by orthology to a human protein)	1	ETGATQTSVQVEK	ETGATQTSVQVEK	2	ETGATQTSVQVEK2	564019
A0A3P6QS93	A0A3P6QS93	A0A3P6QS93_ANISI	ASIM_LOCUS12097	Dimethylglycine dehydrogenase, mitochondrial (inferred by orthology to a human protein)	1	ETGENVDFSQTGTVR	ETGENVDFSQTGTVR	2	ETGENVDFSQTGTVR2	11411.4
A0A0M3JTS5	A0A0M3JTS5	A0A0M3JTS5_ANISI	ASIM_LOCUS11010	Uncharacterized protein	1	ETGLGSIYLFR	ETGLGSIYLFR	2	ETGLGSIYLFR2	6116.17
A0A0M3K0G7	A0A0M3K0G7	A0A0M3K0G7_ANISI	ASIM_LOCUS13732	La-related protein 1 (inferred by orthology to a C. elegans protein)	1	ETIADVER	ETIADVER	2	ETIADVER2	5536.12
A0A3P6NXC9	A0A3P6NXC9	A0A3P6NXC9_ANISI	ASIM_LOCUS4178	Metaxin glutathione S-transferase domain-containing protein	1	ETIDEQASAPIR	ETIDEQASAPIR	2	ETIDEQASAPIR2	3345.1
A0A0M3KAR6	A0A0M3KAR6	A0A0M3KAR6_ANISI	ASIM_LOCUS17465	Dynein light intermediate chain	1	ETINDADQPLEMPR	ETINDADQPLEMPR	2	ETINDADQPLEMPR2	737031
A0A0M3KAL6	A0A0M3KAL6	A0A0M3KAL6_ANISI	ASIM_LOCUS17414	Glutathione S-transferase	1	ETLPVELAK	ETLPVELAK	2	ETLPVELAK2	105114
A0A0M3K0L5	A0A0M3K0L5	A0A0M3K0L5_ANISI	ASIM_LOCUS13782	Lamin-1 (inferred by orthology to a C. elegans protein)	1	ETLSNLNDR	ETLSNLNDR	2	ETLSNLNDR2	11278.3
A0A158PNB1	A0A158PNB1	A0A158PNB1_ANISI	ASIM_LOCUS10974	Uncharacterized protein	1	ETNEVDESVQGNAEPVSR	ETNEVDESVQGNAEPVSR	2	ETNEVDESVQGNAEPVSR2	802036
A0A0M3JTK0	A0A0M3JTK0	A0A0M3JTK0_ANISI	ASIM_LOCUS10922	G domain-containing protein	1	ETNIDDVAPPEYDGK	ETNIDDVAPPEYDGK	2	ETNIDDVAPPEYDGK2	2481.11
A0A0M3KJ31	A0A0M3KJ31	A0A0M3KJ31_ANISI	ASIM_LOCUS20380	Uncharacterized protein	1	ETNLDASFDR	ETNLDASFDR	2	ETNLDASFDR2	4015.11
A0A0M3K8N1	A0A0M3J005;A0A0M3K8N1	A0A0M3K8N1_ANISI	ASIM_LOCUS16730	PDZ domain-containing protein	0	ETPAEQYLR	ETPAEQYLR	2	ETPAEQYLR2	41727.1
A0A3P6R046	A0A3P6R046	A0A3P6R046_ANISI	ASIM_LOCUS15190	Tr-type G domain-containing protein	1	ETPFVIALNK	ETPFVIALNK	2	ETPFVIALNK2	1783.05
A0A3P6QSI2	A0A3P6QSI2	A0A3P6QSI2_ANISI	ASIM_LOCUS14247	Helicase C-terminal domain-containing protein	1	ETPQDTNEEDPLAAK	ETPQDTNEEDPLAAK	2	ETPQDTNEEDPLAAK2	2939.11
A0A0M3KCH0	A0A0M3KCH0	A0A0M3KCH0_ANISI	ASIM_LOCUS18068	ATP-dependent RNA helicase	1	ETQALILSPTR	ETQALILSPTR	2	ETQALILSPTR2	3673.1
con-tr|con-A0A0A0MPA0|A0A0A0MPA0_BOVIN	con-tr|con-A0A0A0MPA0|A0A0A0MPA0_BOVIN	Serpin	Serpin		1	ETQSIIFLGK	ETQSIIFLGK	2	ETQSIIFLGK2	1616.04
A0A0M3JXH5	A0A0M3JXH5	A0A0M3JXH5_ANISI	ASIM_LOCUS12518	Uncharacterized protein	1	ETSETVVTHVEK	ETSETVVTHVEK	2	ETSETVVTHVEK2	39595.4
A0A0M3JXH5	A0A0M3JXH5	A0A0M3JXH5_ANISI	ASIM_LOCUS12518	Uncharacterized protein	1	ETSETVVTHVEK	ETSETVVTHVEK	3	ETSETVVTHVEK3	1791.04
A0A0M3KAB6	A0A0M3KAB6	A0A0M3KAB6_ANISI	ASIM_LOCUS17314	Ribosome receptor lysine/proline rich domain-containing protein	1	ETTFEDVYGENAMR	ETTFEDVYGENAMR	2	ETTFEDVYGENAMR2	5793.23
A0A0M3KAB6	A0A0M3KAB6	A0A0M3KAB6_ANISI	ASIM_LOCUS17314	Ribosome receptor lysine/proline rich domain-containing protein	1	ETTFEDVYGENAMR	ETTFEDVYGENAM(UniMod:35)R	2	ETTFEDVYGENAM(UniMod:35)R2	4479.16
A0A0M3JRX0	A0A0M3JRX0	A0A0M3JRX0_ANISI	ASIM_LOCUS10236	Hypoxia up-regulated protein 1 (inferred by orthology to a human protein)	1	ETTSENAPDEAEK	ETTSENAPDEAEK	2	ETTSENAPDEAEK2	661019
A0A158PN23	A0A158PN23	A0A158PN23_ANISI	ASIM_LOCUS10411	Twitchin (inferred by orthology to a C. elegans protein)	1	ETTTLETDVNDK	ETTTLETDVNDK	2	ETTTLETDVNDK2	5461.17
A0A0M3K613	A0A0M3K613	A0A0M3K613_ANISI	ASIM_LOCUS15811	Elongation factor 2 (inferred by orthology to a C. elegans protein)	1	ETVAEESDQLCLSK	ETVAEESDQLC(UniMod:4)LSK	2	ETVAEESDQLC(UniMod:4)LSK2	3307.13
A0A0M3J888	A0A0M3J888	A0A0M3J888_ANISI	ASIM_LOCUS3619	Uncharacterized protein	1	ETVDQEYTTK	ETVDQEYTTK	2	ETVDQEYTTK2	17046.4
con-sp|con-P02769|ALBU_BOVIN	con-sp|con-P02769|ALBU_BOVIN	Albumin	Albumin		1	ETYGDMADCCEK	ETYGDMADC(UniMod:4)C(UniMod:4)EK	2	ETYGDMADC(UniMod:4)C(UniMod:4)EK2	3567.13
con-sp|con-P02769|ALBU_BOVIN	con-sp|con-P02769|ALBU_BOVIN	Albumin	Albumin		1	ETYGDMADCCEK	ETYGDM(UniMod:35)ADC(UniMod:4)C(UniMod:4)EK	2	ETYGDM(UniMod:35)ADC(UniMod:4)C(UniMod:4)EK2	1255.04
con-sp|con-P02769|ALBU_BOVIN	con-sp|con-P02769|ALBU_BOVIN	Albumin	Albumin		1	ETYGDMADCCEKQEPER	ETYGDMADC(UniMod:4)C(UniMod:4)EKQEPER	3	ETYGDMADC(UniMod:4)C(UniMod:4)EKQEPER3	697.02
A0A158PMR0	A0A158PMR0	A0A158PMR0_ANISI	ASIM_LOCUS9746	J domain-containing protein	1	EVAEAYDVLSDPK	EVAEAYDVLSDPK	2	EVAEAYDVLSDPK2	2641.09
con-sp|con-P08779|K1C16_HUMAN	con-sp|con-P08779|K1C16_HUMAN	Keratin,	Keratin,		1	EVASNSELVQSSR	EVASNSELVQSSR	2	EVASNSELVQSSR2	1337.05
A0A0M3JZH0	A0A0M3JZH0;A0A0M3JTU5	A0A0M3JZH0_ANISI	ASIM_LOCUS13330	40S ribosomal protein S2 (inferred by orthology to a C. elegans protein)	0	EVATAIR	EVATAIR	2	EVATAIR2	30879.5
con-sp|con-P02533|K1C14_HUMAN	con-sp|con-Q04695|K1C17_HUMAN;con-sp|con-P02533|K1C14_HUMAN	Keratin,	Keratin,		1	EVATNSELVQSGK	EVATNSELVQSGK	2	EVATNSELVQSGK2	3601.12
A0A0M3KG74	A0A0M3KG74	A0A0M3KG74_ANISI	ASIM_LOCUS19372	SAM50-like protein gop-3 (inferred by orthology to a C. elegans protein)	1	EVAYLYQTK	EVAYLYQTK	2	EVAYLYQTK2	6928.17
A0A0G2YNB9	A0A0G2YNB9	A0A0G2YNB9_ANISI	ASIM_LOCUS11220	Tubulin beta chain	1	EVDEQMMQVQNK	EVDEQMMQVQNK	2	EVDEQMMQVQNK2	13726.4
A0A0G2YNB9	A0A0G2YNB9	A0A0G2YNB9_ANISI	ASIM_LOCUS11220	Tubulin beta chain	1	EVDEQMMQVQNK	EVDEQMM(UniMod:35)QVQNK	2	EVDEQMM(UniMod:35)QVQNK2	3534.12
A0A0M3JYJ1	A0A0M3JYJ1	A0A0M3JYJ1_ANISI	ASIM_LOCUS12945	Major sperm protein	1	EVDSHAEELQK	EVDSHAEELQK	2	EVDSHAEELQK2	629019
A0A0M3JDX4	A0A0M3JDX4	A0A0M3JDX4_ANISI	ASIM_LOCUS5608	Cystatin	1	EVDVNDPEIK	EVDVNDPEIK	2	EVDVNDPEIK2	9420.26
A0A3P6P743	A0A3P6P743	A0A3P6P743_ANISI	ASIM_LOCUS5096	Acyl-CoA dehydrogenase/oxidase N-terminal domain-containing protein	1	EVEAIDSGYR	EVEAIDSGYR	2	EVEAIDSGYR2	7465.19
A0A3P6P0X1	A0A3P6P0X1	A0A3P6P0X1_ANISI	ASIM_LOCUS6469	Myosin tail domain-containing protein	1	EVEDWEQK	EVEDWEQK	2	EVEDWEQK2	86208.1
A0A0M3K7E9	A0A0M3K7E9	A0A0M3K7E9_ANISI	ASIM_LOCUS16297	Methionine aminopeptidase	1	EVELETQKR	EVELETQKR	2	EVELETQKR2	1480.04
A0A3P6PWA4	A0A3P6PWA4	A0A3P6PWA4_ANISI	ASIM_LOCUS9151	Myosin tail domain-containing protein (Fragment)	1	EVELHALGVR	EVELHALGVR	2	EVELHALGVR2	2897.08
A0A0M3J3P8;A0A0M3KB82	A0A0M3J3P8;A0A0M3KB82	A0A0M3J3P8_ANISI;A0A0M3KB82_ANISI	ASIM_LOCUS17628;ASIM_LOCUS2032	MOSC domain-containing protein	0	EVGEWLDK	EVGEWLDK	2	EVGEWLDK2	17413.4
A0A0M3KAH2	A0A0M3KAH2;A0A3P6R6D8	A0A0M3KAH2_ANISI	ASIM_LOCUS17370	Tubulin alpha chain	0	EVIDLVLDR	EVIDLVLDR	2	EVIDLVLDR2	30675.7
A0A0M3J8R5;A0A0M3J976	A0A0M3J8R5;A0A0M3J976	A0A0M3J8R5_ANISI;A0A0M3J976_ANISI	ASIM_LOCUS3798;ASIM_LOCUS3958	26S protease regulatory subunit 8 (inferred by orthology to a human protein)	0	EVIELPVK	EVIELPVK	2	EVIELPVK2	2257.04
A0A0M3JI41	A0A0M3JI41	A0A0M3JI41_ANISI	ASIM_LOCUS7074	AMP-binding enzyme C-terminal domain-containing protein	1	EVIFVDSLPR	EVIFVDSLPR	2	EVIFVDSLPR2	19788.6
A0A158PN23	A0A158PN23	A0A158PN23_ANISI	ASIM_LOCUS10411	Twitchin (inferred by orthology to a C. elegans protein)	1	EVIQEDQGEWMAK	EVIQEDQGEWMAK	2	EVIQEDQGEWMAK2	1563.05
A0A0M3J7K8;A0A0M3J7T8	A0A0M3J7K8;A0A0M3J7T8	A0A0M3J7K8_ANISI;A0A0M3J7T8_ANISI	ASIM_LOCUS3393;ASIM_LOCUS3471	Probable methylmalonyl-CoA mutase, mitochondrial (inferred by orthology to a C. elegans protein)	0	EVIVGVNK	EVIVGVNK	2	EVIVGVNK2	101706
A0A0M3KDA9	A0A0M3KDA9	A0A0M3KDA9_ANISI	ASIM_LOCUS18358	Uncharacterized protein	1	EVKEDYVPR	EVKEDYVPR	2	EVKEDYVPR2	16741.5
A0A0M3KDA9	A0A0M3KDA9	A0A0M3KDA9_ANISI	ASIM_LOCUS18358	Uncharacterized protein	1	EVKEDYVPR	EVKEDYVPR	3	EVKEDYVPR3	2824.05
A0A0M3IXZ4	A0A0M3IXZ4;A0A0M3J1U4	A0A0M3IXZ4_ANISI	ASIM_LOCUS19	Apolipophorins (inferred by orthology to a D. melanogaster protein)	0	EVLEDLHPER	EVLEDLHPER	2	EVLEDLHPER2	9808.31
A0A0M3JY41	A0A0M3JY41	A0A0M3JY41_ANISI	ASIM_LOCUS12767	Uncharacterized protein	1	EVLGYVDEMCGK	EVLGYVDEMC(UniMod:4)GK	2	EVLGYVDEMC(UniMod:4)GK2	8112.28
A0A0M3JY41	A0A0M3JY41	A0A0M3JY41_ANISI	ASIM_LOCUS12767	Uncharacterized protein	1	EVLGYVDEMCGK	EVLGYVDEM(UniMod:35)C(UniMod:4)GK	2	EVLGYVDEM(UniMod:35)C(UniMod:4)GK2	3940.13
A0A0M3JYJ1	A0A0M3JYJ1	A0A0M3JYJ1_ANISI	ASIM_LOCUS12945	Major sperm protein	1	EVLMELESER	EVLMELESER	2	EVLMELESER2	4855.14
A0A0M3K2P0	A0A0M3K2P0	A0A0M3K2P0_ANISI	ASIM_LOCUS14606	K Homology domain-containing protein	1	EVNADEAEKGDADSK	EVNADEAEKGDADSK	2	EVNADEAEKGDADSK2	454018
A0A3P6UFQ9	A0A3P6UFQ9	A0A3P6UFQ9_ANISI	ASIM_LOCUS20331	Myosin tail domain-containing protein (Fragment)	1	EVQLHESGIK	EVQLHESGIK	2	EVQLHESGIK2	3695.11
A0A3P6S783	A0A3P6S783	A0A3P6S783_ANISI	ASIM_LOCUS13751	Myosin tail domain-containing protein	1	EVQMQIDEEHK	EVQMQIDEEHK	2	EVQMQIDEEHK2	76170.3
A0A3P6S783	A0A3P6S783	A0A3P6S783_ANISI	ASIM_LOCUS13751	Myosin tail domain-containing protein	1	EVQMQIDEEHK	EVQMQIDEEHK	3	EVQMQIDEEHK3	52932
A0A3P6S783	A0A3P6S783	A0A3P6S783_ANISI	ASIM_LOCUS13751	Myosin tail domain-containing protein	1	EVQMQIDEEHK	EVQM(UniMod:35)QIDEEHK	3	EVQM(UniMod:35)QIDEEHK3	31754.5
A0A158PP35	A0A158PP35	A0A158PP35_ANISI	ASIM_LOCUS12986	Paramyosin (inferred by orthology to a C. elegans protein)	1	EVQMQVDEEHK	EVQMQVDEEHK	2	EVQMQVDEEHK2	107352
A0A158PP35	A0A158PP35	A0A158PP35_ANISI	ASIM_LOCUS12986	Paramyosin (inferred by orthology to a C. elegans protein)	1	EVQMQVDEEHK	EVQMQVDEEHK	3	EVQMQVDEEHK3	56256
A0A158PP35	A0A158PP35	A0A158PP35_ANISI	ASIM_LOCUS12986	Paramyosin (inferred by orthology to a C. elegans protein)	1	EVQMQVDEEHK	EVQM(UniMod:35)QVDEEHK	3	EVQM(UniMod:35)QVDEEHK3	49293.8
A0A3P6NL11	A0A3P6NL11	A0A3P6NL11_ANISI	ASIM_LOCUS4405	IF rod domain-containing protein (Fragment)	1	EVQNLNYQLNDDQR	EVQNLNYQLNDDQR	2	EVQNLNYQLNDDQR2	104150
A0A0M3K1Y0	A0A0M3K1Y0	A0A0M3K1Y0_ANISI	ASIM_LOCUS14302	Uncharacterized protein	1	EVQPFEAFDEIK	EVQPFEAFDEIK	2	EVQPFEAFDEIK2	16172.5
A0A0M3K1I1	A0A0M3K1I1	A0A0M3K1I1_ANISI	ASIM_LOCUS14135	Translation initiation factor eIF-2B subunit delta (inferred by orthology to a human protein)	1	EVSALVGER	EVSALVGER	2	EVSALVGER2	5257.11
A0A0M3IXZ4	A0A0M3IXZ4;A0A0M3KC58	A0A0M3IXZ4_ANISI	ASIM_LOCUS19	Apolipophorins (inferred by orthology to a D. melanogaster protein)	0	EVSMPWQK	EVSMPWQK	2	EVSMPWQK2	17593.4
A0A0M3JUZ4	A0A0M3JUZ4	A0A0M3JUZ4_ANISI	ASIM_LOCUS11491	Hemicentin-1 (inferred by orthology to a human protein)	1	EVSVPAKDQVQIK	EVSVPAKDQVQIK	2	EVSVPAKDQVQIK2	433017
A0A0M3K5A6	A0A0M3K5A6	A0A0M3K5A6_ANISI	ASIM_LOCUS15554	Reticulon-like protein	1	EVSVPQER	EVSVPQER	2	EVSVPQER2	172905
A0A0M3JXT7	A0A0M3JXT7	A0A0M3JXT7_ANISI	ASIM_LOCUS12644	Transmembrane protein 144 (inferred by orthology to a human protein)	1	EVTLESLTK	EVTLESLTK	2	EVTLESLTK2	15102.3
A0A158PPA4	A0A158PPA4	A0A158PPA4_ANISI	ASIM_LOCUS13438	Ubiquinone biosynthesis O-methyltransferase, mitochondrial	1	EVTPIVSSNK	EVTPIVSSNK	2	EVTPIVSSNK2	8782.22
A0A0M3JTY4	A0A0M3JTY4	A0A0M3JTY4_ANISI	ASIM_LOCUS11076	Calcium-transporting ATPase	1	EVVAVTGDGTNDGPALK	EVVAVTGDGTNDGPALK	2	EVVAVTGDGTNDGPALK2	5050.17
con-sp|con-P12763|FETUA_BOVIN	con-sp|con-P12763|FETUA_BOVIN	Alpha-2-HS-glycoprotein	Alpha-2-HS-glycoprotein		1	EVVDPTK	EVVDPTK	2	EVVDPTK2	7089.12
A0A0M3K4N1	A0A0M3K4N1	A0A0M3K4N1_ANISI	ASIM_LOCUS15329	Cytochrome c oxidase subunit 4	1	EVVGFGSTGDEVYQDR	EVVGFGSTGDEVYQDR	2	EVVGFGSTGDEVYQDR2	492.02
A0A0M3JRD7	A0A0M3JRD7	A0A0M3JRD7_ANISI	ASIM_LOCUS10019	Dimethylglycine dehydrogenase, mitochondrial (inferred by orthology to a human protein)	1	EVVVLER	EVVVLER	2	EVVVLER2	11282.2
A0A0M3J183	A0A0M3J183	A0A0M3J183_ANISI	ASIM_LOCUS1166	Uncharacterized protein	1	EVYDLHER	EVYDLHER	2	EVYDLHER2	3925.1
A0A0M3J0Q8;A0A0M3KAC3	A0A0M3J0Q8;A0A0M3KAC3	A0A0M3J0Q8_ANISI;A0A0M3KAC3_ANISI	ASIM_LOCUS17321;ASIM_LOCUS991	Acetyl-CoA acetyltransferase, mitochondrial (inferred by orthology to a human protein)	0	EVYIVSAVR	EVYIVSAVR	2	EVYIVSAVR2	4433.11
A0A0M3IZ99;A0A0M3IZH0	A0A0M3IZ99;A0A0M3IZH0	A0A0M3IZ99_ANISI;A0A0M3IZH0_ANISI	ASIM_LOCUS482;ASIM_LOCUS553	Glucose-6-phosphate isomerase	0	EWFLDAAK	EWFLDAAK	2	EWFLDAAK2	11364.3
A0A0M3JVB3	A0A0M3JVB3;A0A3P6PDA0	A0A0M3JVB3_ANISI	ASIM_LOCUS11628	Calpain clp-1 (inferred by orthology to a C. elegans protein)	0	EWQSISQQEK	EWQSISQQEK	2	EWQSISQQEK2	8794.26
A0A158PN23	A0A158PN23	A0A158PN23_ANISI	ASIM_LOCUS10411	Twitchin (inferred by orthology to a C. elegans protein)	1	EWSEVGTVTVPAGDSR	EWSEVGTVTVPAGDSR	2	EWSEVGTVTVPAGDSR2	1739.07
A0A0M3IY18	A0A0M3IY18	A0A0M3IY18_ANISI	ASIM_LOCUS46	Uncharacterized protein	1	EYAVTTPGER	EYAVTTPGER	2	EYAVTTPGER2	5692.15
A0A0M3KEU9	A0A0M3KEU9	A0A0M3KEU9_ANISI	ASIM_LOCUS18896	S-formylglutathione hydrolase	1	EYDSVEILK	EYDSVEILK	2	EYDSVEILK2	5199.15
con-sp|con-P02769|ALBU_BOVIN	con-sp|con-P02769|ALBU_BOVIN	Albumin	Albumin		1	EYEATLEECCAK	EYEATLEEC(UniMod:4)C(UniMod:4)AK	2	EYEATLEEC(UniMod:4)C(UniMod:4)AK2	50080.6
A0A3P6QS93	A0A3P6QS93	A0A3P6QS93_ANISI	ASIM_LOCUS12097	Dimethylglycine dehydrogenase, mitochondrial (inferred by orthology to a human protein)	1	EYEMVTNK	EYEMVTNK	2	EYEMVTNK2	6355.16
A0A3P6QS93	A0A3P6QS93	A0A3P6QS93_ANISI	ASIM_LOCUS12097	Dimethylglycine dehydrogenase, mitochondrial (inferred by orthology to a human protein)	1	EYEMVTNK	EYEM(UniMod:35)VTNK	2	EYEM(UniMod:35)VTNK2	2006.04
A0A0M3K0Z0	A0A0M3K0Z0	A0A0M3K0Z0_ANISI	Ca-P60A	Calcium-transporting ATPase	1	EYEPEMAK	EYEPEMAK	2	EYEPEMAK2	17528.5
A0A0M3JU26	A0A0M3JU26	A0A0M3JU26_ANISI	ASIM_LOCUS11128	Uncharacterized protein	1	EYESVGADEAEEQK	EYESVGADEAEEQK	2	EYESVGADEAEEQK2	4459.16
A0A0M3IXZ4	A0A0M3IXZ4;A0A0M3IYH2	A0A0M3IXZ4_ANISI	ASIM_LOCUS19	Apolipophorins (inferred by orthology to a D. melanogaster protein)	0	EYFALDK	EYFALDK	2	EYFALDK2	25552.5
A0A0M3K2T2	A0A0M3K2T2	A0A0M3K2T2_ANISI	ASIM_LOCUS14657	Aldehyde dehydrogenase	1	EYFMSGETMK	EYFMSGETMK	2	EYFMSGETMK2	3439.1
A0A0M3K2T2	A0A0M3K2T2	A0A0M3K2T2_ANISI	ASIM_LOCUS14657	Aldehyde dehydrogenase	1	EYFMSGETMK	EYFMSGETM(UniMod:35)K	2	EYFMSGETM(UniMod:35)K2	2061.06
A0A0M3K7C5	A0A0M3K7C5	A0A0M3K7C5_ANISI	ASIM_LOCUS16273	Dehydrogenase/reductase SDR family member 1 (inferred by orthology to a human protein)	1	EYGFVDIDGR	EYGFVDIDGR	2	EYGFVDIDGR2	6604.18
A0A0M3JWX2	A0A0M3JWX2	A0A0M3JWX2_ANISI	ASIM_LOCUS12282	fructose-bisphosphatase	1	EYGIETDAMTLQR	EYGIETDAMTLQR	2	EYGIETDAMTLQR2	10227.4
A0A0M3JWX2	A0A0M3JWX2	A0A0M3JWX2_ANISI	ASIM_LOCUS12282	fructose-bisphosphatase	1	EYGIETDAMTLQR	EYGIETDAM(UniMod:35)TLQR	2	EYGIETDAM(UniMod:35)TLQR2	4488.17
A0A0M3J2W4	A0A0M3J2W4	A0A0M3J2W4_ANISI	ASIM_LOCUS1747	F-actin-capping protein subunit beta	1	EYLLCDYNR	EYLLC(UniMod:4)DYNR	2	EYLLC(UniMod:4)DYNR2	4005.12
A0A0M3JRY9	A0A0M3JRY9	A0A0M3JRY9_ANISI	ASIM_LOCUS10262	Uncharacterized protein	1	EYNDLIDENDRENVSR	EYNDLIDENDRENVSR	3	EYNDLIDENDRENVSR3	2625.07
A0A0M3JX55	A0A0M3JX55	A0A0M3JX55_ANISI	ASIM_LOCUS12375	SHSP domain-containing protein	1	EYNQEFMLPR	EYNQEFMLPR	2	EYNQEFMLPR2	13835.4
A0A0M3JX55	A0A0M3JX55	A0A0M3JX55_ANISI	ASIM_LOCUS12375	SHSP domain-containing protein	1	EYNQEFMLPR	EYNQEFM(UniMod:35)LPR	2	EYNQEFM(UniMod:35)LPR2	7836.22
con-sp|con-P13647|K2C5_HUMAN	con-sp|con-Q5XQN5|K2C5_BOVIN;con-sp|con-P13647|K2C5_HUMAN	Keratin,	Keratin,		1	EYQELMNTK	EYQELMNTK	2	EYQELMNTK2	7944.23
A0A0M3JU27	A0A0M3JU27	A0A0M3JU27_ANISI	ASIM_LOCUS11129	Uncharacterized protein	1	EYSTPPTSAIR	EYSTPPTSAIR	2	EYSTPPTSAIR2	98867
A0A0M3JTK0	A0A0M3JTK0	A0A0M3JTK0_ANISI	ASIM_LOCUS10922	G domain-containing protein	1	EYTQVVESHK	EYTQVVESHK	2	EYTQVVESHK2	1081.03
A0A0M3K4R1	A0A0M3K4R1	A0A0M3K4R1_ANISI	ASIM_LOCUS15359	60S ribosomal protein L31	1	EYTVNLHK	EYTVNLHK	2	EYTVNLHK2	13521.3
A0A0M3K5M3	A0A0M3K5M3	A0A0M3K5M3_ANISI	ASIM_LOCUS15671	Serine hydroxymethyltransferase	1	EYVEYAK	EYVEYAK	2	EYVEYAK2	8245.18
A0A0M3IYN1	A0A0M3IYN1;A0A0M3J049	A0A0M3IYN1_ANISI	ASIM_LOCUS264	Vitellogenin domain-containing protein	0	EYVYDTTSTATLK	EYVYDTTSTATLK	2	EYVYDTTSTATLK2	11311.4
A0A0M3JAY1;A0A0M3KEW5	A0A0M3JAY1;A0A0M3KEW5	A0A0M3JAY1_ANISI;A0A0M3KEW5_ANISI	ASIM_LOCUS18913;ASIM_LOCUS4566	40S ribosomal protein SA (inferred by orthology to a C. elegans protein)	0	FAAHTGATPIFGR	FAAHTGATPIFGR	3	FAAHTGATPIFGR3	8774.17
A0A0M3JTG0	A0A0M3JTG0	A0A0M3JTG0_ANISI	ASIM_LOCUS10871	Uncharacterized protein	1	FAAQAPGDTPAR	FAAQAPGDTPAR	2	FAAQAPGDTPAR2	11151.3
A0A0M3JT07	A0A0M3JT07	A0A0M3JT07_ANISI	ASIM_LOCUS10696	Staphylococcal nuclease domain-containing protein	1	FAAQDVDQGPK	FAAQDVDQGPK	2	FAAQDVDQGPK2	12187.3
A0A0M3IZ99;A0A0M3IZH0	con-sp|con-Q3ZBD7|G6PI_BOVIN;A0A0M3IZ99;A0A0M3IZH0;A0A0M3JPG1	A0A0M3IZ99_ANISI;A0A0M3IZH0_ANISI	ASIM_LOCUS482;ASIM_LOCUS553	Glucose-6-phosphate isomerase	0	FAAYFQQGDMESNGK	FAAYFQQGDMESNGK	2	FAAYFQQGDMESNGK2	2885.11
A0A0M3IZ99;A0A0M3IZH0	con-sp|con-Q3ZBD7|G6PI_BOVIN;A0A0M3IZ99;A0A0M3IZH0;A0A0M3JPG1	A0A0M3IZ99_ANISI;A0A0M3IZH0_ANISI	ASIM_LOCUS482;ASIM_LOCUS553	Glucose-6-phosphate isomerase	0	FAAYFQQGDMESNGK	FAAYFQQGDM(UniMod:35)ESNGK	2	FAAYFQQGDM(UniMod:35)ESNGK2	1292.05
A0A3P6PLU9	A0A0M3JF85;A0A3P6PLU9	A0A3P6PLU9_ANISI	ASIM_LOCUS3148	Uncharacterized protein	0	FACEAYMDCVR	FAC(UniMod:4)EAYMDC(UniMod:4)VR	2	FAC(UniMod:4)EAYMDC(UniMod:4)VR2	18212.6
A0A3P6PLU9	A0A0M3JF85;A0A3P6PLU9	A0A3P6PLU9_ANISI	ASIM_LOCUS3148	Uncharacterized protein	0	FACEAYMDCVR	FAC(UniMod:4)EAYM(UniMod:35)DC(UniMod:4)VR	2	FAC(UniMod:4)EAYM(UniMod:35)DC(UniMod:4)VR2	5023.17
A0A0M3J6V4	A0A0M3J6V4	A0A0M3J6V4_ANISI	ASIM_LOCUS3137	Uncharacterized protein	1	FADALFSPSR	FADALFSPSR	2	FADALFSPSR2	6641.18
A0A0M3K9K6	A0A0M3J134;A0A0M3K9K6	A0A0M3K9K6_ANISI	ASIM_LOCUS17054	Prolyl 4-hydroxylase subunit alpha-1 (inferred by orthology to a C. elegans protein)	0	FADDVQQR	FADDVQQR	2	FADDVQQR2	5113.11
A0A0M3J2K6	A0A0M3J2K6	A0A0M3J2K6_ANISI	ASIM_LOCUS1640	Uncharacterized protein	1	FADFIDSGLR	FADFIDSGLR	2	FADFIDSGLR2	3568.11
A0A0M3KDA9	A0A0M3KDA9	A0A0M3KDA9_ANISI	ASIM_LOCUS18358	Uncharacterized protein	1	FADIEDHLAASR	FADIEDHLAASR	2	FADIEDHLAASR2	23233.8
A0A3P6QT08	A0A3P6QT08	A0A3P6QT08_ANISI	ASIM_LOCUS15013	Phosphoglycerate kinase	1	FAEDASFK	FAEDASFK	2	FAEDASFK2	59706.2
A0A158PP11	A0A158PP11	A0A158PP11_ANISI	ASIM_LOCUS12837	T-complex protein 1 subunit epsilon	1	FAELTPQK	FAELTPQK	2	FAELTPQK2	3707.07
A0A0M3K4R1	A0A0M3K4R1	A0A0M3K4R1_ANISI	ASIM_LOCUS15359	60S ribosomal protein L31	1	FAEQQMGTK	FAEQQMGTK	2	FAEQQMGTK2	12339.3
A0A0M3J236	A0A0M3J236	A0A0M3J236_ANISI	ASIM_LOCUS1469	40S ribosomal protein S18	1	FAFVVCR	FAFVVC(UniMod:4)R	2	FAFVVC(UniMod:4)R2	37097.8
A0A0M3JTK0	A0A0M3JTK0	A0A0M3JTK0_ANISI	ASIM_LOCUS10922	G domain-containing protein	1	FAGEAFGIDNVR	FAGEAFGIDNVR	2	FAGEAFGIDNVR2	2823.09
A0A0M3KJS5	A0A0M3KJS5	A0A0M3KJS5_ANISI	ASIM_LOCUS20622	60S ribosomal protein L32	1	FAGEVAHSVSSK	FAGEVAHSVSSK	2	FAGEVAHSVSSK2	44722.3
A0A0M3K2T6	A0A0M3K2T6	A0A0M3K2T6_ANISI	ASIM_LOCUS14663	Succinate--CoA ligase [ADP-forming] subunit beta, mitochondrial	1	FAGPVIVASSR	FAGPVIVASSR	2	FAGPVIVASSR2	6386.15
A0A3P6RIA5	A0A3P6RIA5	A0A3P6RIA5_ANISI	ASIM_LOCUS9819	Enhancer of mRNA-decapping protein 4 WD40 repeat region domain-containing protein	1	FAIAANDGGR	FAIAANDGGR	2	FAIAANDGGR2	2399.05
A0A0M3KAB0	A0A0M3KAB0	A0A0M3KAB0_ANISI	ASIM_LOCUS17308	Acetyl-CoA acetyltransferase, mitochondrial (inferred by orthology to a human protein)	1	FAIESYK	FAIESYK	2	FAIESYK2	285569
A0A0M3KAB0	A0A0M3KAB0	A0A0M3KAB0_ANISI	ASIM_LOCUS17308	Acetyl-CoA acetyltransferase, mitochondrial (inferred by orthology to a human protein)	1	FAIESYKK	FAIESYKK	2	FAIESYKK2	28376.6
A0A0M3KAB0	A0A0M3KAB0	A0A0M3KAB0_ANISI	ASIM_LOCUS17308	Acetyl-CoA acetyltransferase, mitochondrial (inferred by orthology to a human protein)	1	FAIESYKK	FAIESYKK	3	FAIESYKK3	12452.2
A0A0M3JVP5	A0A0M3JVP5	A0A0M3JVP5_ANISI	ASIM_LOCUS11769	PlsC domain-containing protein	1	FAINENDLK	FAINENDLK	2	FAINENDLK2	2727.07
A0A0M3JZ52	A0A0M3JZ52	A0A0M3JZ52_ANISI	ASIM_LOCUS13188	Cytochrome b-c1 complex subunit 8	1	FALAPNEQK	FALAPNEQK	2	FALAPNEQK2	11592.3
A0A0M3JSC0	A0A0M3JSC0	A0A0M3JSC0_ANISI	ASIM_LOCUS10417	Uncharacterized protein	1	FALDFPETER	FALDFPETER	2	FALDFPETER2	10968.3
A0A0M3JW12	A0A0M3JW12	A0A0M3JW12_ANISI	ASIM_LOCUS11912	Integrin-linked protein kinase (inferred by orthology to a human protein)	1	FALDIAR	FALDIAR	2	FALDIAR2	5183.1
A0A0M3KIV9	A0A0M3KIV9	A0A0M3KIV9_ANISI	ASIM_LOCUS20307	NADH dehydrogenase [ubiquinone] 1 beta subcomplex subunit 9	1	FALDPGGSSYDR	FALDPGGSSYDR	2	FALDPGGSSYDR2	26977.9
A0A0M3K2T2	A0A0M3K2T2	A0A0M3K2T2_ANISI	ASIM_LOCUS14657	Aldehyde dehydrogenase	1	FALMTSLTK	FALMTSLTK	2	FALMTSLTK2	3288.07
con-sp|con-P02663|CASA2_BOVIN	con-sp|con-P02663|CASA2_BOVIN	Alpha-S2-casein	Alpha-S2-casein		1	FALPQYLK	FALPQYLK	2	FALPQYLK2	2909.07
A0A0M3KAR6	A0A0M3KAR6	A0A0M3KAR6_ANISI	ASIM_LOCUS17465	Dynein light intermediate chain	1	FALTQSLSR	FALTQSLSR	2	FALTQSLSR2	4292.1
A0A158PN34	A0A158PN34	A0A158PN34_ANISI	ASIM_LOCUS10468	Family S33 non-peptidase homologue (inferred by orthology to a S. mansoni protein)	1	FAMSSPNR	FAMSSPNR	2	FAMSSPNR2	9981.18
A0A158PN34	A0A158PN34	A0A158PN34_ANISI	ASIM_LOCUS10468	Family S33 non-peptidase homologue (inferred by orthology to a S. mansoni protein)	1	FAMSSPNR	FAM(UniMod:35)SSPNR	2	FAM(UniMod:35)SSPNR2	2513.05
A0A0M3JP06	A0A0M3JP06	A0A0M3JP06_ANISI	ASIM_LOCUS9146	Uncharacterized protein	1	FANCVGRPK	FANC(UniMod:4)VGRPK	2	FANC(UniMod:4)VGRPK2	1271.03
A0A0M3JXN4	A0A0M3JXN4	A0A0M3JXN4_ANISI	ASIM_LOCUS12587	NADH-ubiquinone oxidoreductase 75 kDa subunit, mitochondrial	1	FANEIAGVPDLGTTGR	FANEIAGVPDLGTTGR	2	FANEIAGVPDLGTTGR2	1024.03
A0A3P6R332	A0A3P6R332	A0A3P6R332_ANISI	ASIM_LOCUS16180	Uncharacterized protein	1	FANQSGMTGFGMPR	FANQSGMTGFGMPR	2	FANQSGMTGFGMPR2	3832.14
[truncated: 6,368 more rows]
