# Supplementary material for: Anisakis simplex: The Exclusive Member of Anisakidae Family Infecting Fish Consumed by Humans in Chile Is a Mosaic of Allergens
Source: Int J Mol Sci. 2026 Jun 30;27(13):5922. doi: 10.3390/ijms27135922 (PMC13361623; doi:10.3390/ijms27135922)
Supplement: Supplementary file 1 [file ijms-27-05922-s001.zip › Supplementary Table S2.xlsx]

## Sheet: Sheet0
From	Entry	Entry Name	Protein names	Gene Names	Organism	Length
A0A097IYF9	A0A097IYF9	A0A097IYF9_ANISI	Protein disulfide-isomerase (EC 5.3.4.1)	PDI ASIM_LOCUS12871	Anisakis simplex (Herring worm)	497
A0A0G2YNB9	A0A0G2YNB9	A0A0G2YNB9_ANISI	Tubulin beta chain	ASIM_LOCUS11220	Anisakis simplex (Herring worm)	450
A0A0M3IZK3	A0A0M3IZK3	A0A0M3IZK3_ANISI	Tubulin beta chain	ASIM_LOCUS586	Anisakis simplex (Herring worm)	438
A0A0M3JJ49	A0A0M3JJ49	A0A0M3JJ49_ANISI	Tubulin_C domain-containing protein	ASIM_LOCUS7427	Anisakis simplex (Herring worm)	109
A0A0M3KFX4	A0A0M3KFX4	A0A0M3KFX4_ANISI	Tubulin_C domain-containing protein	ASIM_LOCUS19273	Anisakis simplex (Herring worm)	147
A0A0M3KDZ4	A0A0M3KDZ4	A0A0M3KDZ4_ANISI	Tubulin beta chain	ASIM_LOCUS18592	Anisakis simplex (Herring worm)	327
A0A0M3JBQ2	A0A0M3JBQ2	A0A0M3JBQ2_ANISI	Tubulin beta-1 chain (inferred by orthology to a human protein)	ASIM_LOCUS4834	Anisakis simplex (Herring worm)	187
A0A0M3JBQ4	A0A0M3JBQ4	A0A0M3JBQ4_ANISI	Tubulin beta-1 chain (inferred by orthology to a human protein)	ASIM_LOCUS4841	Anisakis simplex (Herring worm)	169
A0A0M3IXZ4	A0A0M3IXZ4	A0A0M3IXZ4_ANISI	Apolipophorins (inferred by orthology to a D. melanogaster protein)	ASIM_LOCUS19	Anisakis simplex (Herring worm)	3289
A0A0M3IYH2	A0A0M3IYH2	A0A0M3IYH2_ANISI	Apolipophorins (inferred by orthology to a D. melanogaster protein)	ASIM_LOCUS205	Anisakis simplex (Herring worm)	1250
A0A0M3IZ21	A0A0M3IZ21	A0A0M3IZ21_ANISI	Apolipoprotein B-100 (inferred by orthology to a human protein)	ASIM_LOCUS404	Anisakis simplex (Herring worm)	720
A0A0M3IYN1	A0A0M3IYN1	A0A0M3IYN1_ANISI	Vitellogenin domain-containing protein	ASIM_LOCUS264	Anisakis simplex (Herring worm)	184
A0A0M3JFC7	A0A0M3JFC7	A0A0M3JFC7_ANISI	OstA-like_N domain-containing protein	ASIM_LOCUS6114	Anisakis simplex (Herring worm)	89
A0A0M3J1U4	A0A0M3J1U4	A0A0M3J1U4_ANISI	OLFM1	ASIM_LOCUS1377	Anisakis simplex (Herring worm)	287
A0A0M3JNH3	A0A0M3JNH3	A0A0M3JNH3_ANISI	Apolipoprotein A-I	ASIM_LOCUS8963	Anisakis simplex (Herring worm)	85
A0A0M3KC58	A0A0M3KC58	A0A0M3KC58_ANISI	Apolipoprotein lipid transfer particle (inferred by orthology to a D. melanogaster protein)	ASIM_LOCUS17955	Anisakis simplex (Herring worm)	493
A0A3P6PN17	A0A3P6PN17	A0A3P6PN17_ANISI	VWFD domain-containing protein	ASIM_LOCUS8663	Anisakis simplex (Herring worm)	118
A0A0M3IXZ5	A0A0M3IXZ5	A0A0M3IXZ5_ANISI	Rho GDP-dissociation inhibitor 3 (Rho-GDI gamma)	ASIM_LOCUS20	Anisakis simplex (Herring worm)	199
A0A0M3IY02	A0A0M3IY02	A0A0M3IY02_ANISI	mitogen-activated protein kinase kinase (EC 2.7.12.2)	ASIM_LOCUS28	Anisakis simplex (Herring worm)	400
A0A0M3IY03	A0A0M3IY03	A0A0M3IY03_ANISI	CHCH domain-containing protein	ASIM_LOCUS29	Anisakis simplex (Herring worm)	242
A0A0M3IY04	A0A0M3IY04	A0A0M3IY04_ANISI	PHB domain-containing protein	ASIM_LOCUS30	Anisakis simplex (Herring worm)	334
A0A0M3IY14	A0A0M3IY14	A0A0M3IY14_ANISI	Protein farnesyltransferase/geranylgeranyltransferase type-1 subunit alpha (EC 2.5.1.58) (EC 2.5.1.59) (CAAX farnesyltransferase subunit alpha) (FTase-alpha) (Ras proteins prenyltransferase subunit alpha) (Type I protein geranyl-geranyltransferase subunit alpha)	ASIM_LOCUS42	Anisakis simplex (Herring worm)	300
A0A0M3IY18	A0A0M3IY18	A0A0M3IY18_ANISI	Uncharacterized protein	ASIM_LOCUS46	Anisakis simplex (Herring worm)	341
A0A0M3IY22	A0A0M3IY22	A0A0M3IY22_ANISI	Stomatin-like protein 2, mitochondrial (inferred by orthology to a human protein)	ASIM_LOCUS50	Anisakis simplex (Herring worm)	366
A0A0M3IY29	A0A0M3IY29	A0A0M3IY29_ANISI	Phosphotransferase (EC 2.7.1.-)	ASIM_LOCUS57	Anisakis simplex (Herring worm)	594
A0A0M3IY30	A0A0M3IY30	A0A0M3IY30_ANISI	Tropomodulin (inferred by orthology to a C. elegans protein)	ASIM_LOCUS58	Anisakis simplex (Herring worm)	392
A0A0M3IY31	A0A0M3IY31	A0A0M3IY31_ANISI	phosphoglucomutase (alpha-D-glucose-1,6-bisphosphate-dependent) (EC 5.4.2.2)	PGM1 ASIM_LOCUS59	Anisakis simplex (Herring worm)	572
A0A0M3IY35	A0A0M3IY35	A0A0M3IY35_ANISI	MICOS complex subunit MIC10	ASIM_LOCUS64	Anisakis simplex (Herring worm)	230
A0A0M3IY40	A0A0M3IY40	A0A0M3IY40_ANISI	Kelch-like protein 8 (inferred by orthology to a human protein)	ASIM_LOCUS69	Anisakis simplex (Herring worm)	768
A0A0M3IY77	A0A0M3IY77	A0A0M3IY77_ANISI	Pre-mRNA-splicing factor RBM22 (RNA-binding motif protein 22)	ASIM_LOCUS108	Anisakis simplex (Herring worm)	384
A0A0M3IY82	A0A0M3IY82	A0A0M3IY82_ANISI	Sodium/calcium exchanger 1	ASIM_LOCUS113	Anisakis simplex (Herring worm)	869
A0A0M3IY93	A0A0M3IY93	A0A0M3IY93_ANISI	Mannosyl-oligosaccharide glucosidase (EC 3.2.1.106)	ASIM_LOCUS126	Anisakis simplex (Herring worm)	828
A0A0M3IY96	A0A0M3IY96	A0A0M3IY96_ANISI	Uncharacterized protein	ASIM_LOCUS129	Anisakis simplex (Herring worm)	122
A0A0M3K2G7	A0A0M3K2G7	A0A0M3K2G7_ANISI	Secreted protein	ASIM_LOCUS14522	Anisakis simplex (Herring worm)	123
A0A0M3IYB7	A0A0M3IYB7	A0A0M3IYB7_ANISI	Protein mago nashi homolog (inferred by orthology to a C. elegans protein)	ASIM_LOCUS150	Anisakis simplex (Herring worm)	177
A0A0M3IYB9	A0A0M3IYB9	A0A0M3IYB9_ANISI	Charged multivesicular body protein 1b (inferred by orthology to a human protein)	ASIM_LOCUS152	Anisakis simplex (Herring worm)	183
A0A0M3IYD1	A0A0M3IYD1	A0A0M3IYD1_ANISI	EB domain-containing protein	ASIM_LOCUS164	Anisakis simplex (Herring worm)	1126
A0A0M3IYH1	A0A0M3IYH1	A0A0M3IYH1_ANISI	Probable signal recognition particle 19 kDa protein (inferred by orthology to a C. elegans protein)	ASIM_LOCUS204	Anisakis simplex (Herring worm)	145
A0A0M3IYM3	A0A0M3IYM3	A0A0M3IYM3_ANISI	Phospholipase B-like (EC 3.1.1.-)	ASIM_LOCUS256	Anisakis simplex (Herring worm)	480
A0A0M3J285	A0A0M3J285	A0A0M3J285_ANISI	Phospholipase B-like (EC 3.1.1.-)	ASIM_LOCUS1517	Anisakis simplex (Herring worm)	307
A0A3P6MZV7	A0A3P6MZV7	A0A3P6MZV7_ANISI	Phospholipase B-like (EC 3.1.1.-)	ASIM_LOCUS579	Anisakis simplex (Herring worm)	162
A0A0M3J049	A0A0M3J049	A0A0M3J049_ANISI	BppU_N domain-containing protein	ASIM_LOCUS782	Anisakis simplex (Herring worm)	74
A0A0M3IYN3	A0A0M3IYN3	A0A0M3IYN3_ANISI	Small ribosomal subunit protein eS17 (40S ribosomal protein S17)	ASIM_LOCUS266	Anisakis simplex (Herring worm)	137
A0A0M3K7I1	A0A0M3K7I1	A0A0M3K7I1_ANISI	40S ribosomal protein S17 (inferred by orthology to a C. elegans protein)	ASIM_LOCUS16329	Anisakis simplex (Herring worm)	161
A0A0M3IYQ5	A0A0M3IYQ5	A0A0M3IYQ5_ANISI	Glutamate dehydrogenase, mitochondrial (inferred by orthology to a D. melanogaster protein)	ASIM_LOCUS288	Anisakis simplex (Herring worm)	104
A0A0M3IYQ8	A0A0M3IYQ8	A0A0M3IYQ8_ANISI	EKC/KEOPS complex subunit TPRKB	ASIM_LOCUS291	Anisakis simplex (Herring worm)	101
A0A0M3KJJ2	A0A0M3KJJ2	A0A0M3KJJ2_ANISI	HEPN domain-containing protein	ASIM_LOCUS20542	Anisakis simplex (Herring worm)	187
A0A0M3IYS0	A0A0M3IYS0	A0A0M3IYS0_ANISI	26S proteasome non-ATPase regulatory subunit 2	ASIM_LOCUS303	Anisakis simplex (Herring worm)	963
A0A0M3IYT9	A0A0M3IYT9	A0A0M3IYT9_ANISI	Casein kinase I isoform alpha (EC 2.7.11.1) (CK1)	ASIM_LOCUS322	Anisakis simplex (Herring worm)	329
A0A0M3JUX5	A0A0M3JUX5	A0A0M3JUX5_ANISI	non-specific serine/threonine protein kinase (EC 2.7.11.1)	ASIM_LOCUS11471	Anisakis simplex (Herring worm)	359
A0A0M3IYU7	A0A0M3IYU7	A0A0M3IYU7_ANISI	glutathione-disulfide reductase (EC 1.8.1.7)	ASIM_LOCUS330	Anisakis simplex (Herring worm)	180
A0A0M3IYV1	A0A0M3IYV1	A0A0M3IYV1_ANISI	NAC-A/B domain-containing protein	ASIM_LOCUS334	Anisakis simplex (Herring worm)	195
A0A0M3J0V8	A0A0M3J0V8	A0A0M3J0V8_ANISI	NAC-A/B domain-containing protein	ASIM_LOCUS1041	Anisakis simplex (Herring worm)	153
A0A0M3IYV2	A0A0M3IYV2	A0A0M3IYV2_ANISI	Large ribosomal subunit protein uL22 (60S ribosomal protein L17)	ASIM_LOCUS335	Anisakis simplex (Herring worm)	196
A0A0M3IYW1	A0A0M3IYW1	A0A0M3IYW1_ANISI	Palmitoyl-protein thioesterase 1 (EC 3.1.2.22) (Palmitoyl-protein hydrolase 1)	ASIM_LOCUS344	Anisakis simplex (Herring worm)	236
A0A0M3J076	A0A0M3J076	A0A0M3J076_ANISI	Palmitoyl-protein thioesterase 1 (EC 3.1.2.22) (Palmitoyl-protein hydrolase 1)	ASIM_LOCUS810	Anisakis simplex (Herring worm)	267
A0A0M3IYX4	A0A0M3IYX4	A0A0M3IYX4_ANISI	40S ribosomal protein S12	ASIM_LOCUS357	Anisakis simplex (Herring worm)	141
A0A0M3IYY5	A0A0M3IYY5	A0A0M3IYY5_ANISI	WD_REPEATS_REGION domain-containing protein	ASIM_LOCUS368	Anisakis simplex (Herring worm)	489
A0A0M3K8Z2	A0A0M3K8Z2	A0A0M3K8Z2_ANISI	WD_REPEATS_REGION domain-containing protein	ASIM_LOCUS16840	Anisakis simplex (Herring worm)	489
A0A0M3IYY7	A0A0M3IYY7	A0A0M3IYY7_ANISI	AMP-binding domain-containing protein	ASIM_LOCUS370	Anisakis simplex (Herring worm)	379
A0A0M3J053	A0A0M3J053	A0A0M3J053_ANISI	AMP-binding domain-containing protein	ASIM_LOCUS786	Anisakis simplex (Herring worm)	336
A0A0M3IZ60	A0A0M3IZ60	A0A0M3IZ60_ANISI	Dehydrogenase/reductase SDR family member 1 (inferred by orthology to a human protein)	ASIM_LOCUS443	Anisakis simplex (Herring worm)	324
A0A0M3K6V7	A0A0M3K6V7	A0A0M3K6V7_ANISI	Dehydrogenase/reductase SDR family member 1 (inferred by orthology to a human protein)	ASIM_LOCUS16105	Anisakis simplex (Herring worm)	390
A0A0M3K6R2	A0A0M3K6R2	A0A0M3K6R2_ANISI	Basement membrane proteoglycan (inferred by orthology to a C. elegans protein)	ASIM_LOCUS16060	Anisakis simplex (Herring worm)	437
A0A0M3IZ89	A0A0M3IZ89	A0A0M3IZ89_ANISI	Basement membrane proteoglycan (inferred by orthology to a C. elegans protein)	ASIM_LOCUS472	Anisakis simplex (Herring worm)	417
A0A0M3IZ99	A0A0M3IZ99	A0A0M3IZ99_ANISI	Glucose-6-phosphate isomerase (EC 5.3.1.9)	ASIM_LOCUS482	Anisakis simplex (Herring worm)	551
A0A0M3IZH0	A0A0M3IZH0	A0A0M3IZH0_ANISI	Glucose-6-phosphate isomerase (EC 5.3.1.9)	ASIM_LOCUS553	Anisakis simplex (Herring worm)	528
A0A0M3IZB6	A0A0M3IZB6	A0A0M3IZB6_ANISI	Catalase	ASIM_LOCUS499	Anisakis simplex (Herring worm)	465
A0A3P6S998	A0A3P6S998	A0A3P6S998_ANISI	Catalase core domain-containing protein	ASIM_LOCUS19639	Anisakis simplex (Herring worm)	55
A0A0M3IZC3	A0A0M3IZC3	A0A0M3IZC3_ANISI	ATP-binding cassette sub-family C member 11 (inferred by orthology to a human protein)	ASIM_LOCUS506	Anisakis simplex (Herring worm)	577
A0A0M3JBW5	A0A0M3JBW5	A0A0M3JBW5_ANISI	ATP-binding cassette sub-family C member 11 (inferred by orthology to a human protein)	ASIM_LOCUS4895	Anisakis simplex (Herring worm)	117
A0A0M3IZF4	A0A0M3IZF4	A0A0M3IZF4_ANISI	Indigoidine synthase A like protein	ASIM_LOCUS537	Anisakis simplex (Herring worm)	301
A0A3P6NQE6	A0A3P6NQE6	A0A3P6NQE6_ANISI	Uncharacterized protein	ASIM_LOCUS312	Anisakis simplex (Herring worm)	261
A0A0M3IZF7	A0A0M3IZF7	A0A0M3IZF7_ANISI	Phosphoenolpyruvate carboxykinase [GTP] (EC 4.1.1.32)	ASIM_LOCUS540	Anisakis simplex (Herring worm)	621
A0A0M3IZU8	A0A0M3IZU8	A0A0M3IZU8_ANISI	Phosphoenolpyruvate carboxykinase [GTP] (EC 4.1.1.32)	ASIM_LOCUS681	Anisakis simplex (Herring worm)	678
A0A0M3JBQ8	A0A0M3JBQ8	A0A0M3JBQ8_ANISI	PEPCK_GTP domain-containing protein	ASIM_LOCUS4840	Anisakis simplex (Herring worm)	146
A0A3P6PJI1	A0A3P6PJI1	A0A3P6PJI1_ANISI	phosphoenolpyruvate carboxykinase (GTP) (EC 4.1.1.32)	ASIM_LOCUS3004	Anisakis simplex (Herring worm)	354
A0A0M3JME7	A0A0M3JME7	A0A0M3JME7_ANISI	Ig-like domain-containing protein	ASIM_LOCUS8580	Anisakis simplex (Herring worm)	80
A0A0M3J3L6	A0A0M3J3L6	A0A0M3J3L6_ANISI	Putative peroxidasin (inferred by orthology to a S. mansoni protein)	ASIM_LOCUS2000	Anisakis simplex (Herring worm)	332
A0A0M3IZM5	A0A0M3IZM5	A0A0M3IZM5_ANISI	Putative peroxidasin (inferred by orthology to a S. mansoni protein)	ASIM_LOCUS608	Anisakis simplex (Herring worm)	574
A0A0M3KD39	A0A0M3KD39	A0A0M3KD39_ANISI	Collagen	ASIM_LOCUS18287	Anisakis simplex (Herring worm)	111
A0A0M3IZM9	A0A0M3IZM9	A0A0M3IZM9_ANISI	Col_cuticle_N domain-containing protein	ASIM_LOCUS612	Anisakis simplex (Herring worm)	173
A0A0M3IZP0	A0A0M3IZP0	A0A0M3IZP0_ANISI	Transthyretin-like family protein	ASIM_LOCUS623	Anisakis simplex (Herring worm)	153
A0A0M3IZQ2	A0A0M3IZQ2	A0A0M3IZQ2_ANISI	C12.2 (inferred by orthology to a D. melanogaster protein)	ASIM_LOCUS635	Anisakis simplex (Herring worm)	581
A0A0M3IZR0	A0A0M3IZR0	A0A0M3IZR0_ANISI	L-2-hydroxyglutarate dehydrogenase, mitochondrial (EC 1.1.99.2)	ASIM_LOCUS643	Anisakis simplex (Herring worm)	352
A0A0M3JFJ1	A0A0M3JFJ1	A0A0M3JFJ1_ANISI	L-2-hydroxyglutarate dehydrogenase, mitochondrial (inferred by orthology to a C. elegans protein)	ASIM_LOCUS6175	Anisakis simplex (Herring worm)	76
A0A0M3IZR8	A0A0M3IZR8	A0A0M3IZR8_ANISI	Small ribosomal subunit protein eS28 (40S ribosomal protein S28)	ASIM_LOCUS651	Anisakis simplex (Herring worm)	66
A0A0M3IZT4	A0A0M3IZT4	A0A0M3IZT4_ANISI	Acetyl-CoA hydrolase	ASIM_LOCUS667	Anisakis simplex (Herring worm)	440
A0A0M3JP85	A0A0M3JP85	A0A0M3JP85_ANISI	Uncharacterized protein	ASIM_LOCUS9225	Anisakis simplex (Herring worm)	55
A0A0M3K9T9	A0A0M3K9T9	A0A0M3K9T9_ANISI	AcetylCoA_hydro domain-containing protein	ASIM_LOCUS17137	Anisakis simplex (Herring worm)	332
A0A0M3IZU7	A0A0M3IZU7	A0A0M3IZU7_ANISI	molybdopterin adenylyltransferase (EC 2.7.7.75)	ASIM_LOCUS680	Anisakis simplex (Herring worm)	359
A0A0M3JM28	A0A0M3JM28	A0A0M3JM28_ANISI	Putative phosphoenolpyruvate carboxykinase (inferred by orthology to a S. mansoni protein)	ASIM_LOCUS8466	Anisakis simplex (Herring worm)	99
A0A0M3JU73	A0A0M3JU73	A0A0M3JU73_ANISI	Phosphoenolpyruvate carboxykinase [GTP] (EC 4.1.1.32)	ASIM_LOCUS11179	Anisakis simplex (Herring worm)	651
A0A0M3JJM6	A0A0M3JJM6	A0A0M3JJM6_ANISI	PEPCK_GTP domain-containing protein	ASIM_LOCUS7610	Anisakis simplex (Herring worm)	132
A0A0M3KCB9	A0A0M3KCB9	A0A0M3KCB9_ANISI	PEPCK_GTP domain-containing protein	ASIM_LOCUS18018	Anisakis simplex (Herring worm)	352
A0A3P6PLP7	A0A3P6PLP7	A0A3P6PLP7_ANISI	Phosphoenolpyruvate carboxykinase GTP-utilising N-terminal domain-containing protein	ASIM_LOCUS6959	Anisakis simplex (Herring worm)	124
A0A0M3IZV9	A0A0M3IZV9	A0A0M3IZV9_ANISI	Col_cuticle_N domain-containing protein	ASIM_LOCUS692	Anisakis simplex (Herring worm)	301
A0A0M3J3M0	A0A0M3J3M0	A0A0M3J3M0_ANISI	Col_cuticle_N domain-containing protein	ASIM_LOCUS2002	Anisakis simplex (Herring worm)	135
A0A0M3JDV7	A0A0M3JDV7	A0A0M3JDV7_ANISI	Collagen triple helix repeat protein	ASIM_LOCUS5588	Anisakis simplex (Herring worm)	67
A0A0M3KIF9	A0A0M3KIF9	A0A0M3KIF9_ANISI	Collagen triple helix repeat protein	ASIM_LOCUS20157	Anisakis simplex (Herring worm)	67
A0A3P6SYW7	A0A3P6SYW7	A0A3P6SYW7_ANISI	Uncharacterized protein	ASIM_LOCUS20240	Anisakis simplex (Herring worm)	68
A0A0M3IZX7	A0A0M3IZX7	A0A0M3IZX7_ANISI	Filaggrin-like	ASIM_LOCUS710	Anisakis simplex (Herring worm)	363
A0A0M3IZY9	A0A0M3IZY9	A0A0M3IZY9_ANISI	Endoribonuclease	ASIM_LOCUS722	Anisakis simplex (Herring worm)	314
A0A0M3K8N1	A0A0M3K8N1	A0A0M3K8N1_ANISI	PDZ domain-containing protein	ASIM_LOCUS16730	Anisakis simplex (Herring worm)	434
A0A0M3J005	A0A0M3J005	A0A0M3J005_ANISI	ZM domain-containing protein	ASIM_LOCUS738	Anisakis simplex (Herring worm)	219
A0A0M3J018	A0A0M3J018	A0A0M3J018_ANISI	DUF223 domain-containing protein	ASIM_LOCUS751	Anisakis simplex (Herring worm)	238
A0A0M3J064	A0A0M3J064	A0A0M3J064_ANISI	aspartate transaminase (EC 2.6.1.1)	ASIM_LOCUS797	Anisakis simplex (Herring worm)	213
A0A0M3J050	A0A0M3J050	A0A0M3J050_ANISI	aspartate transaminase (EC 2.6.1.1)	ASIM_LOCUS783	Anisakis simplex (Herring worm)	213
A0A0M3J081	A0A0M3J081	A0A0M3J081_ANISI	Ig-like domain-containing protein	ASIM_LOCUS17818 ASIM_LOCUS813	Anisakis simplex (Herring worm)	107
A0A0M3J0A0	A0A0M3J0A0	A0A0M3J0A0_ANISI	26S proteasome non-ATPase regulatory subunit 7 (26S proteasome regulatory subunit RPN8)	ASIM_LOCUS833	Anisakis simplex (Herring worm)	364
A0A0M3J0B0	A0A0M3J0B0	A0A0M3J0B0_ANISI	S-type Pyocin	ASIM_LOCUS843	Anisakis simplex (Herring worm)	253
A0A0M3K9M9	A0A0M3K9M9	A0A0M3K9M9_ANISI	Protein lethal(2)essential for life (inferred by orthology to a D. melanogaster protein)	ASIM_LOCUS17077	Anisakis simplex (Herring worm)	152
A0A0M3J0E7	A0A0M3J0E7	A0A0M3J0E7_ANISI	Protein lethal(2)essential for life (inferred by orthology to a D. melanogaster protein)	ASIM_LOCUS880	Anisakis simplex (Herring worm)	114
A0A0M3J0G5	A0A0M3J0G5	A0A0M3J0G5_ANISI	Probable fumarate hydratase, mitochondrial (inferred by orthology to a C. elegans protein)	ASIM_LOCUS898	Anisakis simplex (Herring worm)	147
A0A0M3J4R1	A0A0M3J4R1	A0A0M3J4R1_ANISI	Fumarate hydratase	ASIM_LOCUS2394	Anisakis simplex (Herring worm)	84
A0A0M3J0L3	A0A0M3J0L3	A0A0M3J0L3_ANISI	Transthyretin-like family protein	ASIM_LOCUS946	Anisakis simplex (Herring worm)	142
A0A3P6N8Z3	A0A3P6N8Z3	A0A3P6N8Z3_ANISI	Transthyretin-like family protein	ASIM_LOCUS1170	Anisakis simplex (Herring worm)	146
A0A0M3J0M4	A0A0M3J0M4	A0A0M3J0M4_ANISI	Putative actin (inferred by orthology to a S. mansoni protein)	ASIM_LOCUS957	Anisakis simplex (Herring worm)	332
A0A0M3K8W0	A0A0M3K8W0	A0A0M3K8W0_ANISI	Actin	ASIM_LOCUS16807	Anisakis simplex (Herring worm)	284
A0A0M3KB40	A0A0M3KB40	A0A0M3KB40_ANISI	Actin 3	ASIM_LOCUS17588	Anisakis simplex (Herring worm)	395
A0A0M3KB97	A0A0M3KB97	A0A0M3KB97_ANISI	Uncharacterized protein	ASIM_LOCUS17645	Anisakis simplex (Herring worm)	209
A0A0M3J0N5	A0A0M3J0N5	A0A0M3J0N5_ANISI	E1 ubiquitin-activating enzyme (EC 6.2.1.45)	ASIM_LOCUS968	Anisakis simplex (Herring worm)	722
A0A0M3J0Q8	A0A0M3J0Q8	A0A0M3J0Q8_ANISI	Acetyl-CoA acetyltransferase, mitochondrial (inferred by orthology to a human protein)	ASIM_LOCUS991	Anisakis simplex (Herring worm)	332
A0A0M3KAC3	A0A0M3KAC3	A0A0M3KAC3_ANISI	Acetyl-CoA acetyltransferase, mitochondrial (inferred by orthology to a human protein)	ASIM_LOCUS17321	Anisakis simplex (Herring worm)	236
A0A0M3J0S3	A0A0M3J0S3	A0A0M3J0S3_ANISI	Hydroxymethylglutaryl-CoA synthase (inferred by orthology to a C. elegans protein)	ASIM_LOCUS1006	Anisakis simplex (Herring worm)	478
A0A0M3J0T2	A0A0M3J0T2	A0A0M3J0T2_ANISI	Small ribosomal subunit protein uS15 (40S ribosomal protein S13)	ASIM_LOCUS1015 ASIM_LOCUS1961	Anisakis simplex (Herring worm)	151
A0A0M3J0T6	A0A0M3J0T6	A0A0M3J0T6_ANISI	14-3-3-like protein 2 (inferred by orthology to a C. elegans protein)	ASIM_LOCUS1019	Anisakis simplex (Herring worm)	308
A0A0M3JGX9	A0A0M3JGX9	A0A0M3JGX9_ANISI	14-3-3 protein zeta (inferred by orthology to a D. melanogaster protein)	ASIM_LOCUS6663	Anisakis simplex (Herring worm)	93
A0A0M3K8U5	A0A0M3K8U5	A0A0M3K8U5_ANISI	14-3-3-like protein 1 (inferred by orthology to a C. elegans protein)	ASIM_LOCUS16793	Anisakis simplex (Herring worm)	286
A0A0M3J0W3	A0A0M3J0W3	A0A0M3J0W3_ANISI	Neur_chan_memb domain-containing protein	ASIM_LOCUS1046	Anisakis simplex (Herring worm)	209
A0A3P6RWP4	A0A3P6RWP4	A0A3P6RWP4_ANISI	Uncharacterized protein	ASIM_LOCUS17573	Anisakis simplex (Herring worm)	215
A0A0M3J0Y5	A0A0M3J0Y5	A0A0M3J0Y5_ANISI	Phosphomannomutase (EC 5.4.2.8)	ASIM_LOCUS1068	Anisakis simplex (Herring worm)	118
A0A0M3J144	A0A0M3J144	A0A0M3J144_ANISI	Phosphomannomutase (EC 5.4.2.8)	ASIM_LOCUS1126	Anisakis simplex (Herring worm)	223
A0A0M3J131	A0A0M3J131	A0A0M3J131_ANISI	Histone H2A	ASIM_LOCUS1114	Anisakis simplex (Herring worm)	128
A0A0M3J9U2	A0A0M3J9U2	A0A0M3J9U2_ANISI	Histone H2A	ASIM_LOCUS4172	Anisakis simplex (Herring worm)	87
A0A0M3JZV8	A0A0M3JZV8	A0A0M3JZV8_ANISI	Histone H2A	ASIM_LOCUS13498	Anisakis simplex (Herring worm)	127
A0A0M3K1Y8	A0A0M3K1Y8	A0A0M3K1Y8_ANISI	Histone H2A	ASIM_LOCUS14311	Anisakis simplex (Herring worm)	126
A0A0M3K7C7	A0A0M3K7C7	A0A0M3K7C7_ANISI	Histone H4	ASIM_LOCUS16275	Anisakis simplex (Herring worm)	411
A0A0M3J134	A0A0M3J134	A0A0M3J134_ANISI	Prolyl 4-hydroxylase subunit alpha-1 (inferred by orthology to a C. elegans protein)	ASIM_LOCUS1117	Anisakis simplex (Herring worm)	171
A0A0M3K9K6	A0A0M3K9K6	A0A0M3K9K6_ANISI	Prolyl 4-hydroxylase subunit alpha-1 (inferred by orthology to a C. elegans protein)	ASIM_LOCUS17054	Anisakis simplex (Herring worm)	377
A0A0M3J159	A0A0M3J159	A0A0M3J159_ANISI	SHSP domain-containing protein	ASIM_LOCUS1142	Anisakis simplex (Herring worm)	116
A0A0M3J168	A0A0M3J168	A0A0M3J168_ANISI	PKS_AT domain-containing protein	ASIM_LOCUS1151	Anisakis simplex (Herring worm)	424
A0A0M3KE31	A0A0M3KE31	A0A0M3KE31_ANISI	PKS_AT domain-containing protein	ASIM_LOCUS18629	Anisakis simplex (Herring worm)	320
A0A0M3J171	A0A0M3J171	A0A0M3J171_ANISI	Uncharacterized protein	ASIM_LOCUS1154	Anisakis simplex (Herring worm)	89
A0A0M3J173	A0A0M3J173	A0A0M3J173_ANISI	MARVEL domain-containing protein	ASIM_LOCUS1157	Anisakis simplex (Herring worm)	194
A0A0M3J255	A0A0M3J255	A0A0M3J255_ANISI	MARVEL domain-containing protein	ASIM_LOCUS1488	Anisakis simplex (Herring worm)	179
A0A0M3J183	A0A0M3J183	A0A0M3J183_ANISI	Tropomyosin	ASIM_LOCUS1166	Anisakis simplex (Herring worm)	206
A0A0M3J189	A0A0M3J189	A0A0M3J189_ANISI	COesterase domain-containing protein	ASIM_LOCUS1172	Anisakis simplex (Herring worm)	90
A0A0M3J1B3	A0A0M3J1B3	A0A0M3J1B3_ANISI	Amidinotransferase	ASIM_LOCUS1196	Anisakis simplex (Herring worm)	196
A0A0M3J692	A0A0M3J692	A0A0M3J692_ANISI	Amidinotransferase	ASIM_LOCUS2923	Anisakis simplex (Herring worm)	212
A0A0M3J1C4	A0A0M3J1C4	A0A0M3J1C4_ANISI	Histone H4	ASIM_LOCUS1207	Anisakis simplex (Herring worm)	103
A0A0M3KG83	A0A0M3KG83	A0A0M3KG83_ANISI	Histone H4	ASIM_LOCUS19380	Anisakis simplex (Herring worm)	217
A0A0M3J1E3	A0A0M3J1E3	A0A0M3J1E3_ANISI	Eukaryotic translation initiation factor 2D (inferred by orthology to a human protein)	ASIM_LOCUS1226	Anisakis simplex (Herring worm)	582
A0A3P6NMJ8	A0A3P6NMJ8	A0A3P6NMJ8_ANISI	SUI1 domain-containing protein	ASIM_LOCUS1711	Anisakis simplex (Herring worm)	383
A0A0M3J1E8	A0A0M3J1E8	A0A0M3J1E8_ANISI	ShKT domain-containing protein	ASIM_LOCUS1231	Anisakis simplex (Herring worm)	79
A0A0M3J1F2	A0A0M3J1F2	A0A0M3J1F2_ANISI	Gap associated protein-related (inferred by orthology to a S. mansoni protein)	ASIM_LOCUS1235	Anisakis simplex (Herring worm)	275
A0A0M3J1F4	A0A0M3J1F4	A0A0M3J1F4_ANISI	Proteoglycan 4-like	ASIM_LOCUS1236	Anisakis simplex (Herring worm)	321
A0A0M3J1G0	A0A0M3J1G0	A0A0M3J1G0_ANISI	Tropomodulin	ASIM_LOCUS1244	Anisakis simplex (Herring worm)	393
A0A3P6NJC7	A0A3P6NJC7	A0A3P6NJC7_ANISI	Uncharacterized protein	ASIM_LOCUS3507	Anisakis simplex (Herring worm)	252
A0A0M3J1H9	A0A0M3J1H9	A0A0M3J1H9_ANISI	DUF3237 family protein	ASIM_LOCUS1262	Anisakis simplex (Herring worm)	147
A0A0M3J242	A0A0M3J242	A0A0M3J242_ANISI	DUF3237 family protein	ASIM_LOCUS1475	Anisakis simplex (Herring worm)	127
A0A0M3J1J1	A0A0M3J1J1	A0A0M3J1J1_ANISI	Phosphatidylethanolamine-binding protein homolog (inferred by orthology to a C. elegans protein)	ASIM_LOCUS1274	Anisakis simplex (Herring worm)	182
A0A0M3J1L3	A0A0M3J1L3	A0A0M3J1L3_ANISI	Probable very-long-chain enoyl-CoA reductase art-1 (inferred by orthology to a C. elegans protein)	ASIM_LOCUS1296	Anisakis simplex (Herring worm)	226
A0A0M3K6I3	A0A0M3K6I3	A0A0M3K6I3_ANISI	Probable very-long-chain enoyl-CoA reductase art-1 (inferred by orthology to a C. elegans protein)	ASIM_LOCUS15980	Anisakis simplex (Herring worm)	202
A0A0M3J1P6	A0A0M3J1P6	A0A0M3J1P6_ANISI	Peptidase_M13_N domain-containing protein	ASIM_LOCUS1329	Anisakis simplex (Herring worm)	477
A0A3P6PD45	A0A3P6PD45	A0A3P6PD45_ANISI	Peptidase M13 N-terminal domain-containing protein	ASIM_LOCUS1195	Anisakis simplex (Herring worm)	466
A0A0M3J1S0	A0A0M3J1S0	A0A0M3J1S0_ANISI	IF rod domain-containing protein	ASIM_LOCUS1354	Anisakis simplex (Herring worm)	206
A0A0M3KEU1	A0A0M3KEU1	A0A0M3KEU1_ANISI	IF rod domain-containing protein	ASIM_LOCUS18889	Anisakis simplex (Herring worm)	156
A0A0M3KBE3	A0A0M3KBE3	A0A0M3KBE3_ANISI	Intermediate filament tail domain protein	ASIM_LOCUS17691	Anisakis simplex (Herring worm)	421
A0A0M3J1T3	A0A0M3J1T3	A0A0M3J1T3_ANISI	SDR family NAD(P)-dependent oxidoreductase	ASIM_LOCUS1366	Anisakis simplex (Herring worm)	81
A0A0M3J1U1	A0A0M3J1U1	A0A0M3J1U1_ANISI	Large ribosomal subunit protein uL29 (60S ribosomal protein L35)	ASIM_LOCUS1374	Anisakis simplex (Herring worm)	123
A0A3P6RUC0	A0A3P6RUC0	A0A3P6RUC0_ANISI	Ig-like domain-containing protein	ASIM_LOCUS18072	Anisakis simplex (Herring worm)	249
A0A0M3J1U3	A0A0M3J1U3	A0A0M3J1U3_ANISI	Ig-like domain-containing protein	ASIM_LOCUS1376	Anisakis simplex (Herring worm)	232
A0A0M3J1X7	A0A0M3J1X7	A0A0M3J1X7_ANISI	RRM domain-containing protein	ASIM_LOCUS1410	Anisakis simplex (Herring worm)	231
A0A0M3J201	A0A0M3J201	A0A0M3J201_ANISI	ATP synthase peripheral stalk subunit OSCP, mitochondrial (ATP synthase subunit O) (Oligomycin sensitivity conferral protein)	ASIM_LOCUS1434 ASIM_LOCUS18359	Anisakis simplex (Herring worm)	114
A0A0M3J213	A0A0M3J213	A0A0M3J213_ANISI	60S ribosomal protein L26 (inferred by orthology to a C. elegans protein)	ASIM_LOCUS1445	Anisakis simplex (Herring worm)	166
A0A0M3KHA3	A0A0M3KHA3	A0A0M3KHA3_ANISI	KOW domain-containing protein	ASIM_LOCUS19751	Anisakis simplex (Herring worm)	114
A0A0M3J236	A0A0M3J236	A0A0M3J236_ANISI	Small ribosomal subunit protein uS13 (40S ribosomal protein S18)	ASIM_LOCUS1469 ASIM_LOCUS18660	Anisakis simplex (Herring worm)	154
A0A0M3J241	A0A0M3J241	A0A0M3J241_ANISI	Myosin_tail_1 domain-containing protein	ASIM_LOCUS1474	Anisakis simplex (Herring worm)	239
A0A0M3J6C9	A0A0M3J6C9	A0A0M3J6C9_ANISI	Myosin_tail_1 domain-containing protein	ASIM_LOCUS2962	Anisakis simplex (Herring worm)	233
A0A0M3JJC0	A0A0M3JJC0	A0A0M3JJC0_ANISI	Desmoplakin	ASIM_LOCUS7502	Anisakis simplex (Herring worm)	72
A0A3P6Q006	A0A3P6Q006	A0A3P6Q006_ANISI	Uncharacterized protein	ASIM_LOCUS6056	Anisakis simplex (Herring worm)	82
A0A3P6S1K1	A0A3P6S1K1	A0A3P6S1K1_ANISI	PUMA/OVT1 coiled-coil region domain-containing protein	ASIM_LOCUS17747	Anisakis simplex (Herring worm)	387
A0A0M3J245	A0A0M3J245	A0A0M3J245_ANISI	ADF-H domain-containing protein	ASIM_LOCUS1478	Anisakis simplex (Herring worm)	164
A0A0M3K485	A0A0M3K485	A0A0M3K485_ANISI	Actin-depolymerizing factor 1 (inferred by orthology to a C. elegans protein)	ASIM_LOCUS15183	Anisakis simplex (Herring worm)	142
A0A0M3KBR2	A0A0M3KBR2	A0A0M3KBR2_ANISI	ADF-H domain-containing protein	ASIM_LOCUS17810	Anisakis simplex (Herring worm)	164
A0A0M3J246	A0A0M3J246	A0A0M3J246_ANISI	Estradiol 17-beta-dehydrogenase 2	ASIM_LOCUS1479	Anisakis simplex (Herring worm)	79
A0A0M3J250	A0A0M3J250	A0A0M3J250_ANISI	Annexin	ASIM_LOCUS1483	Anisakis simplex (Herring worm)	152
A0A0M3J289	A0A0M3J289	A0A0M3J289_ANISI	Myosin motor domain-containing protein	ASIM_LOCUS1522	Anisakis simplex (Herring worm)	226
A0A0M3J4Z0	A0A0M3J4Z0	A0A0M3J4Z0_ANISI	Myosin motor domain-containing protein	ASIM_LOCUS2475	Anisakis simplex (Herring worm)	263
A0A0M3J517	A0A0M3J517	A0A0M3J517_ANISI	Myosin motor domain-containing protein	ASIM_LOCUS2503	Anisakis simplex (Herring worm)	200
A0A0M3K659	A0A0M3K659	A0A0M3K659_ANISI	Myosin head	ASIM_LOCUS15857	Anisakis simplex (Herring worm)	1557
A0A3P6RE65	A0A3P6RE65	A0A3P6RE65_ANISI	Myosin motor domain-containing protein	ASIM_LOCUS14319	Anisakis simplex (Herring worm)	1839
A0A0M3J2A8	A0A0M3J2A8	A0A0M3J2A8_ANISI	C-1-tetrahydrofolate synthase, cytoplasmic (EC 1.5.1.5) (EC 3.5.4.9)	ASIM_LOCUS1541	Anisakis simplex (Herring worm)	296
A0A0M3J2A9	A0A0M3J2A9	A0A0M3J2A9_ANISI	Ribosome maturation protein SBDS (inferred by orthology to a C. elegans protein)	ASIM_LOCUS1542	Anisakis simplex (Herring worm)	108
A0A0M3J5R7	A0A0M3J5R7	A0A0M3J5R7_ANISI	Ribosome maturation protein SBDS	ASIM_LOCUS2751	Anisakis simplex (Herring worm)	253
A0A0M3J2D8	A0A0M3J2D8	A0A0M3J2D8_ANISI	Nose resistant to fluoxetine protein 5 (inferred by orthology to a C. elegans protein)	ASIM_LOCUS1571	Anisakis simplex (Herring worm)	198
A0A0M3J5T3	A0A0M3J5T3	A0A0M3J5T3_ANISI	Nose resistant to fluoxetine protein 5 (inferred by orthology to a C. elegans protein)	ASIM_LOCUS2766	Anisakis simplex (Herring worm)	199
A0A0M3J2G9	A0A0M3J2G9	A0A0M3J2G9_ANISI	Putative glutamyl-tRNA synthetase, cytoplasmic (inferred by orthology to a S. mansoni protein)	ASIM_LOCUS1603	Anisakis simplex (Herring worm)	290
A0A0M3J2I7	A0A0M3J2I7	A0A0M3J2I7_ANISI	60S ribosomal protein L18a (inferred by orthology to a C. elegans protein)	ASIM_LOCUS1621	Anisakis simplex (Herring worm)	80
A0A0M3KE39	A0A0M3KE39	A0A0M3KE39_ANISI	Large ribosomal subunit protein eL20 (60S ribosomal protein L18a)	ASIM_LOCUS18637	Anisakis simplex (Herring worm)	136
A0A0M3J2K6	A0A0M3J2K6	A0A0M3J2K6_ANISI	Secreted protein	ASIM_LOCUS1640	Anisakis simplex (Herring worm)	152
A0A0M3J2K8	A0A0M3J2K8	A0A0M3J2K8_ANISI	Serine protease K12H4.7	ASIM_LOCUS1639	Anisakis simplex (Herring worm)	326
A0A0M3J2L4	A0A0M3J2L4	A0A0M3J2L4_ANISI	RNA-directed RNA polymerase	ASIM_LOCUS1647	Anisakis simplex (Herring worm)	260
A0A0M3J2N5	A0A0M3J2N5	A0A0M3J2N5_ANISI	Probable imidazolonepropionase (EC 3.5.2.7)	ASIM_LOCUS1669	Anisakis simplex (Herring worm)	307
A0A3P6PH20	A0A3P6PH20	A0A3P6PH20_ANISI	Uncharacterized protein	ASIM_LOCUS9393	Anisakis simplex (Herring worm)	60
A0A3P6SAE6	A0A3P6SAE6	A0A3P6SAE6_ANISI	imidazolonepropionase (EC 3.5.2.7)	ASIM_LOCUS19363	Anisakis simplex (Herring worm)	223
A0A0M3J2Q2	A0A0M3J2Q2	A0A0M3J2Q2_ANISI	Properdin (inferred by orthology to a human protein)	ASIM_LOCUS1685	Anisakis simplex (Herring worm)	277
A0A0M3J2R0	A0A0M3J2R0	A0A0M3J2R0_ANISI	acid phosphatase (EC 3.1.3.2)	ASIM_LOCUS1693	Anisakis simplex (Herring worm)	248
A0A0M3J2R4	A0A0M3J2R4	A0A0M3J2R4_ANISI	Ig-like domain-containing protein	ASIM_LOCUS1697	Anisakis simplex (Herring worm)	117
A0A0M3KE78	A0A0M3KE78	A0A0M3KE78_ANISI	Ig-like domain-containing protein	ASIM_LOCUS18676	Anisakis simplex (Herring worm)	146
A0A0M3J2S2	A0A0M3J2S2	A0A0M3J2S2_ANISI	AP complex subunit beta	ASIM_LOCUS1705	Anisakis simplex (Herring worm)	611
A0A0M3J2S3	A0A0M3J2S3	A0A0M3J2S3_ANISI	Collagen triple helix repeat protein	ASIM_LOCUS1706	Anisakis simplex (Herring worm)	201
A0A0M3J2T7	A0A0M3J2T7	A0A0M3J2T7_ANISI	Probable 26S protease regulatory subunit 6B (inferred by orthology to a C. elegans protein)	ASIM_LOCUS1720	Anisakis simplex (Herring worm)	372
A0A0M3J8R5	A0A0M3J8R5	A0A0M3J8R5_ANISI	26S protease regulatory subunit 8 (inferred by orthology to a human protein)	ASIM_LOCUS3798	Anisakis simplex (Herring worm)	196
A0A0M3J976	A0A0M3J976	A0A0M3J976_ANISI	26S protease regulatory subunit 8 (inferred by orthology to a human protein)	ASIM_LOCUS3958	Anisakis simplex (Herring worm)	196
A0A0M3J2W4	A0A0M3J2W4	A0A0M3J2W4_ANISI	F-actin-capping protein subunit beta	ASIM_LOCUS1747	Anisakis simplex (Herring worm)	198
A0A0M3J2Y0	A0A0M3J2Y0	A0A0M3J2Y0_ANISI	Piezo_RRas_bdg domain-containing protein	ASIM_LOCUS1763	Anisakis simplex (Herring worm)	261
A0A0M3J315	A0A0M3J315	A0A0M3J315_ANISI	Oligomycin sensitivity conferral protein	ASIM_LOCUS1798	Anisakis simplex (Herring worm)	126
A0A0M3J324	A0A0M3J324	A0A0M3J324_ANISI	F-actin-capping protein subunit beta	ASIM_LOCUS1807	Anisakis simplex (Herring worm)	116
A0A0M3J329	A0A0M3J329	A0A0M3J329_ANISI	Microtubule-associated protein futsch (inferred by orthology to a D. melanogaster protein)	ASIM_LOCUS1812	Anisakis simplex (Herring worm)	348
A0A0M3J349	A0A0M3J349	A0A0M3J349_ANISI	DUF4440 domain-containing protein	ASIM_LOCUS1832	Anisakis simplex (Herring worm)	122
A0A0M3J351	A0A0M3J351	A0A0M3J351_ANISI	Probable cyclin-dependent kinase 9 (inferred by orthology to a C. elegans protein)	ASIM_LOCUS1834	Anisakis simplex (Herring worm)	342
A0A3P6P2X9	A0A3P6P2X9	A0A3P6P2X9_ANISI	Protein kinase domain-containing protein	ASIM_LOCUS3641	Anisakis simplex (Herring worm)	256
A0A0M3J3A7	A0A0M3J3A7	A0A0M3J3A7_ANISI	Aminomethyltransferase, mitochondrial	ASIM_LOCUS1891	Anisakis simplex (Herring worm)	223
A0A3P6N2F7	A0A3P6N2F7	A0A3P6N2F7_ANISI	Aminomethyltransferase, mitochondrial	ASIM_LOCUS1553	Anisakis simplex (Herring worm)	252
A0A0M3J3B2	A0A0M3J3B2	A0A0M3J3B2_ANISI	T-complex protein 1 subunit eta	ASIM_LOCUS1895	Anisakis simplex (Herring worm)	232
A0A0M3J5E3	A0A0M3J5E3	A0A0M3J5E3_ANISI	T-complex protein 1 subunit eta	ASIM_LOCUS2626	Anisakis simplex (Herring worm)	232
A0A0M3J3F7	A0A0M3J3F7	A0A0M3J3F7_ANISI	Neur_chan_LBD domain-containing protein	ASIM_LOCUS1940	Anisakis simplex (Herring worm)	169
A0A0M3J3H1	A0A0M3J3H1	A0A0M3J3H1_ANISI	ATP7 (inferred by orthology to a D. melanogaster protein)	ASIM_LOCUS1953	Anisakis simplex (Herring worm)	358
A0A0M3KDU4	A0A0M3KDU4	A0A0M3KDU4_ANISI	ATP7 (inferred by orthology to a D. melanogaster protein)	ASIM_LOCUS18542	Anisakis simplex (Herring worm)	440
A0A0M3J3H9	A0A0M3J3H9	A0A0M3J3H9_ANISI	Small nuclear ribonucleoprotein Sm D2 (Sm-D2) (snRNP core protein D2)	ASIM_LOCUS1962	Anisakis simplex (Herring worm)	127
A0A0M3J3L5	A0A0M3J3L5	A0A0M3J3L5_ANISI	Chromosome partition protein Smc	ASIM_LOCUS1998	Anisakis simplex (Herring worm)	329
A0A158PPF5	A0A158PPF5	A0A158PPF5_ANISI	TDP43_N domain-containing protein	ASIM_LOCUS13880	Anisakis simplex (Herring worm)	639
A0A3P6PHV8	A0A3P6PHV8	A0A3P6PHV8_ANISI	Uncharacterized protein	ASIM_LOCUS1709	Anisakis simplex (Herring worm)	465
A0A0M3J3N4	A0A0M3J3N4	A0A0M3J3N4_ANISI	Hemicentin-1 (inferred by orthology to a human protein)	ASIM_LOCUS2016	Anisakis simplex (Herring worm)	362
A0A0M3KA44	A0A0M3KA44	A0A0M3KA44_ANISI	Hemicentin-1 (inferred by orthology to a human protein)	ASIM_LOCUS17242	Anisakis simplex (Herring worm)	611
A0A0M3J3N6	A0A0M3J3N6	A0A0M3J3N6_ANISI	Uncharacterized protein	ASIM_LOCUS2019	Anisakis simplex (Herring worm)	376
A0A0M3J3P8	A0A0M3J3P8	A0A0M3J3P8_ANISI	MOSC domain-containing protein	ASIM_LOCUS2032	Anisakis simplex (Herring worm)	253
A0A0M3KB82	A0A0M3KB82	A0A0M3KB82_ANISI	MOSC domain-containing protein	ASIM_LOCUS17628	Anisakis simplex (Herring worm)	338
A0A0M3J3R2	A0A0M3J3R2	A0A0M3J3R2_ANISI	Dehydrogenase/reductase SDR family member 13 (inferred by orthology to a human protein)	ASIM_LOCUS2045	Anisakis simplex (Herring worm)	310
A0A0M3JBL5	A0A0M3JBL5	A0A0M3JBL5_ANISI	Dehydrogenase/reductase SDR family member 13 (inferred by orthology to a human protein)	ASIM_LOCUS4798	Anisakis simplex (Herring worm)	127
A0A0M3J3R8	A0A0M3J3R8	A0A0M3J3R8_ANISI	Clusterin-associated protein 1	ASIM_LOCUS2050	Anisakis simplex (Herring worm)	271
A0A0M3J3U0	A0A0M3J3U0	A0A0M3J3U0_ANISI	Paralyzed arrest at two-fold protein 6 (inferred by orthology to a C. elegans protein)	ASIM_LOCUS2073	Anisakis simplex (Herring worm)	287
A0A3P6NVA2	A0A3P6NVA2	A0A3P6NVA2_ANISI	Calponin-homology (CH) domain-containing protein	ASIM_LOCUS3797	Anisakis simplex (Herring worm)	126
A0A0M3J3W4	A0A0M3J3W4	A0A0M3J3W4_ANISI	Dynactin subunit 1 (inferred by orthology to a human protein)	ASIM_LOCUS2097	Anisakis simplex (Herring worm)	151
A0A0M3K5G8	A0A0M3K5G8	A0A0M3K5G8_ANISI	Dynactin subunit 1 (inferred by orthology to a human protein)	ASIM_LOCUS15616	Anisakis simplex (Herring worm)	920
A0A0M3J3X4	A0A0M3J3X4	A0A0M3J3X4_ANISI	malate synthase (EC 2.3.3.9)	ASIM_LOCUS2109	Anisakis simplex (Herring worm)	231
A0A0M3JE67	A0A0M3JE67	A0A0M3JE67_ANISI	malate synthase (EC 2.3.3.9)	ASIM_LOCUS5706	Anisakis simplex (Herring worm)	161
A0A0M3J3Y3	A0A0M3J3Y3	A0A0M3J3Y3_ANISI	Microtubule-associated protein futsch (inferred by orthology to a D. melanogaster protein)	ASIM_LOCUS2116	Anisakis simplex (Herring worm)	170
A0A0M3J425	A0A0M3J425	A0A0M3J425_ANISI	Kazal-like domain-containing protein	ASIM_LOCUS2158	Anisakis simplex (Herring worm)	401
A0A0M3J479	A0A0M3J479	A0A0M3J479_ANISI	DIOX_N domain-containing protein	ASIM_LOCUS2212 ASIM_LOCUS3834	Anisakis simplex (Herring worm)	73
A0A0M3J4G9	A0A0M3J4G9	A0A0M3J4G9_ANISI	Myosin tail domain-containing protein	ASIM_LOCUS2302	Anisakis simplex (Herring worm)	82
A0A0M3KB56	A0A0M3KB56	A0A0M3KB56_ANISI	Myosin_tail_1 domain-containing protein	ASIM_LOCUS17604	Anisakis simplex (Herring worm)	432
A0A0M3J4H0	A0A0M3J4H0	A0A0M3J4H0_ANISI	Myosin tail domain-containing protein	ASIM_LOCUS2303	Anisakis simplex (Herring worm)	88
A0A0M3JCV3	A0A0M3JCV3	A0A0M3JCV3_ANISI	KASH_CCD domain-containing protein	ASIM_LOCUS5235	Anisakis simplex (Herring worm)	149
A0A3P6SCE0	A0A3P6SCE0	A0A3P6SCE0_ANISI	Myosin tail domain-containing protein	ASIM_LOCUS19001	Anisakis simplex (Herring worm)	230
A0A0M3J4H5	A0A0M3J4H5	A0A0M3J4H5_ANISI	Pentatricopeptide repeat-containing protein	ASIM_LOCUS2308	Anisakis simplex (Herring worm)	166
A0A0M3JAP4	A0A0M3JAP4	A0A0M3JAP4_ANISI	Uncharacterized protein	ASIM_LOCUS4481	Anisakis simplex (Herring worm)	153
A0A0M3J4K9	A0A0M3J4K9	A0A0M3J4K9_ANISI	Signal recognition particle subunit SRP72 (inferred by orthology to a human protein)	ASIM_LOCUS2341	Anisakis simplex (Herring worm)	227
A0A0M3J4X5	A0A0M3J4X5	A0A0M3J4X5_ANISI	Vacuolar protein sorting-associated protein 45	ASIM_LOCUS2458	Anisakis simplex (Herring worm)	325
A0A3P6SXG4	A0A3P6SXG4	A0A3P6SXG4_ANISI	Uncharacterized protein	ASIM_LOCUS16571	Anisakis simplex (Herring worm)	507
A0A0M3J501	A0A0M3J501	A0A0M3J501_ANISI	Piezo_RRas_bdg domain-containing protein	ASIM_LOCUS2484	Anisakis simplex (Herring worm)	509
A0A0M3JHH4	A0A0M3JHH4	A0A0M3JHH4_ANISI	Myosin motor domain-containing protein	ASIM_LOCUS6852	Anisakis simplex (Herring worm)	137
A0A0M3J530	A0A0M3J530	A0A0M3J530_ANISI	AP-2 complex subunit mu (inferred by orthology to a C. elegans protein)	ASIM_LOCUS2513	Anisakis simplex (Herring worm)	330
A0A0M3J539	A0A0M3J539	A0A0M3J539_ANISI	PDZ domain-containing protein	ASIM_LOCUS2520	Anisakis simplex (Herring worm)	181
A0A0M3J547	A0A0M3J547	A0A0M3J547_ANISI	40S ribosomal protein S3 (inferred by orthology to a C. elegans protein)	ASIM_LOCUS2532	Anisakis simplex (Herring worm)	179
A0A0M3K8Q6	A0A0M3K8Q6	A0A0M3K8Q6_ANISI	40S ribosomal protein S3	ASIM_LOCUS16754	Anisakis simplex (Herring worm)	249
A0A0M3J5A2	A0A0M3J5A2	A0A0M3J5A2_ANISI	AAA domain-containing protein	ASIM_LOCUS2586	Anisakis simplex (Herring worm)	256
A0A0M3JJ63	A0A0M3JJ63	A0A0M3JJ63_ANISI	BZIP domain-containing protein	ASIM_LOCUS7441	Anisakis simplex (Herring worm)	67
A0A0M3J5E5	A0A0M3J5E5	A0A0M3J5E5_ANISI	Septin-type G domain-containing protein	ASIM_LOCUS2629	Anisakis simplex (Herring worm)	219
A0A3P6N9M1	A0A3P6N9M1	A0A3P6N9M1_ANISI	Septin-type G domain-containing protein	ASIM_LOCUS998	Anisakis simplex (Herring worm)	311
A0A0M3J5F1	A0A0M3J5F1	A0A0M3J5F1_ANISI	leucine--tRNA ligase (EC 6.1.1.4) (Leucyl-tRNA synthetase)	ASIM_LOCUS2633	Anisakis simplex (Herring worm)	224
A0A0M3J5F3	A0A0M3J5F3	A0A0M3J5F3_ANISI	ATP-binding cassette sub-family C member 11 (inferred by orthology to a human protein)	ASIM_LOCUS2637	Anisakis simplex (Herring worm)	231
A0A0M3J5G4	A0A0M3J5G4	A0A0M3J5G4_ANISI	Malate dehydrogenase, cytoplasmic (EC 1.1.1.37)	ASIM_LOCUS2649	Anisakis simplex (Herring worm)	179
A0A0M3J5H0	A0A0M3J5H0	A0A0M3J5H0_ANISI	Uncharacterized protein	ASIM_LOCUS2653	Anisakis simplex (Herring worm)	134
A0A0M3J5J0	A0A0M3J5J0	A0A0M3J5J0_ANISI	glutathione transferase (EC 2.5.1.18) (GST class-sigma)	ASIM_LOCUS2674	Anisakis simplex (Herring worm)	213
A0A0M3J5J3	A0A0M3J5J3	A0A0M3J5J3_ANISI	Piezo non-specific cation channel R-Ras-binding domain-containing protein	ASIM_LOCUS2676	Anisakis simplex (Herring worm)	204
A0A0M3J5N4	A0A0M3J5N4	A0A0M3J5N4_ANISI	Calpain clp-1 (inferred by orthology to a C. elegans protein)	ASIM_LOCUS2716	Anisakis simplex (Herring worm)	162
A0A0M3JVB3	A0A0M3JVB3	A0A0M3JVB3_ANISI	Calpain clp-1 (inferred by orthology to a C. elegans protein)	ASIM_LOCUS11628	Anisakis simplex (Herring worm)	889
A0A0M3KE98	A0A0M3KE98	A0A0M3KE98_ANISI	Calpain clp-1 (inferred by orthology to a C. elegans protein)	ASIM_LOCUS18696	Anisakis simplex (Herring worm)	300
A0A0M3J5P9	A0A0M3J5P9	A0A0M3J5P9_ANISI	Uncharacterized protein	ASIM_LOCUS2733	Anisakis simplex (Herring worm)	241
A0A0M3JAA8	A0A0M3JAA8	A0A0M3JAA8_ANISI	Btz domain-containing protein	ASIM_LOCUS4344	Anisakis simplex (Herring worm)	103
A0A0M3J5V8	A0A0M3J5V8	A0A0M3J5V8_ANISI	Propionyl-CoA carboxylase beta chain, mitochondrial (inferred by orthology to a human protein)	ASIM_LOCUS2791	Anisakis simplex (Herring worm)	99
A0A3P6NHU0	A0A3P6NHU0	A0A3P6NHU0_ANISI	CoA carboxyltransferase C-terminal domain-containing protein	ASIM_LOCUS3165	Anisakis simplex (Herring worm)	175
A0A0M3J5W0	A0A0M3J5W0	A0A0M3J5W0_ANISI	Protein mesh (inferred by orthology to a D. melanogaster protein)	ASIM_LOCUS2793	Anisakis simplex (Herring worm)	188
A0A0M3J5X2	A0A0M3J5X2	A0A0M3J5X2_ANISI	Protein mesh (inferred by orthology to a D. melanogaster protein)	ASIM_LOCUS2805	Anisakis simplex (Herring worm)	255
A0A3P6PEM0	A0A3P6PEM0	A0A3P6PEM0_ANISI	NIDO domain-containing protein	ASIM_LOCUS1312	Anisakis simplex (Herring worm)	355
A0A0M3J5Y3	A0A0M3J5Y3	A0A0M3J5Y3_ANISI	UTP--glucose-1-phosphate uridylyltransferase (EC 2.7.7.9)	ASIM_LOCUS2816	Anisakis simplex (Herring worm)	147
A0A3P6NYQ3	A0A3P6NYQ3	A0A3P6NYQ3_ANISI	UTP--glucose-1-phosphate uridylyltransferase (EC 2.7.7.9)	ASIM_LOCUS2834	Anisakis simplex (Herring worm)	167
A0A0M3J5Y8	A0A0M3J5Y8	A0A0M3J5Y8_ANISI	LITAF domain-containing protein	ASIM_LOCUS2821	Anisakis simplex (Herring worm)	118
A0A0M3J942	A0A0M3J942	A0A0M3J942_ANISI	LITAF domain-containing protein	ASIM_LOCUS3930	Anisakis simplex (Herring worm)	118
A0A0M3J5Z5	A0A0M3J5Z5	A0A0M3J5Z5_ANISI	Hydroxyacyl-coenzyme A dehydrogenase, mitochondrial (inferred by orthology to a human protein)	ASIM_LOCUS2829	Anisakis simplex (Herring worm)	270
A0A3P6TIT7	A0A3P6TIT7	A0A3P6TIT7_ANISI	3-hydroxyacyl-CoA dehydrogenase NAD binding domain-containing protein	ASIM_LOCUS18855	Anisakis simplex (Herring worm)	215
A0A0M3J608	A0A0M3J608	A0A0M3J608_ANISI	Putative alcohol dehydrogenase (inferred by orthology to a S. mansoni protein)	ASIM_LOCUS2841	Anisakis simplex (Herring worm)	244
A0A0M3J662	A0A0M3J662	A0A0M3J662_ANISI	Putative alcohol dehydrogenase (inferred by orthology to a S. mansoni protein)	ASIM_LOCUS2895	Anisakis simplex (Herring worm)	252
A0A0M3J648	A0A0M3J648	A0A0M3J648_ANISI	2-oxoisovalerate dehydrogenase subunit alpha (EC 1.2.4.4) (Branched-chain alpha-keto acid dehydrogenase E1 component alpha chain)	ASIM_LOCUS2880	Anisakis simplex (Herring worm)	219
A0A0M3JQH9	A0A0M3JQH9	A0A0M3JQH9_ANISI	2-oxoisovalerate dehydrogenase subunit alpha (EC 1.2.4.4) (Branched-chain alpha-keto acid dehydrogenase E1 component alpha chain)	ASIM_LOCUS9657	Anisakis simplex (Herring worm)	84
A0A0M3J677	A0A0M3J677	A0A0M3J677_ANISI	Bifunctional lysine-specific demethylase and histidyl-hydroxylase (EC 1.14.11.27)	ASIM_LOCUS2910	Anisakis simplex (Herring worm)	265
A0A0M3KAU8	A0A0M3KAU8	A0A0M3KAU8_ANISI	Bifunctional lysine-specific demethylase and histidyl-hydroxylase (EC 1.14.11.27)	ASIM_LOCUS17496	Anisakis simplex (Herring worm)	574
A0A3P6NYU2	A0A3P6NYU2	A0A3P6NYU2_ANISI	Amidinotransferase	ASIM_LOCUS4476	Anisakis simplex (Herring worm)	113
A0A0M3J693	A0A0M3J693	A0A0M3J693_ANISI	Tropomyosin (inferred by orthology to a C. elegans protein)	ASIM_LOCUS2926	Anisakis simplex (Herring worm)	97
A0A0M3KE85	A0A0M3KE85	A0A0M3KE85_ANISI	Tropomyosin (inferred by orthology to a C. elegans protein)	ASIM_LOCUS18683	Anisakis simplex (Herring worm)	127
A0A0M3J6B4	A0A0M3J6B4	A0A0M3J6B4_ANISI	Thioredoxin domain-containing protein	ASIM_LOCUS2947	Anisakis simplex (Herring worm)	151
A0A0M3J6B5	A0A0M3J6B5	A0A0M3J6B5_ANISI	Calpain catalytic domain-containing protein	ASIM_LOCUS2946	Anisakis simplex (Herring worm)	80
A0A0M3J9I1	A0A0M3J9I1	A0A0M3J9I1_ANISI	Transposase	ASIM_LOCUS4065	Anisakis simplex (Herring worm)	47
A0A0M3J6F1	A0A0M3J6F1	A0A0M3J6F1_ANISI	GRIP domain-containing protein	ASIM_LOCUS2983	Anisakis simplex (Herring worm)	285
A0A0M3J8L7	A0A0M3J8L7	A0A0M3J8L7_ANISI	Kinesin motor domain-containing protein	ASIM_LOCUS3749	Anisakis simplex (Herring worm)	208
A0A0M3KDI3	A0A0M3KDI3	A0A0M3KDI3_ANISI	PUMA/OVT1 coiled-coil region domain-containing protein	ASIM_LOCUS18433	Anisakis simplex (Herring worm)	307
A0A0M3KFK8	A0A0M3KFK8	A0A0M3KFK8_ANISI	ERM domain-containing protein	ASIM_LOCUS19156	Anisakis simplex (Herring worm)	207
A0A0M3JDJ0	A0A0M3JDJ0	A0A0M3JDJ0_ANISI	Myosin_tail_1 domain-containing protein	ASIM_LOCUS5473	Anisakis simplex (Herring worm)	183
A0A0M3J6I1	A0A0M3J6I1	A0A0M3J6I1_ANISI	LsmAD domain-containing protein	ASIM_LOCUS3017	Anisakis simplex (Herring worm)	88
A0A0M3KEU0	A0A0M3KEU0	A0A0M3KEU0_ANISI	Craniofacial development protein 1	ASIM_LOCUS18888	Anisakis simplex (Herring worm)	182
A0A0M3J6I4	A0A0M3J6I4	A0A0M3J6I4_ANISI	PCCA carboxylase	ASIM_LOCUS3016	Anisakis simplex (Herring worm)	213
A0A0M3K7G7	A0A0M3K7G7	A0A0M3K7G7_ANISI	PCCA	ASIM_LOCUS16315	Anisakis simplex (Herring worm)	373
A0A0M3J6J4	A0A0M3J6J4	A0A0M3J6J4_ANISI	Uncharacterized protein	ASIM_LOCUS3026	Anisakis simplex (Herring worm)	180
A0A0M3KGT1	A0A0M3KGT1	A0A0M3KGT1_ANISI	Uncharacterized protein	ASIM_LOCUS19580	Anisakis simplex (Herring worm)	264
A0A0M3J6N3	A0A0M3J6N3	A0A0M3J6N3_ANISI	HOOK domain-containing protein	ASIM_LOCUS3067	Anisakis simplex (Herring worm)	309
A0A0M3KD72	A0A0M3KD72	A0A0M3KD72_ANISI	GRIP domain-containing protein	ASIM_LOCUS18320	Anisakis simplex (Herring worm)	521
A0A0M3J6P2	A0A0M3J6P2	A0A0M3J6P2_ANISI	Adenylosuccinate synthetase (AMPSase) (AdSS) (EC 6.3.4.4) (IMP--aspartate ligase)	ASIM_LOCUS3077	Anisakis simplex (Herring worm)	204
A0A0M3J6Q7	A0A0M3J6Q7	A0A0M3J6Q7_ANISI	V-type proton ATPase subunit G	ASIM_LOCUS3091	Anisakis simplex (Herring worm)	193
A0A0M3J6R5	A0A0M3J6R5	A0A0M3J6R5_ANISI	PAZ domain-containing protein	ASIM_LOCUS3099	Anisakis simplex (Herring worm)	172
A0A0M3K811	A0A0M3K811	A0A0M3K811_ANISI	Piwi domain-containing protein	ASIM_LOCUS16509	Anisakis simplex (Herring worm)	540
A0A0M3J6T1	A0A0M3J6T1	A0A0M3J6T1_ANISI	Collagen	ASIM_LOCUS3111	Anisakis simplex (Herring worm)	148
A0A0M3J6V2	A0A0M3J6V2	A0A0M3J6V2_ANISI	leucine--tRNA ligase (EC 6.1.1.4) (Leucyl-tRNA synthetase)	ASIM_LOCUS3136	Anisakis simplex (Herring worm)	290
A0A3P6P241	A0A3P6P241	A0A3P6P241_ANISI	leucine--tRNA ligase (EC 6.1.1.4) (Leucyl-tRNA synthetase)	ASIM_LOCUS4031	Anisakis simplex (Herring worm)	226
A0A0M3J6V4	A0A0M3J6V4	A0A0M3J6V4_ANISI	Uncharacterized protein	ASIM_LOCUS3137	Anisakis simplex (Herring worm)	180
A0A0M3J6W1	A0A0M3J6W1	A0A0M3J6W1_ANISI	Fatty acid-binding protein homolog 9 (inferred by orthology to a C. elegans protein)	ASIM_LOCUS3144	Anisakis simplex (Herring worm)	128
A0A0M3J6W6	A0A0M3J6W6	A0A0M3J6W6_ANISI	Probable tRNA pseudouridine synthase 2 (inferred by orthology to a human protein)	ASIM_LOCUS3149	Anisakis simplex (Herring worm)	160
A0A0M3K7X7	A0A0M3K7X7	A0A0M3K7X7_ANISI	Probable tRNA pseudouridine synthase 2 (inferred by orthology to a human protein)	ASIM_LOCUS16475	Anisakis simplex (Herring worm)	395
A0A0M3J6Y1	A0A0M3J6Y1	A0A0M3J6Y1_ANISI	PEST proteolytic signal-containing nuclear protein	ASIM_LOCUS3162	Anisakis simplex (Herring worm)	203
A0A0M3J728	A0A0M3J728	A0A0M3J728_ANISI	Cytospin-A	ASIM_LOCUS3209	Anisakis simplex (Herring worm)	209
A0A0M3J719	A0A0M3J719	A0A0M3J719_ANISI	TIP120 domain-containing protein	ASIM_LOCUS3203	Anisakis simplex (Herring worm)	205
A0A0M3KDX9	A0A0M3KDX9	A0A0M3KDX9_ANISI	Cullin-associated NEDD8-dissociated protein 1-like	ASIM_LOCUS18577	Anisakis simplex (Herring worm)	242
A0A0M3J746	A0A0M3J746	A0A0M3J746_ANISI	Heat shock cognate 71 kDa protein	ASIM_LOCUS3229	Anisakis simplex (Herring worm)	76
A0A0M3K5H6	A0A0M3K5H6	A0A0M3K5H6_ANISI	Heat shock 70 kDa protein C	ASIM_LOCUS15624	Anisakis simplex (Herring worm)	679
A0A0M3K9V2	A0A0M3K9V2	A0A0M3K9V2_ANISI	Heat shock 70 kDa protein cognate 1 (inferred by orthology to a D. melanogaster protein)	ASIM_LOCUS17150	Anisakis simplex (Herring worm)	619
A0A0M3KDV1	A0A0M3KDV1	A0A0M3KDV1_ANISI	Heat shock protein 70	ASIM_LOCUS18549	Anisakis simplex (Herring worm)	590
A0A0M3J766	A0A0M3J766	A0A0M3J766_ANISI	Myosin_tail_1 domain-containing protein	ASIM_LOCUS3249	Anisakis simplex (Herring worm)	115
A0A3P6PUX5	A0A3P6PUX5	A0A3P6PUX5_ANISI	Uncharacterized protein	ASIM_LOCUS4378	Anisakis simplex (Herring worm)	31
A0A0M3J779	A0A0M3J779	A0A0M3J779_ANISI	Muscle LIM protein Mlp84B (inferred by orthology to a human protein)	ASIM_LOCUS3262	Anisakis simplex (Herring worm)	164
A0A0M3J781	A0A0M3J781	A0A0M3J781_ANISI	E1 domain-containing protein	ASIM_LOCUS3264	Anisakis simplex (Herring worm)	253
A0A0M3J7C1	A0A0M3J7C1	A0A0M3J7C1_ANISI	Trifunctional enzyme subunit alpha, mitochondrial (inferred by orthology to a human protein)	ASIM_LOCUS3304	Anisakis simplex (Herring worm)	109
A0A0M3J7D2	A0A0M3J7D2	A0A0M3J7D2_ANISI	T-complex protein 1 subunit zeta (inferred by orthology to a C. elegans protein)	ASIM_LOCUS3315	Anisakis simplex (Herring worm)	336
A0A3P6P0K3	A0A3P6P0K3	A0A3P6P0K3_ANISI	Uncharacterized protein	ASIM_LOCUS4831	Anisakis simplex (Herring worm)	209
A0A0M3J7F1	A0A0M3J7F1	A0A0M3J7F1_ANISI	Sorbitol dehydrogenase (Polyol dehydrogenase)	ASIM_LOCUS3333	Anisakis simplex (Herring worm)	206
A0A0M3J7F3	A0A0M3J7F3	A0A0M3J7F3_ANISI	Galectin	ASIM_LOCUS3338	Anisakis simplex (Herring worm)	105
A0A0M3J7F8	A0A0M3J7F8	A0A0M3J7F8_ANISI	Calpain_III domain-containing protein	ASIM_LOCUS3341	Anisakis simplex (Herring worm)	90
A0A0M3J7F9	A0A0M3J7F9	A0A0M3J7F9_ANISI	Hemicentin-1 (inferred by orthology to a human protein)	ASIM_LOCUS3340	Anisakis simplex (Herring worm)	138
A0A0M3J7G0	A0A0M3J7G0	A0A0M3J7G0_ANISI	Myosin motor domain-containing protein	ASIM_LOCUS3343	Anisakis simplex (Herring worm)	262
A0A0M3J7G8	A0A0M3J7G8	A0A0M3J7G8_ANISI	Endoplasmin (inferred by orthology to a human protein)	ASIM_LOCUS3352	Anisakis simplex (Herring worm)	176
A0A0M3JCA4	A0A0M3JCA4	A0A0M3JCA4_ANISI	Heat shock protein 90	ASIM_LOCUS5039	Anisakis simplex (Herring worm)	144
A0A0M3J7H4	A0A0M3J7H4	A0A0M3J7H4_ANISI	Major capsid protein	ASIM_LOCUS3317 ASIM_LOCUS3356	Anisakis simplex (Herring worm)	60
A0A0M3J7I3	A0A0M3J7I3	A0A0M3J7I3_ANISI	Probable V-type proton ATPase subunit H 2 (inferred by orthology to a C. elegans protein)	ASIM_LOCUS3368	Anisakis simplex (Herring worm)	290
A0A0M3JA40	A0A0M3JA40	A0A0M3JA40_ANISI	Probable V-type proton ATPase subunit H 2 (inferred by orthology to a C. elegans protein)	ASIM_LOCUS4274	Anisakis simplex (Herring worm)	243
A0A0M3J7I4	A0A0M3J7I4	A0A0M3J7I4_ANISI	AMP-binding domain-containing protein	ASIM_LOCUS3365	Anisakis simplex (Herring worm)	156
A0A0M3J7K8	A0A0M3J7K8	A0A0M3J7K8_ANISI	methylmalonyl-CoA mutase (EC 5.4.99.2)	ASIM_LOCUS3393	Anisakis simplex (Herring worm)	209
A0A0M3J7T8	A0A0M3J7T8	A0A0M3J7T8_ANISI	methylmalonyl-CoA mutase (EC 5.4.99.2)	ASIM_LOCUS3471	Anisakis simplex (Herring worm)	210
A0A0M3J7L6	A0A0M3J7L6	A0A0M3J7L6_ANISI	ATP-dependent (S)-NAD(P)H-hydrate dehydratase (EC 4.2.1.93) (ATP-dependent NAD(P)HX dehydratase)	ASIM_LOCUS3397	Anisakis simplex (Herring worm)	213
A0A0M3J7M0	A0A0M3J7M0	A0A0M3J7M0_ANISI	UCR_TM domain-containing protein	ASIM_LOCUS3403	Anisakis simplex (Herring worm)	114
A0A0M3J7Q1	A0A0M3J7Q1	A0A0M3J7Q1_ANISI	phosphoethanolamine N-methyltransferase (EC 2.1.1.103)	ASIM_LOCUS3437	Anisakis simplex (Herring worm)	333
A0A0M3J801	A0A0M3J801	A0A0M3J801_ANISI	Glutamate decarboxylase	ASIM_LOCUS3533	Anisakis simplex (Herring worm)	232
A0A0M3K6P3	A0A0M3K6P3	A0A0M3K6P3_ANISI	Peptidase_M3 domain-containing protein	ASIM_LOCUS16041	Anisakis simplex (Herring worm)	744
A0A0M3J851	A0A0M3J851	A0A0M3J851_ANISI	Ribonucleoside-diphosphate reductase large subunit (inferred by orthology to a C. elegans protein)	ASIM_LOCUS3584	Anisakis simplex (Herring worm)	266
A0A0M3J866	A0A0M3J866	A0A0M3J866_ANISI	Carboxypeptidase (EC 3.4.16.-)	ASIM_LOCUS3599	Anisakis simplex (Herring worm)	165
A0A0M3J888	A0A0M3J888	A0A0M3J888_ANISI	Lipoprotein	ASIM_LOCUS3619 ASIM_LOCUS3623	Anisakis simplex (Herring worm)	42
A0A0M3J8A0	A0A0M3J8A0	A0A0M3J8A0_ANISI	Phospholipase B-like (EC 3.1.1.-)	ASIM_LOCUS3633	Anisakis simplex (Herring worm)	162
A0A0M3J8E2	A0A0M3J8E2	A0A0M3J8E2_ANISI	Oxysterol-binding protein (inferred by orthology to a C. elegans protein)	ASIM_LOCUS3531 ASIM_LOCUS3675	Anisakis simplex (Herring worm)	154
A0A0M3J8F3	A0A0M3J8F3	A0A0M3J8F3_ANISI	Peptidase_S15 domain-containing protein	ASIM_LOCUS3686	Anisakis simplex (Herring worm)	147
A0A0M3J8G9	A0A0M3J8G9	A0A0M3J8G9_ANISI	Uncharacterized protein	ASIM_LOCUS3701	Anisakis simplex (Herring worm)	129
A0A0M3J8J2	A0A0M3J8J2	A0A0M3J8J2_ANISI	LIM zinc-binding domain-containing protein	ASIM_LOCUS3726	Anisakis simplex (Herring worm)	205
A0A0M3KJ01	A0A0M3KJ01	A0A0M3KJ01_ANISI	LIM zinc-binding domain-containing protein	ASIM_LOCUS20347	Anisakis simplex (Herring worm)	161
A0A0M3J8K2	A0A0M3J8K2	A0A0M3J8K2_ANISI	T-complex protein 1 subunit beta	ASIM_LOCUS3732	Anisakis simplex (Herring worm)	156
A0A0M3J8K6	A0A0M3J8K6	A0A0M3J8K6_ANISI	Peptidyl-prolyl cis-trans isomerase (PPIase) (EC 5.2.1.8)	ASIM_LOCUS3739	Anisakis simplex (Herring worm)	142
A0A3P6NH68	A0A3P6NH68	A0A3P6NH68_ANISI	Peptidyl-prolyl cis-trans isomerase (PPIase) (EC 5.2.1.8)	ASIM_LOCUS2997	Anisakis simplex (Herring worm)	114
A0A0M3JVM5	A0A0M3JVM5	A0A0M3JVM5_ANISI	26S proteasome regulatory subunit 7 (Proteasome 26S subunit ATPase 2)	ASIM_LOCUS11748	Anisakis simplex (Herring worm)	436
A0A0M3J8T0	A0A0M3J8T0	A0A0M3J8T0_ANISI	HOOK domain-containing protein	ASIM_LOCUS3811	Anisakis simplex (Herring worm)	125
A0A0M3J8X8	A0A0M3J8X8	A0A0M3J8X8_ANISI	dihydrolipoyl dehydrogenase (EC 1.8.1.4)	ASIM_LOCUS3861	Anisakis simplex (Herring worm)	176
A0A0M3JH65	A0A0M3JH65	A0A0M3JH65_ANISI	dihydrolipoyl dehydrogenase (EC 1.8.1.4)	ASIM_LOCUS6745	Anisakis simplex (Herring worm)	128
A0A0M3J921	A0A0M3J921	A0A0M3J921_ANISI	Microtubule-associated protein futsch (inferred by orthology to a D. melanogaster protein)	ASIM_LOCUS3904	Anisakis simplex (Herring worm)	193
A0A0M3J953	A0A0M3J953	A0A0M3J953_ANISI	T-complex protein 1 subunit beta (inferred by orthology to a C. elegans protein)	ASIM_LOCUS3940	Anisakis simplex (Herring worm)	131
A0A0M3J964	A0A0M3J964	A0A0M3J964_ANISI	Aldo_ket_red domain-containing protein	ASIM_LOCUS3947	Anisakis simplex (Herring worm)	95
A0A0M3K7H4	A0A0M3K7H4	A0A0M3K7H4_ANISI	Aldo_ket_red domain-containing protein	ASIM_LOCUS16322	Anisakis simplex (Herring worm)	341
A0A0M3J978	A0A0M3J978	A0A0M3J978_ANISI	Myosin_tail_1 domain-containing protein	ASIM_LOCUS3961	Anisakis simplex (Herring worm)	278
A0A3P6NR27	A0A3P6NR27	A0A3P6NR27_ANISI	Myosin tail domain-containing protein	ASIM_LOCUS5612	Anisakis simplex (Herring worm)	190
A0A0M3J9A6	A0A0M3J9A6	A0A0M3J9A6_ANISI	Phytanoyl-CoA dioxygenase	ASIM_LOCUS3991	Anisakis simplex (Herring worm)	113
A0A0M3J9D1	A0A0M3J9D1	A0A0M3J9D1_ANISI	N-Dimethylarginine dimethylaminohydrolase	ASIM_LOCUS4015	Anisakis simplex (Herring worm)	30
A0A0M3J9J3	A0A0M3J9J3	A0A0M3J9J3_ANISI	Actin-like protein 53D (inferred by orthology to a D. melanogaster protein)	ASIM_LOCUS4073	Anisakis simplex (Herring worm)	342
A0A0M3J9K7	A0A0M3J9K7	A0A0M3J9K7_ANISI	MOSC_N domain-containing protein	ASIM_LOCUS4087	Anisakis simplex (Herring worm)	142
A0A0M3J9L6	A0A0M3J9L6	A0A0M3J9L6_ANISI	MOSC_N domain-containing protein	ASIM_LOCUS4097	Anisakis simplex (Herring worm)	114
A0A0M3J9L9	A0A0M3J9L9	A0A0M3J9L9_ANISI	28S ribosomal protein S11, mitochondrial (inferred by orthology to a human protein)	ASIM_LOCUS4102	Anisakis simplex (Herring worm)	190
A0A0M3J9M3	A0A0M3J9M3	A0A0M3J9M3_ANISI	Rhodopsin	ASIM_LOCUS4105	Anisakis simplex (Herring worm)	87
A0A0M3J9N8	A0A0M3J9N8	A0A0M3J9N8_ANISI	OxoGdeHyase_C domain-containing protein	ASIM_LOCUS4121	Anisakis simplex (Herring worm)	145
A0A0M3J9P3	A0A0M3J9P3	A0A0M3J9P3_ANISI	Transposase	ASIM_LOCUS4129	Anisakis simplex (Herring worm)	99
A0A0M3J9S4	A0A0M3J9S4	A0A0M3J9S4_ANISI	Guanine nucleotide-binding protein subunit gamma 2-like	ASIM_LOCUS4158	Anisakis simplex (Herring worm)	83
A0A0M3J9U8	A0A0M3J9U8	A0A0M3J9U8_ANISI	protein disulfide-isomerase (EC 5.3.4.1)	ASIM_LOCUS4181	Anisakis simplex (Herring worm)	88
A0A3P6NBS7	A0A3P6NBS7	A0A3P6NBS7_ANISI	protein disulfide-isomerase (EC 5.3.4.1)	ASIM_LOCUS2330	Anisakis simplex (Herring worm)	115
A0A0M3J9V9	A0A0M3J9V9	A0A0M3J9V9_ANISI	Calponin-homology (CH) domain-containing protein	ASIM_LOCUS4191	Anisakis simplex (Herring worm)	154
A0A0M3J9Y4	A0A0M3J9Y4	A0A0M3J9Y4_ANISI	Probable citrate synthase, mitochondrial (inferred by orthology to a C. elegans protein)	ASIM_LOCUS4217	Anisakis simplex (Herring worm)	131
A0A0M3J9Z7	A0A0M3J9Z7	A0A0M3J9Z7_ANISI	Trifunctional enzyme subunit alpha, mitochondrial (inferred by orthology to a human protein)	ASIM_LOCUS4232	Anisakis simplex (Herring worm)	191
A0A3P6NR06	A0A3P6NR06	A0A3P6NR06_ANISI	3-hydroxyacyl-CoA dehydrogenase NAD binding domain-containing protein	ASIM_LOCUS5587	Anisakis simplex (Herring worm)	187
A0A0M3JA06	A0A0M3JA06	A0A0M3JA06_ANISI	Galectin	ASIM_LOCUS4238	Anisakis simplex (Herring worm)	103
A0A0M3JA13	A0A0M3JA13	A0A0M3JA13_ANISI	Spectrin alpha chain	ASIM_LOCUS4245	Anisakis simplex (Herring worm)	229
A0A0M3JND2	A0A0M3JND2	A0A0M3JND2_ANISI	Spectrin alpha chain	ASIM_LOCUS8924	Anisakis simplex (Herring worm)	100
A0A0M3JQQ2	A0A0M3JQQ2	A0A0M3JQQ2_ANISI	Spectrin alpha chain (inferred by orthology to a D. melanogaster protein)	ASIM_LOCUS9735	Anisakis simplex (Herring worm)	100
A0A0M3JA46	A0A0M3JA46	A0A0M3JA46_ANISI	Acyl-CoA_dh_N domain-containing protein	ASIM_LOCUS4279	Anisakis simplex (Herring worm)	130
A0A0M3JA81	A0A0M3JA81	A0A0M3JA81_ANISI	SDR family oxidoreductase	ASIM_LOCUS4312	Anisakis simplex (Herring worm)	87
A0A0M3KEI5	A0A0M3KEI5	A0A0M3KEI5_ANISI	Dehydrogenase/reductase SDR family member 4	ASIM_LOCUS18784	Anisakis simplex (Herring worm)	266
A0A0M3JA95	A0A0M3JA95	A0A0M3JA95_ANISI	DUF356 domain-containing protein	ASIM_LOCUS4326	Anisakis simplex (Herring worm)	94
A0A0M3JA96	A0A0M3JA96	A0A0M3JA96_ANISI	EIF3g domain-containing protein	ASIM_LOCUS4330	Anisakis simplex (Herring worm)	118
A0A0M3JAF3	A0A0M3JAF3	A0A0M3JAF3_ANISI	DUF3523 domain-containing protein	ASIM_LOCUS4386	Anisakis simplex (Herring worm)	118
A0A0M3JB53	A0A0M3JB53	A0A0M3JB53_ANISI	DUF3523 domain-containing protein	ASIM_LOCUS4636	Anisakis simplex (Herring worm)	85
A0A0M3JAI6	A0A0M3JAI6	A0A0M3JAI6_ANISI	IF rod domain-containing protein	ASIM_LOCUS4414	Anisakis simplex (Herring worm)	167
A0A3P6QHQ3	A0A3P6QHQ3	A0A3P6QHQ3_ANISI	IF rod domain-containing protein	ASIM_LOCUS7797	Anisakis simplex (Herring worm)	130
A0A0M3JAJ1	A0A0M3JAJ1	A0A0M3JAJ1_ANISI	Protein quiver	ASIM_LOCUS4422	Anisakis simplex (Herring worm)	113
A0A0M3JAP2	A0A0M3JAP2	A0A0M3JAP2_ANISI	DPPIV_N domain-containing protein	ASIM_LOCUS4474	Anisakis simplex (Herring worm)	151
A0A3P6RRB0	A0A3P6RRB0	A0A3P6RRB0_ANISI	Laminin G domain-containing protein	ASIM_LOCUS16748	Anisakis simplex (Herring worm)	98
A0A0M3JAQ6	A0A0M3JAQ6	A0A0M3JAQ6_ANISI	Innexin	inx ASIM_LOCUS4196 ASIM_LOCUS4489	Anisakis simplex (Herring worm)	106
A0A0M3JR29	A0A0M3JR29	A0A0M3JR29_ANISI	Innexin	inx ASIM_LOCUS9895	Anisakis simplex (Herring worm)	503
A0A0M3JAU6	A0A0M3JAU6	A0A0M3JAU6_ANISI	Uncharacterized protein	ASIM_LOCUS4529	Anisakis simplex (Herring worm)	133
A0A3P6NW88	A0A3P6NW88	A0A3P6NW88_ANISI	Uncharacterized protein	ASIM_LOCUS7207	Anisakis simplex (Herring worm)	59
A0A3P6NXM6	A0A3P6NXM6	A0A3P6NXM6_ANISI	Uncharacterized protein	ASIM_LOCUS7439	Anisakis simplex (Herring worm)	50
A0A0M3JAY1	A0A0M3JAY1	A0A0M3JAY1_ANISI	Small ribosomal subunit protein uS2 (40S ribosomal protein SA) (Laminin-binding protein p40)	ASIM_LOCUS4566	Anisakis simplex (Herring worm)	187
A0A0M3KEW5	A0A0M3KEW5	A0A0M3KEW5_ANISI	Small ribosomal subunit protein uS2 (40S ribosomal protein SA) (Laminin-binding protein p40)	ASIM_LOCUS18913	Anisakis simplex (Herring worm)	170
A0A0M3JAY3	A0A0M3JAY3	A0A0M3JAY3_ANISI	Putative ATPase (inferred by orthology to a S. mansoni protein)	ASIM_LOCUS4567	Anisakis simplex (Herring worm)	86
A0A0M3JB06	A0A0M3JB06	A0A0M3JB06_ANISI	Beta-lactamase domain-containing protein	ASIM_LOCUS4588	Anisakis simplex (Herring worm)	104
A0A0M3JB20	A0A0M3JB20	A0A0M3JB20_ANISI	dihydrolipoyl dehydrogenase (EC 1.8.1.4) (Dihydrolipoamide dehydrogenase)	ASIM_LOCUS4602	Anisakis simplex (Herring worm)	180
A0A0M3KG92	A0A0M3KG92	A0A0M3KG92_ANISI	Dihydrolipoamide dehydrogenase	ASIM_LOCUS19391	Anisakis simplex (Herring worm)	128
A0A0M3JB92	A0A0M3JB92	A0A0M3JB92_ANISI	Innexin	ASIM_LOCUS4675	Anisakis simplex (Herring worm)	190
A0A0M3JBB0	A0A0M3JBB0	A0A0M3JBB0_ANISI	AT21926p (inferred by orthology to a D. melanogaster protein)	ASIM_LOCUS4693	Anisakis simplex (Herring worm)	189
A0A0M3JBE3	A0A0M3JBE3	A0A0M3JBE3_ANISI	AT21926p (inferred by orthology to a D. melanogaster protein)	ASIM_LOCUS4726	Anisakis simplex (Herring worm)	131
A0A0M3JBD1	A0A0M3JBD1	A0A0M3JBD1_ANISI	Collagen alpha-1(I) chain-like	ASIM_LOCUS4714	Anisakis simplex (Herring worm)	82
A0A0M3JBE7	A0A0M3JBE7	A0A0M3JBE7_ANISI	SRCR domain-containing protein	ASIM_LOCUS4732	Anisakis simplex (Herring worm)	53
A0A0M3JEP5	A0A0M3JEP5	A0A0M3JEP5_ANISI	SRCR domain-containing protein	ASIM_LOCUS5879	Anisakis simplex (Herring worm)	53
A0A0M3JBF2	A0A0M3JBF2	A0A0M3JBF2_ANISI	Myosin_tail_1 domain-containing protein	ASIM_LOCUS4737	Anisakis simplex (Herring worm)	361
A0A0M3JBH6	A0A0M3JBH6	A0A0M3JBH6_ANISI	Dehydrogenase/reductase SDR family member 7B	ASIM_LOCUS4759	Anisakis simplex (Herring worm)	186
A0A0M3JBH8	A0A0M3JBH8	A0A0M3JBH8_ANISI	Myosin_tail_1 domain-containing protein	ASIM_LOCUS4761	Anisakis simplex (Herring worm)	154
A0A0M3JBJ5	A0A0M3JBJ5	A0A0M3JBJ5_ANISI	Secreted protein	ASIM_LOCUS4777	Anisakis simplex (Herring worm)	81
A0A0M3JBP4	A0A0M3JBP4	A0A0M3JBP4_ANISI	Dolichyl-diphosphooligosaccharide--protein glycosyltransferase subunit 2	ASIM_LOCUS4825	Anisakis simplex (Herring worm)	124
A0A3P6PHI3	A0A3P6PHI3	A0A3P6PHI3_ANISI	Dolichyl-diphosphooligosaccharide--protein glycosyltransferase subunit 2 (Ribophorin-2)	ASIM_LOCUS8335	Anisakis simplex (Herring worm)	131
A0A0M3JBS0	A0A0M3JBS0	A0A0M3JBS0_ANISI	Deltameth_res domain-containing protein	ASIM_LOCUS4854	Anisakis simplex (Herring worm)	199
A0A0M3KEE2	A0A0M3KEE2	A0A0M3KEE2_ANISI	Deltameth_res domain-containing protein	ASIM_LOCUS18740	Anisakis simplex (Herring worm)	245
A0A0M3JBT3	A0A0M3JBT3	A0A0M3JBT3_ANISI	Clathrin heavy chain	ASIM_LOCUS4861	Anisakis simplex (Herring worm)	175
A0A3P6PWS3	A0A3P6PWS3	A0A3P6PWS3_ANISI	Uncharacterized protein	ASIM_LOCUS4728	Anisakis simplex (Herring worm)	148
A0A0M3JBW4	A0A0M3JBW4	A0A0M3JBW4_ANISI	Glutamate dehydrogenase, mitochondrial (inferred by orthology to a D. melanogaster protein)	ASIM_LOCUS4899	Anisakis simplex (Herring worm)	128
A0A0M3JC57	A0A0M3JC57	A0A0M3JC57_ANISI	Glutamate dehydrogenase, mitochondrial (inferred by orthology to a D. melanogaster protein)	ASIM_LOCUS4989	Anisakis simplex (Herring worm)	135
A0A3P6MZQ7	A0A3P6MZQ7	A0A3P6MZQ7_ANISI	glutamate dehydrogenase [NAD(P)(+)] (EC 1.4.1.3)	ASIM_LOCUS509	Anisakis simplex (Herring worm)	293
A0A0M3JBZ4	A0A0M3JBZ4	A0A0M3JBZ4_ANISI	ADAM_CR_2 domain-containing protein	ASIM_LOCUS4926	Anisakis simplex (Herring worm)	156
A0A3P6NG21	A0A3P6NG21	A0A3P6NG21_ANISI	Uncharacterized protein	ASIM_LOCUS5149	Anisakis simplex (Herring worm)	190
A0A0M3JBZ5	A0A0M3JBZ5	A0A0M3JBZ5_ANISI	60S ribosomal protein L5 (inferred by orthology to a C. elegans protein)	ASIM_LOCUS4936	Anisakis simplex (Herring worm)	171
A0A0M3JC32	A0A0M3JC32	A0A0M3JC32_ANISI	DHC_N2 domain-containing protein	ASIM_LOCUS4967	Anisakis simplex (Herring worm)	114
A0A0M3JC40	A0A0M3JC40	A0A0M3JC40_ANISI	Glycine dehydrogenase (decarboxylating), mitochondrial (inferred by orthology to a human protein)	ASIM_LOCUS4975	Anisakis simplex (Herring worm)	143
A0A0M3JC95	A0A0M3JC95	A0A0M3JC95_ANISI	Ribosomal protein L37	ASIM_LOCUS5027	Anisakis simplex (Herring worm)	75
A0A0M3JCA7	A0A0M3JCA7	A0A0M3JCA7_ANISI	Polyadenylate-binding protein	ASIM_LOCUS5038	Anisakis simplex (Herring worm)	272
A0A0M3JCH9	A0A0M3JCH9	A0A0M3JCH9_ANISI	T-complex protein 1 subunit alpha (inferred by orthology to a C. elegans protein)	ASIM_LOCUS5106	Anisakis simplex (Herring worm)	202
A0A0M3KFP5	A0A0M3KFP5	A0A0M3KFP5_ANISI	T-complex protein 1 subunit alpha (inferred by orthology to a C. elegans protein)	ASIM_LOCUS19193	Anisakis simplex (Herring worm)	227
A0A3P6PH50	A0A3P6PH50	A0A3P6PH50_ANISI	Uncharacterized protein	ASIM_LOCUS8251	Anisakis simplex (Herring worm)	45
A0A0M3JCJ9	A0A0M3JCJ9	A0A0M3JCJ9_ANISI	Dehydrogenase/reductase SDR family member 4 (inferred by orthology to a human protein)	ASIM_LOCUS5132	Anisakis simplex (Herring worm)	61
A0A0M3JCN3	A0A0M3JCN3	A0A0M3JCN3_ANISI	Dehydrogenase/reductase SDR family member 4 (inferred by orthology to a human protein)	ASIM_LOCUS5166	Anisakis simplex (Herring worm)	61
A0A0M3JCQ1	A0A0M3JCQ1	A0A0M3JCQ1_ANISI	Malic enzyme (inferred by orthology to a C. elegans protein)	ASIM_LOCUS5184	Anisakis simplex (Herring worm)	178
A0A3P6NU77	A0A3P6NU77	A0A3P6NU77_ANISI	Malic enzyme N-terminal domain-containing protein	ASIM_LOCUS7926	Anisakis simplex (Herring worm)	137
A0A0M3JCS1	A0A0M3JCS1	A0A0M3JCS1_ANISI	Polyadenylate-binding protein (inferred by orthology to a D. melanogaster protein)	ASIM_LOCUS5202	Anisakis simplex (Herring worm)	110
A0A0M3JCT8	A0A0M3JCT8	A0A0M3JCT8_ANISI	Protein farnesyltransferase subunit beta	ASIM_LOCUS5223	Anisakis simplex (Herring worm)	172
A0A0M3JH35	A0A0M3JH35	A0A0M3JH35_ANISI	Protein farnesyltransferase subunit beta	ASIM_LOCUS6717	Anisakis simplex (Herring worm)	101
A0A0M3JCV6	A0A0M3JCV6	A0A0M3JCV6_ANISI	Restin homolog (inferred by orthology to a D. melanogaster protein)	ASIM_LOCUS5240	Anisakis simplex (Herring worm)	159
A0A0M3K7R7	A0A0M3K7R7	A0A0M3K7R7_ANISI	Restin homolog (inferred by orthology to a D. melanogaster protein)	ASIM_LOCUS16415	Anisakis simplex (Herring worm)	978
A0A0M3JCV8	A0A0M3JCV8	A0A0M3JCV8_ANISI	Aldehyde dehydrogenase,putative (inferred by orthology to a S. mansoni protein)	ASIM_LOCUS5241	Anisakis simplex (Herring worm)	98
A0A0M3K8I4	A0A0M3K8I4	A0A0M3K8I4_ANISI	aldehyde dehydrogenase (NAD(+)) (EC 1.2.1.3)	ASIM_LOCUS16681	Anisakis simplex (Herring worm)	649
A0A0M3KA33	A0A0M3KA33	A0A0M3KA33_ANISI	aldehyde dehydrogenase (NAD(+)) (EC 1.2.1.3)	ASIM_LOCUS17230	Anisakis simplex (Herring worm)	500
A0A0M3JCZ0	A0A0M3JCZ0	A0A0M3JCZ0_ANISI	Ras family protein	ASIM_LOCUS5273	Anisakis simplex (Herring worm)	172
A0A0M3JD50	A0A0M3JD50	A0A0M3JD50_ANISI	Enoyl-[acyl-carrier-protein] reductase, mitochondrial (2-enoyl thioester reductase)	ASIM_LOCUS5330	Anisakis simplex (Herring worm)	89
A0A3P6NGK7	A0A3P6NGK7	A0A3P6NGK7_ANISI	Enoyl-[acyl-carrier-protein] reductase, mitochondrial (2-enoyl thioester reductase)	ASIM_LOCUS5309	Anisakis simplex (Herring worm)	91
A0A0M3JD61	A0A0M3JD61	A0A0M3JD61_ANISI	Methylmalonyl-CoA epimerase, mitochondrial (inferred by orthology to a human protein)	ASIM_LOCUS3889 ASIM_LOCUS5344	Anisakis simplex (Herring worm)	118
A0A0M3JD69	A0A0M3JD69	A0A0M3JD69_ANISI	40S ribosomal protein S4	ASIM_LOCUS5352	Anisakis simplex (Herring worm)	157
A0A0M3JD80	A0A0M3JD80	A0A0M3JD80_ANISI	Myosin_tail_1 domain-containing protein	ASIM_LOCUS5363	Anisakis simplex (Herring worm)	151
A0A0M3JDB3	A0A0M3JDB3	A0A0M3JDB3_ANISI	Zf-AD domain-containing protein	ASIM_LOCUS5396	Anisakis simplex (Herring worm)	77
A0A0M3JPL9	A0A0M3JPL9	A0A0M3JPL9_ANISI	Myosin_tail_1 domain-containing protein	ASIM_LOCUS9358	Anisakis simplex (Herring worm)	100
A0A0M3JDM2	A0A0M3JDM2	A0A0M3JDM2_ANISI	Filamin/ABP280 repeat protein	ASIM_LOCUS5503	Anisakis simplex (Herring worm)	235
A0A0M3JDR4	A0A0M3JDR4	A0A0M3JDR4_ANISI	Alpha-1,4 glucan phosphorylase (EC 2.4.1.1)	ASIM_LOCUS5543	Anisakis simplex (Herring worm)	163
A0A0M3JDS0	A0A0M3JDS0	A0A0M3JDS0_ANISI	Coat protein	ASIM_LOCUS5553	Anisakis simplex (Herring worm)	91
A0A0M3JDS2	A0A0M3JDS2	A0A0M3JDS2_ANISI	Cytochrome b-c1 complex subunit Rieske, mitochondrial	ASIM_LOCUS5562	Anisakis simplex (Herring worm)	135
A0A0M3JDU9	A0A0M3JDU9	A0A0M3JDU9_ANISI	Ribosomal_S27 domain-containing protein	ASIM_LOCUS5579	Anisakis simplex (Herring worm)	31
A0A0M3JDX4	A0A0M3JDX4	A0A0M3JDX4_ANISI	Cystatin	ASIM_LOCUS5608	Anisakis simplex (Herring worm)	107
A0A0M3JE36	A0A0M3JE36	A0A0M3JE36_ANISI	Large ribosomal subunit protein uL3m (39S ribosomal protein L3, mitochondrial)	ASIM_LOCUS5666	Anisakis simplex (Herring worm)	83
A0A0M3JE57	A0A0M3JE57	A0A0M3JE57_ANISI	Microtubule-associated protein	ASIM_LOCUS5692	Anisakis simplex (Herring worm)	276
A0A0M3JE86	A0A0M3JE86	A0A0M3JE86_ANISI	Carboxylic ester hydrolase (EC 3.1.1.-)	ASIM_LOCUS5719	Anisakis simplex (Herring worm)	89
A0A0M3KD83	A0A0M3KD83	A0A0M3KD83_ANISI	Carboxylic ester hydrolase (EC 3.1.1.-)	ASIM_LOCUS18331	Anisakis simplex (Herring worm)	361
A0A0M3JEG0	A0A0M3JEG0	A0A0M3JEG0_ANISI	Serine protease	ASIM_LOCUS5797	Anisakis simplex (Herring worm)	169
A0A0M3JEJ4	A0A0M3JEJ4	A0A0M3JEJ4_ANISI	glutathione transferase (EC 2.5.1.18) (GST class-sigma)	ASIM_LOCUS5828	Anisakis simplex (Herring worm)	145
A0A0M3JEL6	A0A0M3JEL6	A0A0M3JEL6_ANISI	Globin-like protein (inferred by orthology to a C. elegans protein)	ASIM_LOCUS5847	Anisakis simplex (Herring worm)	118
A0A0M3JMG2	A0A0M3JMG2	A0A0M3JMG2_ANISI	Transcriptional regulator	ASIM_LOCUS8584	Anisakis simplex (Herring worm)	37
A0A0M3KIW7	A0A0M3KIW7	A0A0M3KIW7_ANISI	Globin-like protein (inferred by orthology to a C. elegans protein)	ASIM_LOCUS20315	Anisakis simplex (Herring worm)	132
A0A0M3JEM0	A0A0M3JEM0	A0A0M3JEM0_ANISI	Calponin-homology (CH) domain-containing protein	ASIM_LOCUS5858	Anisakis simplex (Herring worm)	92
A0A3P6NXP2	A0A3P6NXP2	A0A3P6NXP2_ANISI	Calponin-homology (CH) domain-containing protein	ASIM_LOCUS3041	Anisakis simplex (Herring worm)	228
A0A0M3JEM2	A0A0M3JEM2	A0A0M3JEM2_ANISI	Ligase_CoA domain-containing protein	ASIM_LOCUS5852	Anisakis simplex (Herring worm)	239
A0A0M3JEN6	A0A0M3JEN6	A0A0M3JEN6_ANISI	Sigma non-opioid intracellular receptor 1	ASIM_LOCUS5869	Anisakis simplex (Herring worm)	133
A0A0M3KB67	A0A0M3KB67	A0A0M3KB67_ANISI	Sigma non-opioid intracellular receptor 1 (Sigma 1-type opioid receptor)	ASIM_LOCUS17615	Anisakis simplex (Herring worm)	301
A0A0M3JEQ9	A0A0M3JEQ9	A0A0M3JEQ9_ANISI	Collagen triple helix repeat protein	ASIM_LOCUS5892	Anisakis simplex (Herring worm)	169
A0A0M3K555	A0A0M3K555	A0A0M3K555_ANISI	Col_cuticle_N domain-containing protein	ASIM_LOCUS15503	Anisakis simplex (Herring worm)	292
A0A0M3JET0	A0A0M3JET0	A0A0M3JET0_ANISI	PDZ domain-containing protein	ASIM_LOCUS5915	Anisakis simplex (Herring worm)	178
A0A0M3JEX0	A0A0M3JEX0	A0A0M3JEX0_ANISI	Fumarylacetoacetase (EC 3.7.1.2) (Fumarylacetoacetate hydrolase)	ASIM_LOCUS5950	Anisakis simplex (Herring worm)	144
A0A0M3K4Z6	A0A0M3K4Z6	A0A0M3K4Z6_ANISI	Fumarylacetoacetase (EC 3.7.1.2) (Beta-diketonase) (Fumarylacetoacetate hydrolase)	ASIM_LOCUS15444	Anisakis simplex (Herring worm)	983
A0A0M3K5R0	A0A0M3K5R0	A0A0M3K5R0_ANISI	Fumarylacetoacetase (EC 3.7.1.2) (Beta-diketonase) (Fumarylacetoacetate hydrolase)	ASIM_LOCUS15708	Anisakis simplex (Herring worm)	974
A0A0M3JF09	A0A0M3JF09	A0A0M3JF09_ANISI	WD repeat domain phosphoinositide-interacting protein 1 (inferred by orthology to a human protein)	ASIM_LOCUS5991	Anisakis simplex (Herring worm)	131
A0A3P6PX76	A0A3P6PX76	A0A3P6PX76_ANISI	Uncharacterized protein	ASIM_LOCUS5404	Anisakis simplex (Herring worm)	147
A0A0M3JF26	A0A0M3JF26	A0A0M3JF26_ANISI	SERPIN domain-containing protein	ASIM_LOCUS6008	Anisakis simplex (Herring worm)	164
A0A0M3JF28	A0A0M3JF28	A0A0M3JF28_ANISI	Ubiquitin fusion degradation protein 1 homolog (inferred by orthology to a C. elegans protein)	ASIM_LOCUS6016	Anisakis simplex (Herring worm)	128
A0A0M3KF60	A0A0M3KF60	A0A0M3KF60_ANISI	Ubiquitin fusion degradation protein 1 homolog (inferred by orthology to a C. elegans protein)	ASIM_LOCUS19008	Anisakis simplex (Herring worm)	218
A0A0M3JF37	A0A0M3JF37	A0A0M3JF37_ANISI	Enoyl-[acyl-carrier-protein] reductase, mitochondrial (2-enoyl thioester reductase)	ASIM_LOCUS6022	Anisakis simplex (Herring worm)	127
A0A0M3JF54	A0A0M3JF54	A0A0M3JF54_ANISI	Troponin T, skeletal muscle (inferred by orthology to a D. melanogaster protein)	ASIM_LOCUS6038	Anisakis simplex (Herring worm)	148
A0A0M3JF56	A0A0M3JF56	A0A0M3JF56_ANISI	phosphoglycerate mutase (2,3-diphosphoglycerate-independent) (EC 5.4.2.12)	ASIM_LOCUS6039	Anisakis simplex (Herring worm)	127
A0A0M3KAY8	A0A0M3KAY8	A0A0M3KAY8_ANISI	2,3-bisphosphoglycerate-independent phosphoglycerate mutase (EC 5.4.2.12) (Cofactor-independent phosphoglycerate mutase homolog)	ASIM_LOCUS17536	Anisakis simplex (Herring worm)	402
A0A0M3JF85	A0A0M3JF85	A0A0M3JF85_ANISI	Estradiol 17-beta-dehydrogenase 2	ASIM_LOCUS6073	Anisakis simplex (Herring worm)	143
A0A3P6PLU9	A0A3P6PLU9	A0A3P6PLU9_ANISI	Uncharacterized protein	ASIM_LOCUS3148	Anisakis simplex (Herring worm)	217
A0A0M3JFB0	A0A0M3JFB0	A0A0M3JFB0_ANISI	DUF3707 domain-containing protein	ASIM_LOCUS6091	Anisakis simplex (Herring worm)	153
A0A0M3JFE7	A0A0M3JFE7	A0A0M3JFE7_ANISI	Aspartyl aminopeptidase (EC 3.4.11.21)	ASIM_LOCUS6127	Anisakis simplex (Herring worm)	149
A0A0M3JFF3	A0A0M3JFF3	A0A0M3JFF3_ANISI	isocitrate dehydrogenase (NADP(+)) (EC 1.1.1.42) (NADP(+)-specific ICDH) (Oxalosuccinate decarboxylase)	ASIM_LOCUS6137	Anisakis simplex (Herring worm)	73
A0A0M3JMU5	A0A0M3JMU5	A0A0M3JMU5_ANISI	isocitrate dehydrogenase (NADP(+)) (EC 1.1.1.42) (NADP(+)-specific ICDH) (Oxalosuccinate decarboxylase)	ASIM_LOCUS8727	Anisakis simplex (Herring worm)	67
A0A0M3JFG9	A0A0M3JFG9	A0A0M3JFG9_ANISI	Cilia- and flagella-associated protein 157	ASIM_LOCUS6151	Anisakis simplex (Herring worm)	136
A0A0M3KCE7	A0A0M3KCE7	A0A0M3KCE7_ANISI	DUF4201 domain-containing protein	ASIM_LOCUS18045	Anisakis simplex (Herring worm)	583
A0A0M3JFK6	A0A0M3JFK6	A0A0M3JFK6_ANISI	DUF4316 domain-containing protein	ASIM_LOCUS6194	Anisakis simplex (Herring worm)	83
A0A3P6P1V9	A0A3P6P1V9	A0A3P6P1V9_ANISI	Uncharacterized protein	ASIM_LOCUS5159	Anisakis simplex (Herring worm)	71
A0A0M3JFN8	A0A0M3JFN8	A0A0M3JFN8_ANISI	Polyadenylate-binding protein (inferred by orthology to a D. melanogaster protein)	ASIM_LOCUS6220	Anisakis simplex (Herring worm)	185
A0A0M3JFS7	A0A0M3JFS7	A0A0M3JFS7_ANISI	Uncharacterized protein	ASIM_LOCUS6263	Anisakis simplex (Herring worm)	100
A0A0M3JFV3	A0A0M3JFV3	A0A0M3JFV3_ANISI	Glyco_hydro38C2 domain-containing protein	ASIM_LOCUS6281	Anisakis simplex (Herring worm)	144
A0A0M3JFX7	A0A0M3JFX7	A0A0M3JFX7_ANISI	Myosin motor domain-containing protein	ASIM_LOCUS6304	Anisakis simplex (Herring worm)	238
A0A0M3JG68	A0A0M3JG68	A0A0M3JG68_ANISI	CCT-eta	ASIM_LOCUS6399	Anisakis simplex (Herring worm)	125
A0A0M3JG75	A0A0M3JG75	A0A0M3JG75_ANISI	CCT-eta	ASIM_LOCUS6405	Anisakis simplex (Herring worm)	140
A0A0M3JGC1	A0A0M3JGC1	A0A0M3JGC1_ANISI	NADH dehydrogenase [ubiquinone] 1 beta subcomplex subunit 6	ASIM_LOCUS6458	Anisakis simplex (Herring worm)	71
A0A0M3JGC4	A0A0M3JGC4	A0A0M3JGC4_ANISI	Proteasomal ubiquitin receptor ADRM1 homolog (inferred by orthology to a C. elegans protein)	ASIM_LOCUS6454	Anisakis simplex (Herring worm)	133
A0A0M3JGH3	A0A0M3JGH3	A0A0M3JGH3_ANISI	Uncharacterized protein	ASIM_LOCUS6508	Anisakis simplex (Herring worm)	56
A0A0M3JGH7	A0A0M3JGH7	A0A0M3JGH7_ANISI	Endonuclease (EC 3.1.30.-)	ASIM_LOCUS6515	Anisakis simplex (Herring worm)	142
A0A0M3KKP3	A0A0M3KKP3	A0A0M3KKP3_ANISI	Endonuclease (EC 3.1.30.-)	ASIM_LOCUS20942	Anisakis simplex (Herring worm)	172
A0A0M3JGJ9	A0A0M3JGJ9	A0A0M3JGJ9_ANISI	Peptidase_M24 domain-containing protein	ASIM_LOCUS6530	Anisakis simplex (Herring worm)	115
A0A0M3JGN4	A0A0M3JGN4	A0A0M3JGN4_ANISI	Transcriptional regulator	ASIM_LOCUS6567	Anisakis simplex (Herring worm)	123
A0A0M3JGP0	A0A0M3JGP0	A0A0M3JGP0_ANISI	HYPK_UBA domain-containing protein	ASIM_LOCUS6573	Anisakis simplex (Herring worm)	116
A0A0M3K224	A0A0M3K224	A0A0M3K224_ANISI	Clustered mitochondria protein homolog (inferred by orthology to a C. elegans protein)	ASIM_LOCUS14353	Anisakis simplex (Herring worm)	791
A0A0M3JGR5	A0A0M3JGR5	A0A0M3JGR5_ANISI	ADF-H domain-containing protein	ASIM_LOCUS15182 ASIM_LOCUS6596	Anisakis simplex (Herring worm)	107
A0A0M3JGT6	A0A0M3JGT6	A0A0M3JGT6_ANISI	Helicase ATP-binding domain-containing protein	ASIM_LOCUS6618	Anisakis simplex (Herring worm)	92
A0A0M3JGX6	A0A0M3JGX6	A0A0M3JGX6_ANISI	Helicase ATP-binding domain-containing protein	ASIM_LOCUS6660	Anisakis simplex (Herring worm)	138
A0A0M3JP01	A0A0M3JP01	A0A0M3JP01_ANISI	Glucuronosyltransferase	ASIM_LOCUS9135	Anisakis simplex (Herring worm)	120
A0A0M3JGU2	A0A0M3JGU2	A0A0M3JGU2_ANISI	Uncharacterized protein	ASIM_LOCUS6623	Anisakis simplex (Herring worm)	54
A0A0M3JGX5	A0A0M3JGX5	A0A0M3JGX5_ANISI	Cytochrome c 2.1 (inferred by orthology to a C. elegans protein)	ASIM_LOCUS6658	Anisakis simplex (Herring worm)	112
A0A0M3JH15	A0A0M3JH15	A0A0M3JH15_ANISI	Heat shock protein 70	ASIM_LOCUS6703	Anisakis simplex (Herring worm)	165
A0A0M3JIZ1	A0A0M3JIZ1	A0A0M3JIZ1_ANISI	Heat shock protein 70	ASIM_LOCUS7373	Anisakis simplex (Herring worm)	147
A0A0M3JH42	A0A0M3JH42	A0A0M3JH42_ANISI	NADH-cytochrome b5 reductase, putative (inferred by orthology to a S. mansoni protein)	ASIM_LOCUS6731	Anisakis simplex (Herring worm)	121
A0A0M3JH45	A0A0M3JH45	A0A0M3JH45_ANISI	Transposase	ASIM_LOCUS6730	Anisakis simplex (Herring worm)	72
A0A0M3K3I2	A0A0M3K3I2	A0A0M3K3I2_ANISI	Uncharacterized protein	ASIM_LOCUS14930	Anisakis simplex (Herring worm)	145
A0A0M3JH52	A0A0M3JH52	A0A0M3JH52_ANISI	Glutamate dehydrogenase, mitochondrial (inferred by orthology to a D. melanogaster protein)	ASIM_LOCUS6734	Anisakis simplex (Herring worm)	112
A0A0M3JHF5	A0A0M3JHF5	A0A0M3JHF5_ANISI	26S proteasome non-ATPase regulatory subunit 8 (inferred by orthology to a C. elegans protein)	ASIM_LOCUS6834	Anisakis simplex (Herring worm)	87
A0A3P6NBG1	A0A3P6NBG1	A0A3P6NBG1_ANISI	CSN8/PSMD8/EIF3K domain-containing protein	ASIM_LOCUS2180	Anisakis simplex (Herring worm)	106
A0A0M3JHK7	A0A0M3JHK7	A0A0M3JHK7_ANISI	DUF2281 domain-containing protein	ASIM_LOCUS6894	Anisakis simplex (Herring worm)	72
A0A0M3JPJ0	A0A0M3JPJ0	A0A0M3JPJ0_ANISI	DUF2281 domain-containing protein	ASIM_LOCUS9327	Anisakis simplex (Herring worm)	75
A0A3P6QZG1	A0A3P6QZG1	A0A3P6QZG1_ANISI	Carboxylic ester hydrolase (EC 3.1.1.-)	ASIM_LOCUS15718	Anisakis simplex (Herring worm)	478
A0A0M3JHM2	A0A0M3JHM2	A0A0M3JHM2_ANISI	Proteasome assembly chaperone 1	ASIM_LOCUS6905	Anisakis simplex (Herring worm)	161
A0A0M3JI41	A0A0M3JI41	A0A0M3JI41_ANISI	AMP-binding_C domain-containing protein	ASIM_LOCUS7074	Anisakis simplex (Herring worm)	46
A0A0M3JI66	A0A0M3JI66	A0A0M3JI66_ANISI	Uncharacterized NOP5 family protein (inferred by orthology to a C. elegans protein)	ASIM_LOCUS7099	Anisakis simplex (Herring worm)	124
A0A0M3JI78	A0A0M3JI78	A0A0M3JI78_ANISI	Heat shock protein 75 kDa, mitochondrial (inferred by orthology to a human protein)	ASIM_LOCUS7118	Anisakis simplex (Herring worm)	75
A0A0M3JI80	A0A0M3JI80	A0A0M3JI80_ANISI	Peptidase_M13_N domain-containing protein	ASIM_LOCUS7120	Anisakis simplex (Herring worm)	134
A0A0M3JIA9	A0A0M3JIA9	A0A0M3JIA9_ANISI	Myosin motor domain-containing protein	ASIM_LOCUS7139	Anisakis simplex (Herring worm)	80
A0A0M3KB37	A0A0M3KB37	A0A0M3KB37_ANISI	Myosin-3 (inferred by orthology to a C. elegans protein)	ASIM_LOCUS17585	Anisakis simplex (Herring worm)	579
A0A0M3JIC5	A0A0M3JIC5	A0A0M3JIC5_ANISI	Transcriptional regulator	ASIM_LOCUS7164	Anisakis simplex (Herring worm)	50
A0A0M3JID9	A0A0M3JID9	A0A0M3JID9_ANISI	IF rod domain-containing protein	ASIM_LOCUS7169	Anisakis simplex (Herring worm)	94
A0A0M3JIE8	A0A0M3JIE8	A0A0M3JIE8_ANISI	TPR_REGION domain-containing protein	ASIM_LOCUS7182	Anisakis simplex (Herring worm)	106
A0A0M3JIK2	A0A0M3JIK2	A0A0M3JIK2_ANISI	ADF-H domain-containing protein	ASIM_LOCUS7236	Anisakis simplex (Herring worm)	80
A0A0M3JIL7	A0A0M3JIL7	A0A0M3JIL7_ANISI	40S ribosomal protein S3 (inferred by orthology to a C. elegans protein)	ASIM_LOCUS7252	Anisakis simplex (Herring worm)	98
A0A0M3JQC7	A0A0M3JQC7	A0A0M3JQC7_ANISI	NADH-quinone oxidoreductase subunit B	ASIM_LOCUS9613	Anisakis simplex (Herring worm)	50
A0A0M3JIM5	A0A0M3JIM5	A0A0M3JIM5_ANISI	Cofactor-independent phosphoglycerate mutase (inferred by orthology to a C. elegans protein)	ASIM_LOCUS7264	Anisakis simplex (Herring worm)	88
A0A0M3JK61	A0A0M3JK61	A0A0M3JK61_ANISI	Cofactor-independent phosphoglycerate mutase (inferred by orthology to a C. elegans protein)	ASIM_LOCUS7799	Anisakis simplex (Herring worm)	94
A0A0M3JIQ9	A0A0M3JIQ9	A0A0M3JIQ9_ANISI	Ornithine aminotransferase	ASIM_LOCUS7289 ASIM_LOCUS7294	Anisakis simplex (Herring worm)	48
A0A0M3JIY4	A0A0M3JIY4	A0A0M3JIY4_ANISI	Transposase	ASIM_LOCUS7365	Anisakis simplex (Herring worm)	73
A0A0M3JJ02	A0A0M3JJ02	A0A0M3JJ02_ANISI	Glycogen [starch] synthase (EC 2.4.1.11)	ASIM_LOCUS7390	Anisakis simplex (Herring worm)	129
A0A0M3JJ51	A0A0M3JJ51	A0A0M3JJ51_ANISI	H15 domain-containing protein	ASIM_LOCUS7434	Anisakis simplex (Herring worm)	189
A0A0M3JJ56	A0A0M3JJ56	A0A0M3JJ56_ANISI	Reverse transcriptase domain-containing protein	ASIM_LOCUS7444	Anisakis simplex (Herring worm)	85
A0A0M3JLY5	A0A0M3JLY5	A0A0M3JLY5_ANISI	Reverse transcriptase domain-containing protein	ASIM_LOCUS8422	Anisakis simplex (Herring worm)	85
A0A0M3JJ69	A0A0M3JJ69	A0A0M3JJ69_ANISI	Myosin tail domain-containing protein	ASIM_LOCUS7454	Anisakis simplex (Herring worm)	68
A0A3P6NYA4	A0A3P6NYA4	A0A3P6NYA4_ANISI	Myosin tail domain-containing protein	ASIM_LOCUS7492	Anisakis simplex (Herring worm)	73
A0A0M3JJ92	A0A0M3JJ92	A0A0M3JJ92_ANISI	MOSC_N domain-containing protein	ASIM_LOCUS7475	Anisakis simplex (Herring worm)	132
A0A0M3K1U5	A0A0M3K1U5	A0A0M3K1U5_ANISI	MOSC domain-containing protein	ASIM_LOCUS14263	Anisakis simplex (Herring worm)	303
A0A0M3JJK7	A0A0M3JJK7	A0A0M3JJK7_ANISI	Phage protein	ASIM_LOCUS7591	Anisakis simplex (Herring worm)	48
A0A0M3JJL2	A0A0M3JJL2	A0A0M3JJL2_ANISI	Myosin_tail_1 domain-containing protein	ASIM_LOCUS7595	Anisakis simplex (Herring worm)	91
A0A3P6RND9	A0A3P6RND9	A0A3P6RND9_ANISI	Myosin tail domain-containing protein	ASIM_LOCUS15573	Anisakis simplex (Herring worm)	1074
A0A0M3JJL9	A0A0M3JJL9	A0A0M3JJL9_ANISI	Spectrin beta chain	ASIM_LOCUS7604	Anisakis simplex (Herring worm)	152
A0A0M3JJN4	A0A0M3JJN4	A0A0M3JJN4_ANISI	Peptide-methionine (R)-S-oxide reductase	ASIM_LOCUS7620	Anisakis simplex (Herring worm)	50
A0A0M3JJR5	A0A0M3JJR5	A0A0M3JJR5_ANISI	DUF655 domain-containing protein	ASIM_LOCUS7646	Anisakis simplex (Herring worm)	89
A0A0M3JJT0	A0A0M3JJT0	A0A0M3JJT0_ANISI	Glycine dehydrogenase (decarboxylating), mitochondrial (inferred by orthology to a human protein)	ASIM_LOCUS7662	Anisakis simplex (Herring worm)	66
A0A0M3KJ51	A0A0M3KJ51	A0A0M3KJ51_ANISI	Glycine dehydrogenase (aminomethyl-transferring)	ASIM_LOCUS20398	Anisakis simplex (Herring worm)	140
A0A0M3JJT3	A0A0M3JJT3	A0A0M3JJT3_ANISI	Calpain_III domain-containing protein	ASIM_LOCUS7665	Anisakis simplex (Herring worm)	121
A0A0M3JJW8	A0A0M3JJW8	A0A0M3JJW8_ANISI	Transposase	ASIM_LOCUS7696	Anisakis simplex (Herring worm)	31
A0A0M3JJW9	A0A0M3JJW9	A0A0M3JJW9_ANISI	Myosin_tail_1 domain-containing protein	ASIM_LOCUS7697	Anisakis simplex (Herring worm)	92
A0A3P6PFY2	A0A3P6PFY2	A0A3P6PFY2_ANISI	Uncharacterized protein	ASIM_LOCUS6977	Anisakis simplex (Herring worm)	98
A0A0M3JK03	A0A0M3JK03	A0A0M3JK03_ANISI	Myosin_tail_1 domain-containing protein	ASIM_LOCUS7737	Anisakis simplex (Herring worm)	183
A0A0M3JK08	A0A0M3JK08	A0A0M3JK08_ANISI	Acyl-CoA_dh_1 domain-containing protein	ASIM_LOCUS7735	Anisakis simplex (Herring worm)	107
A0A0M3JK29	A0A0M3JK29	A0A0M3JK29_ANISI	SAM50-like protein gop-3 (inferred by orthology to a C. elegans protein)	ASIM_LOCUS7763	Anisakis simplex (Herring worm)	147
A0A0M3JK60	A0A0M3JK60	A0A0M3JK60_ANISI	Purine nucleoside phosphorylase	ASIM_LOCUS7794	Anisakis simplex (Herring worm)	102
A0A0M3JK83	A0A0M3JK83	A0A0M3JK83_ANISI	phosphoinositide phospholipase C (EC 3.1.4.11)	ASIM_LOCUS7817	Anisakis simplex (Herring worm)	108
A0A0M3JK92	A0A0M3JK92	A0A0M3JK92_ANISI	MARVEL domain-containing protein	ASIM_LOCUS7827	Anisakis simplex (Herring worm)	94
A0A0M3JKC0	A0A0M3JKC0	A0A0M3JKC0_ANISI	IF rod domain-containing protein	ASIM_LOCUS7852	Anisakis simplex (Herring worm)	149
A0A0M3JKD1	A0A0M3JKD1	A0A0M3JKD1_ANISI	IF rod domain-containing protein	ASIM_LOCUS7870	Anisakis simplex (Herring worm)	149
A0A0M3JKF4	A0A0M3JKF4	A0A0M3JKF4_ANISI	Catalase	ASIM_LOCUS7892	Anisakis simplex (Herring worm)	89
A0A0M3JKK1	A0A0M3JKK1	A0A0M3JKK1_ANISI	Ovule protein	ASIM_LOCUS7933	Anisakis simplex (Herring worm)	67
A0A0M3JKK4	A0A0M3JKK4	A0A0M3JKK4_ANISI	FAD_binding_3 domain-containing protein	ASIM_LOCUS7946	Anisakis simplex (Herring worm)	135
A0A0M3JKQ8	A0A0M3JKQ8	A0A0M3JKQ8_ANISI	60 kDa SS-A/Ro ribonucleoprotein homolog (inferred by orthology to a C. elegans protein)	ASIM_LOCUS7994	Anisakis simplex (Herring worm)	112
A0A0M3KAB1	A0A0M3KAB1	A0A0M3KAB1_ANISI	TROVE domain-containing protein	ASIM_LOCUS17309	Anisakis simplex (Herring worm)	124
A0A0M3JKX4	A0A0M3JKX4	A0A0M3JKX4_ANISI	Ezrin	ASIM_LOCUS8059	Anisakis simplex (Herring worm)	76
A0A3P6TA49	A0A3P6TA49	A0A3P6TA49_ANISI	Uncharacterized protein	ASIM_LOCUS20534	Anisakis simplex (Herring worm)	97
A0A0M3JL06	A0A0M3JL06	A0A0M3JL06_ANISI	fumarate hydratase (EC 4.2.1.2)	ASIM_LOCUS8088	Anisakis simplex (Herring worm)	137
A0A0M3JL15	A0A0M3JL15	A0A0M3JL15_ANISI	Myosin_tail_1 domain-containing protein	ASIM_LOCUS8091	Anisakis simplex (Herring worm)	71
A0A0M3JL31	A0A0M3JL31	A0A0M3JL31_ANISI	Antitoxin	ASIM_LOCUS8112	Anisakis simplex (Herring worm)	80
A0A0M3JL46	A0A0M3JL46	A0A0M3JL46_ANISI	Ribosomal protein L19	ASIM_LOCUS8131	Anisakis simplex (Herring worm)	104
A0A0M3JLG1	A0A0M3JLG1	A0A0M3JLG1_ANISI	Calponin homolog OV9M (inferred by orthology to a C. elegans protein)	ASIM_LOCUS8246	Anisakis simplex (Herring worm)	88
A0A0M3JUY1	A0A0M3JUY1	A0A0M3JUY1_ANISI	Calponin family repeat-containing domain protein	ASIM_LOCUS11477	Anisakis simplex (Herring worm)	149
A0A0M3JLM5	A0A0M3JLM5	A0A0M3JLM5_ANISI	Catalase-rel domain-containing protein	ASIM_LOCUS8311	Anisakis simplex (Herring worm)	99
A0A0M3JLP7	A0A0M3JLP7	A0A0M3JLP7_ANISI	Gelsolin-like protein 1 (inferred by orthology to a C. elegans protein)	ASIM_LOCUS8338	Anisakis simplex (Herring worm)	75
A0A0M3KF26	A0A0M3KF26	A0A0M3KF26_ANISI	Gelsolin-like protein 1 (inferred by orthology to a C. elegans protein)	ASIM_LOCUS18974	Anisakis simplex (Herring worm)	87
A0A0M3JLS1	A0A0M3JLS1	A0A0M3JLS1_ANISI	Actin	ASIM_LOCUS8353	Anisakis simplex (Herring worm)	90
A0A0M3KI51	A0A0M3KI51	A0A0M3KI51_ANISI	Actin	ASIM_LOCUS20049	Anisakis simplex (Herring worm)	235
A0A0M3JLT0	A0A0M3JLT0	A0A0M3JLT0_ANISI	Chromosome partition protein Smc	ASIM_LOCUS8361	Anisakis simplex (Herring worm)	92
A0A0M3JLY6	A0A0M3JLY6	A0A0M3JLY6_ANISI	UPF0430 protein CG31712	ASIM_LOCUS8421	Anisakis simplex (Herring worm)	98
A0A0M3JM08	A0A0M3JM08	A0A0M3JM08_ANISI	UPF0430 protein CG31712	ASIM_LOCUS8438	Anisakis simplex (Herring worm)	78
A0A0M3JM12	A0A0M3JM12	A0A0M3JM12_ANISI	Heat shock 70 kDa protein F, mitochondrial (inferred by orthology to a C. elegans protein)	ASIM_LOCUS8441	Anisakis simplex (Herring worm)	108
A0A0M3JM32	A0A0M3JM32	A0A0M3JM32_ANISI	3HCDH domain-containing protein	ASIM_LOCUS8463	Anisakis simplex (Herring worm)	72
A0A0M3JMD7	A0A0M3JMD7	A0A0M3JMD7_ANISI	NS1	ASIM_LOCUS8566	Anisakis simplex (Herring worm)	42
A0A0M3JMG8	A0A0M3JMG8	A0A0M3JMG8_ANISI	Phage tail protein I	ASIM_LOCUS8596	Anisakis simplex (Herring worm)	91
A0A0M3JMH6	A0A0M3JMH6	A0A0M3JMH6_ANISI	Janus kinase and microtubule interacting protein 3	ASIM_LOCUS8612	Anisakis simplex (Herring worm)	59
A0A0M3KDA9	A0A0M3KDA9	A0A0M3KDA9_ANISI	IF rod domain-containing protein	ASIM_LOCUS18358	Anisakis simplex (Herring worm)	184
A0A0M3JMM6	A0A0M3JMM6	A0A0M3JMM6_ANISI	AMP-binding domain-containing protein	ASIM_LOCUS8660	Anisakis simplex (Herring worm)	105
A0A0M3JMS0	A0A0M3JMS0	A0A0M3JMS0_ANISI	BppU_N domain-containing protein	ASIM_LOCUS8048 ASIM_LOCUS8701	Anisakis simplex (Herring worm)	71
A0A0M3K576	A0A0M3K576	A0A0M3K576_ANISI	Amidohydro-rel domain-containing protein	ASIM_LOCUS15524	Anisakis simplex (Herring worm)	455
A0A0M3JMU0	A0A0M3JMU0	A0A0M3JMU0_ANISI	Tropomyosin (inferred by orthology to a C. elegans protein)	ASIM_LOCUS8721	Anisakis simplex (Herring worm)	63
A0A0M3KCE6	A0A0M3KCE6	A0A0M3KCE6_ANISI	Tropomyosin (inferred by orthology to a C. elegans protein)	ASIM_LOCUS18044	Anisakis simplex (Herring worm)	118
A0A0M3JMU8	A0A0M3JMU8	A0A0M3JMU8_ANISI	Uncharacterized protein	ASIM_LOCUS8732	Anisakis simplex (Herring worm)	67
A0A0M3JMX5	A0A0M3JMX5	A0A0M3JMX5_ANISI	Cold-shock protein	ASIM_LOCUS8751	Anisakis simplex (Herring worm)	57
A0A0M3JMY1	A0A0M3JMY1	A0A0M3JMY1_ANISI	Heparan-sulfate 6-O-sulfotransferase	ASIM_LOCUS8771	Anisakis simplex (Herring worm)	114
A0A0M3JMY4	A0A0M3JMY4	A0A0M3JMY4_ANISI	Family C2 unassigned peptidase (inferred by orthology to a S. mansoni protein)	ASIM_LOCUS8765	Anisakis simplex (Herring worm)	113
A0A0M3JMZ5	A0A0M3JMZ5	A0A0M3JMZ5_ANISI	Adenosylhomocysteinase	ASIM_LOCUS8779	Anisakis simplex (Herring worm)	73
A0A0M3JN24	A0A0M3JN24	A0A0M3JN24_ANISI	Uncharacterized protein	ASIM_LOCUS8805	Anisakis simplex (Herring worm)	38
A0A3P6T7E1	A0A3P6T7E1	A0A3P6T7E1_ANISI	Uncharacterized protein	ASIM_LOCUS17846	Anisakis simplex (Herring worm)	40
A0A0M3JN78	A0A0M3JN78	A0A0M3JN78_ANISI	Putative ATPase (inferred by orthology to a S. mansoni protein)	ASIM_LOCUS8858	Anisakis simplex (Herring worm)	85
A0A3P6PGS9	A0A3P6PGS9	A0A3P6PGS9_ANISI	ATPase family AAA domain-containing protein	ASIM_LOCUS9006	Anisakis simplex (Herring worm)	73
A0A0M3JNA9	A0A0M3JNA9	A0A0M3JNA9_ANISI	HotDog ACOT-type domain-containing protein	ASIM_LOCUS8894	Anisakis simplex (Herring worm)	76
A0A0M3KDV8	A0A0M3KDV8	A0A0M3KDV8_ANISI	Acyl-coenzyme A thioesterase 9, mitochondrial (inferred by orthology to a human protein)	ASIM_LOCUS18556	Anisakis simplex (Herring worm)	262
A0A0M3JNC9	A0A0M3JNC9	A0A0M3JNC9_ANISI	40S ribosomal protein S26	ASIM_LOCUS8904	Anisakis simplex (Herring worm)	97
A0A0M3JNH6	A0A0M3JNH6	A0A0M3JNH6_ANISI	Transglut_C domain-containing protein	ASIM_LOCUS8958	Anisakis simplex (Herring worm)	85
A0A0M3JNJ2	A0A0M3JNJ2	A0A0M3JNJ2_ANISI	Aldedh domain-containing protein	ASIM_LOCUS8975	Anisakis simplex (Herring worm)	137
A0A0M3JNM8	A0A0M3JNM8	A0A0M3JNM8_ANISI	Carboxylic ester hydrolase (EC 3.1.1.-)	ASIM_LOCUS9015	Anisakis simplex (Herring worm)	68
A0A0M3KFH0	A0A0M3KFH0	A0A0M3KFH0_ANISI	COesterase domain-containing protein	ASIM_LOCUS19119	Anisakis simplex (Herring worm)	288
A0A0M3JNN1	A0A0M3JNN1	A0A0M3JNN1_ANISI	Proliferation-associated protein 2G4, 38kDa (inferred by orthology to a S. mansoni protein)	ASIM_LOCUS9012	Anisakis simplex (Herring worm)	104
A0A0M3JNT1	A0A0M3JNT1	A0A0M3JNT1_ANISI	Acyl-CoA_dh_1 domain-containing protein	ASIM_LOCUS9063	Anisakis simplex (Herring worm)	98
A0A0M3JNU8	A0A0M3JNU8	A0A0M3JNU8_ANISI	J domain-containing protein	ASIM_LOCUS9081	Anisakis simplex (Herring worm)	94
A0A0M3JNV9	A0A0M3JNV9	A0A0M3JNV9_ANISI	Transposase	ASIM_LOCUS9096	Anisakis simplex (Herring worm)	50
A0A0M3JNY5	A0A0M3JNY5	A0A0M3JNY5_ANISI	EF-hand domain-containing protein	ASIM_LOCUS9114	Anisakis simplex (Herring worm)	63
A0A0M3JNY8	A0A0M3JNY8	A0A0M3JNY8_ANISI	Malate dehydrogenase (inferred by orthology to a C. elegans protein)	ASIM_LOCUS9120	Anisakis simplex (Herring worm)	78
A0A0M3JP06	A0A0M3JP06	A0A0M3JP06_ANISI	Actin	ASIM_LOCUS9146 ASIM_LOCUS9167	Anisakis simplex (Herring worm)	63
A0A0M3JP74	A0A0M3JP74	A0A0M3JP74_ANISI	Probable clathrin heavy chain 1 (inferred by orthology to a C. elegans protein)	ASIM_LOCUS9205	Anisakis simplex (Herring worm)	92
A0A0M3JP79	A0A0M3JP79	A0A0M3JP79_ANISI	Dynein regulatory complex protein 10	ASIM_LOCUS9208	Anisakis simplex (Herring worm)	91
A0A0M3JPB6	A0A0M3JPB6	A0A0M3JPB6_ANISI	Iron-sulfur clusters transporter ABCB7, mitochondrial (ATP-binding cassette sub-family B member 7, mitochondrial)	ASIM_LOCUS9249	Anisakis simplex (Herring worm)	74
A0A0M3JPB8	A0A0M3JPB8	A0A0M3JPB8_ANISI	Glycine-rich cell wall structural protein 1.8-like	ASIM_LOCUS9252	Anisakis simplex (Herring worm)	101
A0A0M3JPE1	A0A0M3JPE1	A0A0M3JPE1_ANISI	E74 like ETS transcription factor 1	ASIM_LOCUS9265	Anisakis simplex (Herring worm)	98
A0A0M3JPF3	A0A0M3JPF3	A0A0M3JPF3_ANISI	Na(+)/K(+)-exchanging ATPase (EC 7.2.2.13)	ASIM_LOCUS9293	Anisakis simplex (Herring worm)	110
A0A3P6TBV0	A0A3P6TBV0	A0A3P6TBV0_ANISI	Na(+)/K(+)-exchanging ATPase (EC 7.2.2.13)	ASIM_LOCUS18302	Anisakis simplex (Herring worm)	658
A0A0M3JPG8	A0A0M3JPG8	A0A0M3JPG8_ANISI	Ig-like domain-containing protein	ASIM_LOCUS9305	Anisakis simplex (Herring worm)	114
A0A0M3JPK6	A0A0M3JPK6	A0A0M3JPK6_ANISI	60S ribosomal export protein NMD3 (inferred by orthology to a human protein)	ASIM_LOCUS9343	Anisakis simplex (Herring worm)	62
A0A0M3JPP2	A0A0M3JPP2	A0A0M3JPP2_ANISI	HABP4_PAI-RBP1 domain-containing protein	ASIM_LOCUS9370	Anisakis simplex (Herring worm)	99
A0A0M3JPQ1	A0A0M3JPQ1	A0A0M3JPQ1_ANISI	Spectrin alpha chain (inferred by orthology to a D. melanogaster protein)	ASIM_LOCUS9385	Anisakis simplex (Herring worm)	71
A0A0M3JPS4	A0A0M3JPS4	A0A0M3JPS4_ANISI	SDR family NAD(P)-dependent oxidoreductase	ASIM_LOCUS9407	Anisakis simplex (Herring worm)	109
A0A0M3JPT3	A0A0M3JPT3	A0A0M3JPT3_ANISI	Aldedh domain-containing protein	ASIM_LOCUS9417	Anisakis simplex (Herring worm)	82
A0A0M3JPT7	A0A0M3JPT7	A0A0M3JPT7_ANISI	OsmC-like protein	ASIM_LOCUS9429	Anisakis simplex (Herring worm)	64
A0A0M3JPU1	A0A0M3JPU1	A0A0M3JPU1_ANISI	Putative ATPase (inferred by orthology to a S. mansoni protein)	ASIM_LOCUS9424	Anisakis simplex (Herring worm)	93
A0A0M3JQ01	A0A0M3JQ01	A0A0M3JQ01_ANISI	Spectrin beta chain (inferred by orthology to a D. melanogaster protein)	ASIM_LOCUS9475	Anisakis simplex (Herring worm)	51
A0A0M3JQ36	A0A0M3JQ36	A0A0M3JQ36_ANISI	Transposase	ASIM_LOCUS9522	Anisakis simplex (Herring worm)	59
A0A0M3JQ70	A0A0M3JQ70	A0A0M3JQ70_ANISI	Heat shock protein 90	ASIM_LOCUS9549	Anisakis simplex (Herring worm)	70
A0A3P6Q4L0	A0A3P6Q4L0	A0A3P6Q4L0_ANISI	Uncharacterized protein	ASIM_LOCUS9551	Anisakis simplex (Herring worm)	59
A0A0M3JQA7	A0A0M3JQA7	A0A0M3JQA7_ANISI	Proteasomal ubiquitin receptor ADRM1 homolog (inferred by orthology to a C. elegans protein)	ASIM_LOCUS9590	Anisakis simplex (Herring worm)	84
A0A0M3JQB3	A0A0M3JQB3	A0A0M3JQB3_ANISI	Proteasome subunit beta type-4 (inferred by orthology to a D. melanogaster protein)	ASIM_LOCUS9588	Anisakis simplex (Herring worm)	77
A0A0M3JQH7	A0A0M3JQH7	A0A0M3JQH7_ANISI	aspartate transaminase (EC 2.6.1.1) (Transaminase A)	ASIM_LOCUS9658	Anisakis simplex (Herring worm)	75
A0A0M3JQI1	A0A0M3JQI1	A0A0M3JQI1_ANISI	UDP-N-acetylglucosamine 1-carboxyvinyltransferase	ASIM_LOCUS9661	Anisakis simplex (Herring worm)	49
A0A0M3JQM5	A0A0M3JQM5	A0A0M3JQM5_ANISI	50S ribosomal protein L11 methyltransferase	ASIM_LOCUS9710	Anisakis simplex (Herring worm)	65
A0A0M3JQT2	A0A0M3JQT2	A0A0M3JQT2_ANISI	Beta'-coat protein	ASIM_LOCUS9771	Anisakis simplex (Herring worm)	1207
A0A0M3JQT9	A0A0M3JQT9	A0A0M3JQT9_ANISI	Putative malate dehydrogenase (inferred by orthology to a S. mansoni protein)	ASIM_LOCUS9779	Anisakis simplex (Herring worm)	422
A0A0M3JQV4	A0A0M3JQV4	A0A0M3JQV4_ANISI	receptor protein-tyrosine kinase (EC 2.7.10.1)	ASIM_LOCUS9798	Anisakis simplex (Herring worm)	1239
A0A0M3JRX5	A0A0M3JRX5	A0A0M3JRX5_ANISI	receptor protein-tyrosine kinase (EC 2.7.10.1)	ASIM_LOCUS10244	Anisakis simplex (Herring worm)	796
A0A0M3K7A3	A0A0M3K7A3	A0A0M3K7A3_ANISI	Cyclin-dependent kinase 7 (EC 2.7.11.22) (EC 2.7.11.23) (Cell division protein kinase 7)	ASIM_LOCUS16251	Anisakis simplex (Herring worm)	320
A0A3P6Q600	A0A3P6Q600	A0A3P6Q600_ANISI	Tyrosine-protein kinase (EC 2.7.10.2)	ASIM_LOCUS10914	Anisakis simplex (Herring worm)	437
A0A3P6RES2	A0A3P6RES2	A0A3P6RES2_ANISI	receptor protein-tyrosine kinase (EC 2.7.10.1)	ASIM_LOCUS15127	Anisakis simplex (Herring worm)	427
A0A3P6TJY4	A0A3P6TJY4	A0A3P6TJY4_ANISI	receptor protein-tyrosine kinase (EC 2.7.10.1)	ASIM_LOCUS18820	Anisakis simplex (Herring worm)	441
A0A0M3J6A0	A0A0M3J6A0	A0A0M3J6A0_ANISI	non-specific protein-tyrosine kinase (EC 2.7.10.2)	ASIM_LOCUS2933	Anisakis simplex (Herring worm)	202
A0A0M3JUJ0	A0A0M3JUJ0	A0A0M3JUJ0_ANISI	non-specific serine/threonine protein kinase (EC 2.7.11.1)	ASIM_LOCUS11319	Anisakis simplex (Herring worm)	487
A0A0M3JQW3	A0A0M3JQW3	A0A0M3JQW3_ANISI	OCIA domain-containing protein	ASIM_LOCUS9811	Anisakis simplex (Herring worm)	240
A0A0M3JQY0	A0A0M3JQY0	A0A0M3JQY0_ANISI	Nop domain-containing protein	ASIM_LOCUS9829	Anisakis simplex (Herring worm)	546
A0A0M3JQY7	A0A0M3JQY7	A0A0M3JQY7_ANISI	Golgi apparatus protein 1 homolog (inferred by orthology to a C. elegans protein)	ASIM_LOCUS9838	Anisakis simplex (Herring worm)	1196
A0A0M3JQZ3	A0A0M3JQZ3	A0A0M3JQZ3_ANISI	S10_plectin domain-containing protein	ASIM_LOCUS9846	Anisakis simplex (Herring worm)	151
A0A0M3JQZ6	A0A0M3JQZ6	A0A0M3JQZ6_ANISI	Alanine--tRNA ligase (EC 6.1.1.7)	ASIM_LOCUS9849	Anisakis simplex (Herring worm)	963
A0A0M3JR09	A0A0M3JR09	A0A0M3JR09_ANISI	NADH dehydrogenase [ubiquinone] 1 beta subcomplex subunit 4 (Complex I-B15) (NADH-ubiquinone oxidoreductase B15 subunit)	ASIM_LOCUS9867	Anisakis simplex (Herring worm)	172
A0A0M3JR36	A0A0M3JR36	A0A0M3JR36_ANISI	AT02348p (inferred by orthology to a D. melanogaster protein)	ASIM_LOCUS9902	Anisakis simplex (Herring worm)	412
A0A0M3JR55	A0A0M3JR55	A0A0M3JR55_ANISI	Col_cuticle_N domain-containing protein	ASIM_LOCUS9922	Anisakis simplex (Herring worm)	313
A0A0M3JR88	A0A0M3JR88	A0A0M3JR88_ANISI	Innexin	inx ASIM_LOCUS9958	Anisakis simplex (Herring worm)	358
A0A0M3JR90	A0A0M3JR90	A0A0M3JR90_ANISI	Ig-like domain-containing protein	ASIM_LOCUS9960	Anisakis simplex (Herring worm)	252
A0A0M3JR99	A0A0M3JR99	A0A0M3JR99_ANISI	Phosphate carrier protein, mitochondrial	ASIM_LOCUS9973	Anisakis simplex (Herring worm)	466
A0A0M3JRA0	A0A0M3JRA0	A0A0M3JRA0_ANISI	Phosphate carrier protein, mitochondrial	ASIM_LOCUS9974	Anisakis simplex (Herring worm)	316
A0A0M3JRA2	A0A0M3JRA2	A0A0M3JRA2_ANISI	Pyruvate dehydrogenase E1 component subunit beta (EC 1.2.4.1)	ASIM_LOCUS9976	Anisakis simplex (Herring worm)	383
A0A0M3JRA8	A0A0M3JRA8	A0A0M3JRA8_ANISI	cystathionine gamma-lyase (EC 4.4.1.1) (Gamma-cystathionase)	ASIM_LOCUS9983	Anisakis simplex (Herring worm)	402
A0A0M3JRB0	A0A0M3JRB0	A0A0M3JRB0_ANISI	Uncharacterized protein	ASIM_LOCUS9986	Anisakis simplex (Herring worm)	176
A0A0M3JRB2	A0A0M3JRB2	A0A0M3JRB2_ANISI	Succinate dehydrogenase [ubiquinone] iron-sulfur subunit, mitochondrial (EC 1.3.5.1)	ASIM_LOCUS9988	Anisakis simplex (Herring worm)	279
A0A0M3JRB4	A0A0M3JRB4	A0A0M3JRB4_ANISI	Putative ATP synthase subunit f, mitochondrial (inferred by orthology to a C. elegans protein)	ASIM_LOCUS9990	Anisakis simplex (Herring worm)	164
A0A0M3JRB7	A0A0M3JRB7	A0A0M3JRB7_ANISI	Mitochondrial import receptor subunit TOM40 homolog (inferred by orthology to a C. elegans protein)	ASIM_LOCUS9993	Anisakis simplex (Herring worm)	327
A0A0M3JRC7	A0A0M3JRC7	A0A0M3JRC7_ANISI	Conserved oligomeric Golgi complex subunit 5	ASIM_LOCUS10006	Anisakis simplex (Herring worm)	626
A0A0M3JRD0	A0A0M3JRD0	A0A0M3JRD0_ANISI	Vacuolar protein sorting-associated protein 13C (inferred by orthology to a human protein)	ASIM_LOCUS10009	Anisakis simplex (Herring worm)	3317
A0A0M3JRD2	A0A0M3JRD2	A0A0M3JRD2_ANISI	NAD(P)H-hydrate epimerase (EC 5.1.99.6) (NAD(P)HX epimerase)	ASIM_LOCUS10011	Anisakis simplex (Herring worm)	292
A0A0M3JRD3	A0A0M3JRD3	A0A0M3JRD3_ANISI	Delta-1-pyrroline-5-carboxylate dehydrogenase, mitochondrial (EC 1.2.1.88) (Aldehyde dehydrogenase family 4 member A1) (L-glutamate gamma-semialdehyde dehydrogenase)	ASIM_LOCUS10013	Anisakis simplex (Herring worm)	1125
A0A0M3JRD7	A0A0M3JRD7	A0A0M3JRD7_ANISI	Dimethylglycine dehydrogenase, mitochondrial (inferred by orthology to a human protein)	ASIM_LOCUS10019	Anisakis simplex (Herring worm)	850
A0A3P6QS93	A0A3P6QS93	A0A3P6QS93_ANISI	Uncharacterized protein	ASIM_LOCUS12097	Anisakis simplex (Herring worm)	839
A0A0M3JRE2	A0A0M3JRE2	A0A0M3JRE2_ANISI	RanBD1 domain-containing protein	ASIM_LOCUS10025	Anisakis simplex (Herring worm)	1228
A0A0M3JRE6	A0A0M3JRE6	A0A0M3JRE6_ANISI	Thioredoxin-related transmembrane protein 1 (Protein disulfide-isomerase TMX1) (Thioredoxin domain-containing protein 1)	ASIM_LOCUS10030	Anisakis simplex (Herring worm)	249
A0A0M3JRE7	A0A0M3JRE7	A0A0M3JRE7_ANISI	Elongation factor Ts, mitochondrial (EF-Ts) (EF-TsMt)	ASIM_LOCUS10031	Anisakis simplex (Herring worm)	350
A0A0M3JRE8	A0A0M3JRE8	A0A0M3JRE8_ANISI	SCP domain-containing protein	ASIM_LOCUS10032	Anisakis simplex (Herring worm)	299
A0A0M3JRF0	A0A0M3JRF0	A0A0M3JRF0_ANISI	Serine/threonine-protein phosphatase (EC 3.1.3.16)	ASIM_LOCUS10034	Anisakis simplex (Herring worm)	332
A0A158PMW1	A0A158PMW1	A0A158PMW1_ANISI	Serine/threonine-protein phosphatase (EC 3.1.3.16)	ASIM_LOCUS10035	Anisakis simplex (Herring worm)	392
A0A0M3JRF6	A0A0M3JRF6	A0A0M3JRF6_ANISI	Activator of 90 kDa heat shock protein ATPase homolog 1 (inferred by orthology to a human protein)	ASIM_LOCUS10042	Anisakis simplex (Herring worm)	388
A0A0M3JRF7	A0A0M3JRF7	A0A0M3JRF7_ANISI	Putative thiosulfate sulfurtransferase (inferred by orthology to a C. elegans protein)	ASIM_LOCUS10043	Anisakis simplex (Herring worm)	319
A0A0M3JRF8	A0A0M3JRF8	A0A0M3JRF8_ANISI	Sacchrp_dh_C domain-containing protein	ASIM_LOCUS10044	Anisakis simplex (Herring worm)	171
A0A0M3JRG6	A0A0M3JRG6	A0A0M3JRG6_ANISI	Mextli (inferred by orthology to a D. melanogaster protein)	ASIM_LOCUS10055	Anisakis simplex (Herring worm)	427
A0A0M3JRJ4	A0A0M3JRJ4	A0A0M3JRJ4_ANISI	60S ribosomal protein L4 (inferred by orthology to a C. elegans protein)	ASIM_LOCUS10089	Anisakis simplex (Herring worm)	360
A0A0M3JRK1	A0A0M3JRK1	A0A0M3JRK1_ANISI	Complex I-49kD (NADH-ubiquinone oxidoreductase 49 kDa subunit)	ASIM_LOCUS10097	Anisakis simplex (Herring worm)	513
A0A0M3J806	A0A0M3J806	A0A0M3J806_ANISI	Complex I-49kD	ASIM_LOCUS3543	Anisakis simplex (Herring worm)	160
A0A0M3JRK5	A0A0M3JRK5	A0A0M3JRK5_ANISI	Ubiquitin carboxyl-terminal hydrolase 7 (EC 3.4.19.12) (Ubiquitin thioesterase 7) (Ubiquitin-specific-processing protease 7)	ASIM_LOCUS10102	Anisakis simplex (Herring worm)	1213
A0A0M3JRL3	A0A0M3JRL3	A0A0M3JRL3_ANISI	Uncharacterized integrin beta-like protein (inferred by orthology to a C. elegans protein)	ASIM_LOCUS10112	Anisakis simplex (Herring worm)	419
A0A0M3JRM0	A0A0M3JRM0	A0A0M3JRM0_ANISI	Single-stranded DNA-binding protein, mitochondrial (inferred by orthology to a C. elegans protein)	ASIM_LOCUS10120	Anisakis simplex (Herring worm)	190
A0A0M3JRM3	A0A0M3JRM3	A0A0M3JRM3_ANISI	Long-chain-fatty-acid--CoA ligase (EC 6.2.1.3)	ASIM_LOCUS10123	Anisakis simplex (Herring worm)	691
A0A0M3JRP0	A0A0M3JRP0	A0A0M3JRP0_ANISI	Peptidyl-prolyl cis-trans isomerase (EC 5.2.1.8)	ASIM_LOCUS10144	Anisakis simplex (Herring worm)	127
A0A0M3JRP9	A0A0M3JRP9	A0A0M3JRP9_ANISI	60S acidic ribosomal protein P0	ASIM_LOCUS10154	Anisakis simplex (Herring worm)	326
A0A0M3JRR0	A0A0M3JRR0	A0A0M3JRR0_ANISI	Large ribosomal subunit protein eL24 (60S ribosomal protein L24)	ASIM_LOCUS10167	Anisakis simplex (Herring worm)	146
A0A0M3JRS1	A0A0M3JRS1	A0A0M3JRS1_ANISI	oxaloacetate tautomerase (EC 5.3.2.2) (Fumarylacetoacetate hydrolase domain-containing protein 1)	ASIM_LOCUS10178	Anisakis simplex (Herring worm)	254
A0A0M3JRS2	A0A0M3JRS2	A0A0M3JRS2_ANISI	LEM protein 2 (inferred by orthology to a C. elegans protein)	ASIM_LOCUS10179	Anisakis simplex (Herring worm)	690
A0A0M3JRT3	A0A0M3JRT3	A0A0M3JRT3_ANISI	26S proteasome non-ATPase regulatory subunit 6	ASIM_LOCUS10192	Anisakis simplex (Herring worm)	411
A0A0M3JRV0	A0A0M3JRV0	A0A0M3JRV0_ANISI	Four and a half LIM domains protein 2	ASIM_LOCUS10213	Anisakis simplex (Herring worm)	337
A0A0M3JRX0	A0A0M3JRX0	A0A0M3JRX0_ANISI	Hypoxia up-regulated protein 1	ASIM_LOCUS10236	Anisakis simplex (Herring worm)	934
A0A0M3JRY9	A0A0M3JRY9	A0A0M3JRY9_ANISI	DUF4201 domain-containing protein	ASIM_LOCUS10262	Anisakis simplex (Herring worm)	1823
A0A0M3JS01	A0A0M3JS01	A0A0M3JS01_ANISI	Fructose-2,6-bisphosphatase	ASIM_LOCUS10278	Anisakis simplex (Herring worm)	529
A0A3P6SLE9	A0A3P6SLE9	A0A3P6SLE9_ANISI	Uncharacterized protein	ASIM_LOCUS19797	Anisakis simplex (Herring worm)	214
A0A0M3JS04	A0A0M3JS04	A0A0M3JS04_ANISI	Eukaryotic translation initiation factor 3 subunit I (eIF3i)	ASIM_LOCUS10284	Anisakis simplex (Herring worm)	326
A0A0M3JS06	A0A0M3JS06	A0A0M3JS06_ANISI	40S ribosomal protein S7	ASIM_LOCUS10286	Anisakis simplex (Herring worm)	235
A0A0M3JS20	A0A0M3JS20	A0A0M3JS20_ANISI	Guanine nucleotide-binding protein alpha-7 subunit (inferred by orthology to a C. elegans protein)	ASIM_LOCUS10302	Anisakis simplex (Herring worm)	371
A0A0M3JSB2	A0A0M3JSB2	A0A0M3JSB2_ANISI	Guanine nucleotide-binding protein alpha-4 subunit (inferred by orthology to a C. elegans protein)	ASIM_LOCUS10408	Anisakis simplex (Herring worm)	393
A0A0M3JYM4	A0A0M3JYM4	A0A0M3JYM4_ANISI	Guanine nucleotide-binding protein G(O) subunit alpha	ASIM_LOCUS12982	Anisakis simplex (Herring worm)	385
A0A158PNS7	A0A158PNS7	A0A158PNS7_ANISI	Guanine nucleotide-binding protein G(s) subunit alpha (Adenylate cyclase-stimulating G alpha protein)	ASIM_LOCUS12239	Anisakis simplex (Herring worm)	414
A0A0M3JS36	A0A0M3JS36	A0A0M3JS36_ANISI	Dolichyl-diphosphooligosaccharide--protein glycosyltransferase subunit STT3A (EC 2.4.99.18)	ASIM_LOCUS10320	Anisakis simplex (Herring worm)	709
A0A0M3KET6	A0A0M3KET6	A0A0M3KET6_ANISI	dolichyl-diphosphooligosaccharide--protein glycotransferase (EC 2.4.99.18)	ASIM_LOCUS18884	Anisakis simplex (Herring worm)	381
A0A0M3JS37	A0A0M3JS37	A0A0M3JS37_ANISI	Importin subunit alpha	ASIM_LOCUS10322	Anisakis simplex (Herring worm)	517
A0A0M3JS38	A0A0M3JS38	A0A0M3JS38_ANISI	mannose-6-phosphate isomerase (EC 5.3.1.8) (Phosphohexomutase) (Phosphomannose isomerase)	ASIM_LOCUS10323	Anisakis simplex (Herring worm)	400
A0A0M3JS59	A0A0M3JS59	A0A0M3JS59_ANISI	L-type lectin-like domain-containing protein	ASIM_LOCUS10346	Anisakis simplex (Herring worm)	354
A0A0M3JS60	A0A0M3JS60	A0A0M3JS60_ANISI	Translocon-associated protein subunit beta (TRAP-beta) (Signal sequence receptor subunit beta)	ASIM_LOCUS10347	Anisakis simplex (Herring worm)	196
A0A0M3JS77	A0A0M3JS77	A0A0M3JS77_ANISI	Heterogeneous nuclear ribonucleoprotein K (inferred by orthology to a human protein)	ASIM_LOCUS10367	Anisakis simplex (Herring worm)	434
A0A0M3JS83	A0A0M3JS83	A0A0M3JS83_ANISI	Probable 26S protease regulatory subunit 4 (inferred by orthology to a C. elegans protein)	ASIM_LOCUS10373	Anisakis simplex (Herring worm)	407
A0A0M3JS84	A0A0M3JS84	A0A0M3JS84_ANISI	NADH dehydrogenase [ubiquinone] 1 beta subcomplex subunit 10	ASIM_LOCUS10374	Anisakis simplex (Herring worm)	266
A0A0M3JS91	A0A0M3JS91	A0A0M3JS91_ANISI	WD_REPEATS_REGION domain-containing protein	ASIM_LOCUS10383	Anisakis simplex (Herring worm)	668
A0A0M3JSA1	A0A0M3JSA1	A0A0M3JSA1_ANISI	Membrane-associated protein gex-3 (inferred by orthology to a C. elegans protein)	ASIM_LOCUS10394	Anisakis simplex (Herring worm)	1134
A0A0M3JSA6	A0A0M3JSA6	A0A0M3JSA6_ANISI	COesterase domain-containing protein	ASIM_LOCUS10399	Anisakis simplex (Herring worm)	144
A0A0M3JSC0	A0A0M3JSC0	A0A0M3JSC0_ANISI	LAM_G_DOMAIN domain-containing protein	ASIM_LOCUS10417	Anisakis simplex (Herring worm)	1621
A0A0M3JSC5	A0A0M3JSC5	A0A0M3JSC5_ANISI	Plug_translocon domain-containing protein	ASIM_LOCUS10425	Anisakis simplex (Herring worm)	491
A0A0M3JSC7	A0A0M3JSC7	A0A0M3JSC7_ANISI	Glycogen [starch] synthase (EC 2.4.1.11)	ASIM_LOCUS10428	Anisakis simplex (Herring worm)	347
A0A0M3JSC9	A0A0M3JSC9	A0A0M3JSC9_ANISI	Glycogen [starch] synthase (EC 2.4.1.11)	ASIM_LOCUS10430	Anisakis simplex (Herring worm)	411
A0A0M3JSD5	A0A0M3JSD5	A0A0M3JSD5_ANISI	arginine kinase (EC 2.7.3.3)	ASIM_LOCUS10439	Anisakis simplex (Herring worm)	410
A0A0M3JSE0	A0A0M3JSE0	A0A0M3JSE0_ANISI	M20_dimer domain-containing protein	ASIM_LOCUS10444	Anisakis simplex (Herring worm)	481
A0A0M3JSE8	A0A0M3JSE8	A0A0M3JSE8_ANISI	PCI domain-containing protein	ASIM_LOCUS10452	Anisakis simplex (Herring worm)	512
A0A0M3JSF2	A0A0M3JSF2	A0A0M3JSF2_ANISI	Receptor expression-enhancing protein	ASIM_LOCUS10457	Anisakis simplex (Herring worm)	204
A0A0M3JSF9	A0A0M3JSF9	A0A0M3JSF9_ANISI	Transportin-3 (inferred by orthology to a human protein)	ASIM_LOCUS10466	Anisakis simplex (Herring worm)	962
A0A0M3JSG9	A0A0M3JSG9	A0A0M3JSG9_ANISI	Apple domain-containing protein	ASIM_LOCUS10480	Anisakis simplex (Herring worm)	643
A0A0M3JSH5	A0A0M3JSH5	A0A0M3JSH5_ANISI	Protein kinase domain-containing protein	ASIM_LOCUS10491	Anisakis simplex (Herring worm)	589
A0A0M3JSH6	A0A0M3JSH6	A0A0M3JSH6_ANISI	Dolichol-phosphate mannosyltransferase subunit 1 (EC 2.4.1.83)	ASIM_LOCUS10492	Anisakis simplex (Herring worm)	245
A0A0M3JSH7	A0A0M3JSH7	A0A0M3JSH7_ANISI	Proteasome subunit alpha type-3	ASIM_LOCUS10493	Anisakis simplex (Herring worm)	259
A0A0M3JSH8	A0A0M3JSH8	A0A0M3JSH8_ANISI	Notchless protein homolog 1 (inferred by orthology to a human protein)	ASIM_LOCUS10494	Anisakis simplex (Herring worm)	481
A0A0M3JSI1	A0A0M3JSI1	A0A0M3JSI1_ANISI	deoxyhypusine synthase (EC 2.5.1.46)	ASIM_LOCUS10497	Anisakis simplex (Herring worm)	361
A0A0M3JSK0	A0A0M3JSK0	A0A0M3JSK0_ANISI	Translocon-associated protein subunit delta (Signal sequence receptor subunit delta)	ASIM_LOCUS10516	Anisakis simplex (Herring worm)	202
A0A0M3JSK7	A0A0M3JSK7	A0A0M3JSK7_ANISI	Aldo-keto reductase family 1 member C-like protein 1 (inferred by orthology to a human protein)	ASIM_LOCUS10523	Anisakis simplex (Herring worm)	318
A0A0M3JSK8	A0A0M3JSK8	A0A0M3JSK8_ANISI	Eukaryotic translation initiation factor 2 subunit 1 (Eukaryotic translation initiation factor 2 subunit alpha)	ASIM_LOCUS10524	Anisakis simplex (Herring worm)	337
A0A0M3JSK9	A0A0M3JSK9	A0A0M3JSK9_ANISI	Prohibitin	ASIM_LOCUS10525	Anisakis simplex (Herring worm)	268
A0A0M3JSL0	A0A0M3JSL0	A0A0M3JSL0_ANISI	Large ribosomal subunit protein uL15 (60S ribosomal protein L27a)	ASIM_LOCUS10526	Anisakis simplex (Herring worm)	154
A0A0M3JSL2	A0A0M3JSL2	A0A0M3JSL2_ANISI	Tensin-4 (inferred by orthology to a human protein)	ASIM_LOCUS10529	Anisakis simplex (Herring worm)	1464
A0A0M3JSL4	A0A0M3JSL4	A0A0M3JSL4_ANISI	Translocation protein SEC63 homolog (inferred by orthology to a human protein)	ASIM_LOCUS10532	Anisakis simplex (Herring worm)	802
A0A0M3JSL7	A0A0M3JSL7	A0A0M3JSL7_ANISI	Probable NADH dehydrogenase [ubiquinone] iron-sulfur protein 7, mitochondrial	ASIM_LOCUS10535	Anisakis simplex (Herring worm)	213
A0A0M3JSM2	A0A0M3JSM2	A0A0M3JSM2_ANISI	Putative ww domain-binding protein 2 (inferred by orthology to a S. mansoni protein)	ASIM_LOCUS10540	Anisakis simplex (Herring worm)	239
A0A0M3JSM3	A0A0M3JSM3	A0A0M3JSM3_ANISI	mitogen-activated protein kinase (EC 2.7.11.24)	ASIM_LOCUS10541	Anisakis simplex (Herring worm)	371
A0A0M3JTP3	A0A0M3JTP3	A0A0M3JTP3_ANISI	Stress-activated protein kinase JNK (EC 2.7.11.24)	ASIM_LOCUS10978	Anisakis simplex (Herring worm)	486
A0A0M3JWG0	A0A0M3JWG0	A0A0M3JWG0_ANISI	Stress-activated protein kinase JNK (EC 2.7.11.24)	ASIM_LOCUS12080	Anisakis simplex (Herring worm)	521
A0A0M3JSP5	A0A0M3JSP5	A0A0M3JSP5_ANISI	NADH dehydrogenase [ubiquinone] flavoprotein 2, mitochondrial	ASIM_LOCUS10571	Anisakis simplex (Herring worm)	236
A0A0M3JSR1	A0A0M3JSR1	A0A0M3JSR1_ANISI	Uncharacterized protein	ASIM_LOCUS10591	Anisakis simplex (Herring worm)	291
A0A0M3JSS4	A0A0M3JSS4	A0A0M3JSS4_ANISI	Troponin I (inferred by orthology to a D. melanogaster protein)	ASIM_LOCUS10605	Anisakis simplex (Herring worm)	277
A0A0M3JYA3	A0A0M3JYA3	A0A0M3JYA3_ANISI	Troponin I 4 (inferred by orthology to a C. elegans protein)	ASIM_LOCUS12838	Anisakis simplex (Herring worm)	243
A0A0M3JST8	A0A0M3JST8	A0A0M3JST8_ANISI	Probable glutamine--tRNA ligase (EC 6.1.1.18) (Glutaminyl-tRNA synthetase)	ASIM_LOCUS10621	Anisakis simplex (Herring worm)	809
A0A0M3JST9	A0A0M3JST9	A0A0M3JST9_ANISI	Protein transport protein Sec61 subunit beta	ASIM_LOCUS10622	Anisakis simplex (Herring worm)	90
A0A0M3JSU1	A0A0M3JSU1	A0A0M3JSU1_ANISI	non-specific serine/threonine protein kinase (EC 2.7.11.1)	ASIM_LOCUS10624	Anisakis simplex (Herring worm)	311
A0A0M3JSU8	A0A0M3JSU8	A0A0M3JSU8_ANISI	Delta-1-pyrroline-5-carboxylate synthase [Includes: Glutamate 5-kinase (GK) (EC 2.7.2.11) (Gamma-glutamyl kinase); Gamma-glutamyl phosphate reductase (GPR) (EC 1.2.1.41) (Glutamate-5-semialdehyde dehydrogenase) (Glutamyl-gamma-semialdehyde dehydrogenase)]	ASIM_LOCUS10632	Anisakis simplex (Herring worm)	809
A0A0M3JSV6	A0A0M3JSV6	A0A0M3JSV6_ANISI	D-fructose-1,6-bisphosphate 1-phosphohydrolase	ASIM_LOCUS10640	Anisakis simplex (Herring worm)	201
A0A0M3JSW1	A0A0M3JSW1	A0A0M3JSW1_ANISI	ATP-dependent Clp protease ATP-binding subunit clpX-like, mitochondrial	ASIM_LOCUS10646	Anisakis simplex (Herring worm)	567
A0A0M3JSW9	A0A0M3JSW9	A0A0M3JSW9_ANISI	BPI1 domain-containing protein	ASIM_LOCUS10654	Anisakis simplex (Herring worm)	740
A0A0M3JSX8	A0A0M3JSX8	A0A0M3JSX8_ANISI	PRA1 family protein	ASIM_LOCUS10664	Anisakis simplex (Herring worm)	197
A0A0M3JSX9	A0A0M3JSX9	A0A0M3JSX9_ANISI	Aldo_ket_red domain-containing protein	ASIM_LOCUS10665	Anisakis simplex (Herring worm)	296
A0A0M3JSY5	A0A0M3JSY5	A0A0M3JSY5_ANISI	Laminin subunit beta-1 (inferred by orthology to a D. melanogaster protein)	ASIM_LOCUS10671	Anisakis simplex (Herring worm)	1776
A0A0M3JSY8	A0A0M3JSY8	A0A0M3JSY8_ANISI	ATP synthase subunit d, mitochondrial	ASIM_LOCUS10674	Anisakis simplex (Herring worm)	205
A0A0M3JSZ0	A0A0M3JSZ0	A0A0M3JSZ0_ANISI	Aquaporin-9	ASIM_LOCUS10676	Anisakis simplex (Herring worm)	292
A0A0M3JSZ1	A0A0M3JSZ1	A0A0M3JSZ1_ANISI	Uncharacterized protein	ASIM_LOCUS10677	Anisakis simplex (Herring worm)	112
A0A0M3JT06	A0A0M3JT06	A0A0M3JT06_ANISI	Arf-GAP domain-containing protein	ASIM_LOCUS10694	Anisakis simplex (Herring worm)	588
A0A0M3JT07	A0A0M3JT07	A0A0M3JT07_ANISI	Staphylococcal nuclease domain-containing protein 1	ASIM_LOCUS10696	Anisakis simplex (Herring worm)	912
A0A0M3JT14	A0A0M3JT14	A0A0M3JT14_ANISI	Neuroglian (inferred by orthology to a D. melanogaster protein)	ASIM_LOCUS10703	Anisakis simplex (Herring worm)	1136
A0A0M3JT20	A0A0M3JT20	A0A0M3JT20_ANISI	Uncharacterized protein	ASIM_LOCUS10709	Anisakis simplex (Herring worm)	218
A0A0M3JT23	A0A0M3JT23	A0A0M3JT23_ANISI	D-Importin 7/RanBP7 (inferred by orthology to a D. melanogaster protein)	ASIM_LOCUS10713	Anisakis simplex (Herring worm)	1049
A0A0M3JT28	A0A0M3JT28	A0A0M3JT28_ANISI	Large ribosomal subunit protein eL30 (60S ribosomal protein L30)	ASIM_LOCUS10719	Anisakis simplex (Herring worm)	112
A0A0M3JT33	A0A0M3JT33	A0A0M3JT33_ANISI	Coatomer subunit beta (Beta-coat protein)	ASIM_LOCUS10724	Anisakis simplex (Herring worm)	935
A0A0M3JT35	A0A0M3JT35	A0A0M3JT35_ANISI	Tubulin alpha chain	ASIM_LOCUS10727	Anisakis simplex (Herring worm)	426
A0A0M3K4R0	A0A0M3K4R0	A0A0M3K4R0_ANISI	Tubulin alpha chain	ASIM_LOCUS15358	Anisakis simplex (Herring worm)	455
A0A0M3KAH2	A0A0M3KAH2	A0A0M3KAH2_ANISI	Tubulin alpha chain	ASIM_LOCUS17370	Anisakis simplex (Herring worm)	433
A0A0M3KB72	A0A0M3KB72	A0A0M3KB72_ANISI	Tubulin_C domain-containing protein	ASIM_LOCUS17621	Anisakis simplex (Herring worm)	297
A0A3P6NI43	A0A3P6NI43	A0A3P6NI43_ANISI	Tubulin/FtsZ 2-layer sandwich domain-containing protein	ASIM_LOCUS3869	Anisakis simplex (Herring worm)	180
A0A3P6PXZ9	A0A3P6PXZ9	A0A3P6PXZ9_ANISI	Tubulin/FtsZ 2-layer sandwich domain-containing protein	ASIM_LOCUS4959	Anisakis simplex (Herring worm)	128
A0A3P6R6D8	A0A3P6R6D8	A0A3P6R6D8_ANISI	Tubulin alpha chain	ASIM_LOCUS16522	Anisakis simplex (Herring worm)	428
A0A158PPL0	A0A158PPL0	A0A158PPL0_ANISI	Tubulin alpha chain	ASIM_LOCUS14373	Anisakis simplex (Herring worm)	512
A0A0M3JT42	A0A0M3JT42	A0A0M3JT42_ANISI	Peptidyl-prolyl cis-trans isomerase (PPIase) (EC 5.2.1.8)	ASIM_LOCUS10736	Anisakis simplex (Herring worm)	205
A0A0M3JT50	A0A0M3JT50	A0A0M3JT50_ANISI	Putative mitochondrial glutamate carrier protein (inferred by orthology to a S. mansoni protein)	ASIM_LOCUS10744	Anisakis simplex (Herring worm)	353
A0A0M3JT51	A0A0M3JT51	A0A0M3JT51_ANISI	ENTH domain-containing protein	ASIM_LOCUS10745	Anisakis simplex (Herring worm)	526
A0A0M3JT59	A0A0M3JT59	A0A0M3JT59_ANISI	Failed axon connections (inferred by orthology to a D. melanogaster protein)	ASIM_LOCUS10753	Anisakis simplex (Herring worm)	312
A0A0M3JT62	A0A0M3JT62	A0A0M3JT62_ANISI	RRM domain-containing protein	ASIM_LOCUS10756	Anisakis simplex (Herring worm)	276
A0A0M3JT63	A0A0M3JT63	A0A0M3JT63_ANISI	C-terminal-binding protein (inferred by orthology to a D. melanogaster protein)	ASIM_LOCUS10757	Anisakis simplex (Herring worm)	259
A0A0M3JT69	A0A0M3JT69	A0A0M3JT69_ANISI	acetyl-CoA C-acyltransferase (EC 2.3.1.16)	ASIM_LOCUS10764	Anisakis simplex (Herring worm)	513
A0A0M3JT78	A0A0M3JT78	A0A0M3JT78_ANISI	T-complex protein 1 subunit delta	ASIM_LOCUS10777	Anisakis simplex (Herring worm)	550
A0A0M3JT84	A0A0M3JT84	A0A0M3JT84_ANISI	Electron transfer flavoprotein subunit alpha (Alpha-ETF)	ASIM_LOCUS10785	Anisakis simplex (Herring worm)	334
A0A0M3JT85	A0A0M3JT85	A0A0M3JT85_ANISI	TspO/MBR family protein	ASIM_LOCUS10786	Anisakis simplex (Herring worm)	180
A0A0M3JT87	A0A0M3JT87	A0A0M3JT87_ANISI	Dolichyl-diphosphooligosaccharide--protein glycosyltransferase 48 kDa subunit (Oligosaccharyl transferase 48 kDa subunit)	ASIM_LOCUS10788	Anisakis simplex (Herring worm)	438
A0A0M3JT94	A0A0M3JT94	A0A0M3JT94_ANISI	Cytochrome c1, heme protein, mitochondrial (inferred by orthology to a human protein)	ASIM_LOCUS10796	Anisakis simplex (Herring worm)	282
A0A0M3JTA3	A0A0M3JTA3	A0A0M3JTA3_ANISI	Ras-related protein Rab-10 (inferred by orthology to a human protein)	ASIM_LOCUS10808	Anisakis simplex (Herring worm)	220
A0A0M3JZ13	A0A0M3JZ13	A0A0M3JZ13_ANISI	Ras-related protein Rab-35 (EC 3.6.5.2)	ASIM_LOCUS13142	Anisakis simplex (Herring worm)	205
A0A0M3K4W7	A0A0M3K4W7	A0A0M3K4W7_ANISI	Putative rab-2,4,14 (inferred by orthology to a S. mansoni protein)	ASIM_LOCUS15415	Anisakis simplex (Herring worm)	257
A0A0M3KBZ6	A0A0M3KBZ6	A0A0M3KBZ6_ANISI	Ras-related protein Rab-26 (inferred by orthology to a D. melanogaster protein)	ASIM_LOCUS17894	Anisakis simplex (Herring worm)	182
A0A0M3KCP7	A0A0M3KCP7	A0A0M3KCP7_ANISI	Ras-related protein Rab-30 (EC 3.6.5.2)	ASIM_LOCUS18145	Anisakis simplex (Herring worm)	214
A0A0M3KD40	A0A0M3KD40	A0A0M3KD40_ANISI	Ras-related protein Rab-26 (inferred by orthology to a D. melanogaster protein)	ASIM_LOCUS18288	Anisakis simplex (Herring worm)	211
A0A0M3JTD3	A0A0M3JTD3	A0A0M3JTD3_ANISI	Cathepsin L-like	ASIM_LOCUS10841	Anisakis simplex (Herring worm)	325
A0A0M3JTD5	A0A0M3JTD5	A0A0M3JTD5_ANISI	Inositol-1-monophosphatase (EC 3.1.3.25)	ASIM_LOCUS10843	Anisakis simplex (Herring worm)	354
A0A0M3JTE7	A0A0M3JTE7	A0A0M3JTE7_ANISI	AP-1 complex subunit gamma	ASIM_LOCUS10858	Anisakis simplex (Herring worm)	856
A0A0M3JTG0	A0A0M3JTG0	A0A0M3JTG0_ANISI	Uncharacterized protein	ASIM_LOCUS10871	Anisakis simplex (Herring worm)	169
A0A0M3JTH6	A0A0M3JTH6	A0A0M3JTH6_ANISI	UBIQUITIN_CONJUGAT_2 domain-containing protein	ASIM_LOCUS10891	Anisakis simplex (Herring worm)	147
A0A0M3JTK0	A0A0M3JTK0	A0A0M3JTK0_ANISI	RNA polymerase II-associated factor 1 homolog	ASIM_LOCUS10922	Anisakis simplex (Herring worm)	1194
A0A0M3JTK1	A0A0M3JTK1	A0A0M3JTK1_ANISI	Heterogeneous nuclear ribonucleoprotein Q	ASIM_LOCUS10923	Anisakis simplex (Herring worm)	704
A0A3P6SQ65	A0A3P6SQ65	A0A3P6SQ65_ANISI	RRM domain-containing protein	ASIM_LOCUS20137	Anisakis simplex (Herring worm)	136
A0A3P6T372	A0A3P6T372	A0A3P6T372_ANISI	RRM domain-containing protein	ASIM_LOCUS20770	Anisakis simplex (Herring worm)	156
A0A0M3JTK2	A0A0M3JTK2	A0A0M3JTK2_ANISI	Ubiquitin carboxyl-terminal hydrolase (EC 3.4.19.12)	ASIM_LOCUS10925	Anisakis simplex (Herring worm)	582
A0A0M3JTM4	A0A0M3JTM4	A0A0M3JTM4_ANISI	AB hydrolase-1 domain-containing protein	ASIM_LOCUS10953	Anisakis simplex (Herring worm)	379
A0A0M3JTM9	A0A0M3JTM9	A0A0M3JTM9_ANISI	MICOS complex subunit MIC60 (Mitofilin)	ASIM_LOCUS10959	Anisakis simplex (Herring worm)	685
A0A0M3JTN1	A0A0M3JTN1	A0A0M3JTN1_ANISI	CAAX prenyl protease (EC 3.4.24.84)	ASIM_LOCUS10962	Anisakis simplex (Herring worm)	474
A0A0M3JTQ2	A0A0M3JTQ2	A0A0M3JTQ2_ANISI	alpha,alpha-trehalose-phosphate synthase (UDP-forming) (EC 2.4.1.15)	ASIM_LOCUS10987	Anisakis simplex (Herring worm)	1312
A0A0M3JTQ4	A0A0M3JTQ4	A0A0M3JTQ4_ANISI	Myosin regulatory light chain 2 (inferred by orthology to a D. melanogaster protein)	ASIM_LOCUS10989	Anisakis simplex (Herring worm)	170
A0A0M3K251	A0A0M3K251	A0A0M3K251_ANISI	Myosin regulatory light chain 2 (inferred by orthology to a D. melanogaster protein)	ASIM_LOCUS14387	Anisakis simplex (Herring worm)	174
A0A0M3JTR7	A0A0M3JTR7	A0A0M3JTR7_ANISI	Tetraspanin	ASIM_LOCUS11002	Anisakis simplex (Herring worm)	234
A0A0M3JTR8	A0A0M3JTR8	A0A0M3JTR8_ANISI	Actin-binding lim zn-finger protein limatin involved in axon guidance	ASIM_LOCUS11003	Anisakis simplex (Herring worm)	685
A0A0M3JTS5	A0A0M3JTS5	A0A0M3JTS5_ANISI	Endonuclease/exonuclease/phosphatase family protein	ASIM_LOCUS11010	Anisakis simplex (Herring worm)	403
A0A0M3JTS6	A0A0M3JTS6	A0A0M3JTS6_ANISI	NADH dehydrogenase [ubiquinone] 1 beta subcomplex subunit 11, mitochondrial (Complex I-ESSS) (NADH-ubiquinone oxidoreductase ESSS subunit)	ASIM_LOCUS11011	Anisakis simplex (Herring worm)	220
A0A0M3JTT6	A0A0M3JTT6	A0A0M3JTT6_ANISI	FABP domain-containing protein	ASIM_LOCUS11021	Anisakis simplex (Herring worm)	161
A0A0M3JTU1	A0A0M3JTU1	A0A0M3JTU1_ANISI	Choline dehydrogenase, mitochondrial (inferred by orthology to a human protein)	ASIM_LOCUS11026	Anisakis simplex (Herring worm)	584
A0A0M3JTW4	A0A0M3JTW4	A0A0M3JTW4_ANISI	Probable Xaa-Pro aminopeptidase 3 (inferred by orthology to a human protein)	ASIM_LOCUS11052	Anisakis simplex (Herring worm)	726
A0A0M3JTX4	A0A0M3JTX4	A0A0M3JTX4_ANISI	NADH dehydrogenase [ubiquinone] 1 alpha subcomplex subunit 9, mitochondrial (Complex I-39kD) (NADH-ubiquinone oxidoreductase 39 kDa subunit)	ASIM_LOCUS11065	Anisakis simplex (Herring worm)	441
A0A0M3JTX7	A0A0M3JTX7	A0A0M3JTX7_ANISI	Lon protease homolog, mitochondrial (EC 3.4.21.53)	ASIM_LOCUS11069	Anisakis simplex (Herring worm)	935
A0A0M3JTY4	A0A0M3JTY4	A0A0M3JTY4_ANISI	Calcium-transporting ATPase (EC 7.2.2.10)	ASIM_LOCUS11076	Anisakis simplex (Herring worm)	1190
A0A0M3K9N3	A0A0M3K9N3	A0A0M3K9N3_ANISI	P-type Cu(+) transporter (EC 7.2.2.8)	ASIM_LOCUS17081	Anisakis simplex (Herring worm)	576
A0A0M3KAJ3	A0A0M3KAJ3	A0A0M3KAJ3_ANISI	ATP_Ca_trans_C domain-containing protein	ASIM_LOCUS17390	Anisakis simplex (Herring worm)	254
A0A0M3JTY6	A0A0M3JTY6	A0A0M3JTY6_ANISI	ATP_Ca_trans_C domain-containing protein	ASIM_LOCUS11078	Anisakis simplex (Herring worm)	81
A0A0M3JTY8	A0A0M3JTY8	A0A0M3JTY8_ANISI	Selenocysteine lyase (EC 4.4.1.16)	ASIM_LOCUS11081	Anisakis simplex (Herring worm)	416
A0A0M3JTY9	A0A0M3JTY9	A0A0M3JTY9_ANISI	E2 ubiquitin-conjugating enzyme (EC 2.3.2.23)	ASIM_LOCUS11082	Anisakis simplex (Herring worm)	147
A0A0M3JUV9	A0A0M3JUV9	A0A0M3JUV9_ANISI	E2 ubiquitin-conjugating enzyme (EC 2.3.2.23)	ASIM_LOCUS11453	Anisakis simplex (Herring worm)	147
A0A0M3JU05	A0A0M3JU05	A0A0M3JU05_ANISI	Serine/threonine-protein phosphatase 2A 55 kDa regulatory subunit B	ASIM_LOCUS11103	Anisakis simplex (Herring worm)	505
A0A0M3JU20	A0A0M3JU20	A0A0M3JU20_ANISI	Calponin-like protein OV9M	ASIM_LOCUS11121	Anisakis simplex (Herring worm)	375
A0A0M3JUY0	A0A0M3JUY0	A0A0M3JUY0_ANISI	Calponin-like protein OV9M	ASIM_LOCUS11476	Anisakis simplex (Herring worm)	357
A0A0M3JU23	A0A0M3JU23	A0A0M3JU23_ANISI	Vigilin (inferred by orthology to a human protein)	ASIM_LOCUS11125	Anisakis simplex (Herring worm)	1297
A0A0M3JU26	A0A0M3JU26	A0A0M3JU26_ANISI	Proteoglycan 4-like	ASIM_LOCUS11128	Anisakis simplex (Herring worm)	399
A0A0M3JU27	A0A0M3JU27	A0A0M3JU27_ANISI	Uncharacterized protein	ASIM_LOCUS11129	Anisakis simplex (Herring worm)	403
A0A0M3JU32	A0A0M3JU32	A0A0M3JU32_ANISI	Laminin-like protein epi-1 (inferred by orthology to a C. elegans protein)	ASIM_LOCUS11135	Anisakis simplex (Herring worm)	3639
A0A0M3JU69	A0A0M3JU69	A0A0M3JU69_ANISI	Conserved oligomeric Golgi complex subunit 3 (Component of oligomeric Golgi complex 3)	ASIM_LOCUS11174	Anisakis simplex (Herring worm)	1065
A0A0M3JU70	A0A0M3JU70	A0A0M3JU70_ANISI	Large ribosomal subunit protein eL13 (60S ribosomal protein L13)	ASIM_LOCUS11176	Anisakis simplex (Herring worm)	212
A0A0M3JU72	A0A0M3JU72	A0A0M3JU72_ANISI	Protein 4.1 homolog (inferred by orthology to a D. melanogaster protein)	ASIM_LOCUS11178	Anisakis simplex (Herring worm)	4528
A0A0M3JIF6	A0A0M3JIF6	A0A0M3JIF6_ANISI	PEPCK_N domain-containing protein	ASIM_LOCUS7191	Anisakis simplex (Herring worm)	69
A0A0M3JU93	A0A0M3JU93	A0A0M3JU93_ANISI	Eukaryotic translation initiation factor 5A (eIF-5A)	ASIM_LOCUS11200	Anisakis simplex (Herring worm)	175
A0A0M3JUA2	A0A0M3JUA2	A0A0M3JUA2_ANISI	JmjC domain-containing protein	ASIM_LOCUS11212	Anisakis simplex (Herring worm)	913
A0A0M3JUA8	A0A0M3JUA8	A0A0M3JUA8_ANISI	Glutathione synthetase (GSH-S) (EC 6.3.2.3)	ASIM_LOCUS11219	Anisakis simplex (Herring worm)	500
A0A0M3JUD5	A0A0M3JUD5	A0A0M3JUD5_ANISI	RNA_lig_T4_1 domain-containing protein	ASIM_LOCUS11250	Anisakis simplex (Herring worm)	427
A0A0M3JUE7	A0A0M3JUE7	A0A0M3JUE7_ANISI	Glutathione peroxidase	ASIM_LOCUS11264	Anisakis simplex (Herring worm)	176
A0A0M3JUG1	A0A0M3JUG1	A0A0M3JUG1_ANISI	NADH dehydrogenase [ubiquinone] iron-sulfur protein 3, mitochondrial	ASIM_LOCUS11280	Anisakis simplex (Herring worm)	244
A0A0M3JUG3	A0A0M3JUG3	A0A0M3JUG3_ANISI	Pyridoxine-5'-phosphate oxidase (EC 1.4.3.5) (Pyridoxamine-phosphate oxidase)	ASIM_LOCUS11282	Anisakis simplex (Herring worm)	220
A0A0M3JUG7	A0A0M3JUG7	A0A0M3JUG7_ANISI	Col_cuticle_N domain-containing protein	ASIM_LOCUS11286	Anisakis simplex (Herring worm)	346
A0A0M3JZS7	A0A0M3JZS7	A0A0M3JZS7_ANISI	Col_cuticle_N domain-containing protein	ASIM_LOCUS13458	Anisakis simplex (Herring worm)	323
A0A0M3JUI3	A0A0M3JUI3	A0A0M3JUI3_ANISI	Protein HID1	ASIM_LOCUS11309	Anisakis simplex (Herring worm)	731
A0A0M3JUI8	A0A0M3JUI8	A0A0M3JUI8_ANISI	Myosin heavy chain, non-muscle	ASIM_LOCUS11316	Anisakis simplex (Herring worm)	2006
A0A158PP49	A0A158PP49	A0A158PP49_ANISI	Myosin motor domain-containing protein	ASIM_LOCUS13097	Anisakis simplex (Herring worm)	2136
A0A0M3JUM2	A0A0M3JUM2	A0A0M3JUM2_ANISI	Putative beta-1,4-galactosyltransferase (inferred by orthology to a S. mansoni protein)	ASIM_LOCUS11354	Anisakis simplex (Herring worm)	204
A0A0M3JUM8	A0A0M3JUM8	A0A0M3JUM8_ANISI	RNA-binding protein squid (inferred by orthology to a D. melanogaster protein)	ASIM_LOCUS11361	Anisakis simplex (Herring worm)	319
A0A0M3JUN5	A0A0M3JUN5	A0A0M3JUN5_ANISI	Large ribosomal subunit protein uL22 (60S ribosomal protein L17)	ASIM_LOCUS11370	Anisakis simplex (Herring worm)	186
A0A0M3JUP1	A0A0M3JUP1	A0A0M3JUP1_ANISI	Derlin	ASIM_LOCUS11377	Anisakis simplex (Herring worm)	249
A0A0M3JUP3	A0A0M3JUP3	A0A0M3JUP3_ANISI	Aspartate aminotransferase (EC 2.6.1.1)	ASIM_LOCUS11379	Anisakis simplex (Herring worm)	394
A0A0M3JUQ3	A0A0M3JUQ3	A0A0M3JUQ3_ANISI	Aconitate hydratase, mitochondrial (Aconitase) (EC 4.2.1.3)	ASIM_LOCUS11389	Anisakis simplex (Herring worm)	784
A0A0M3JUR2	A0A0M3JUR2	A0A0M3JUR2_ANISI	Eukaryotic translation initiation factor 3 subunit K (eIF3k) (eIF-3 p25)	ASIM_LOCUS11399	Anisakis simplex (Herring worm)	236
A0A0M3JUR6	A0A0M3JUR6	A0A0M3JUR6_ANISI	Kunitz/Bovine pancreatic trypsin inhibitor domain protein	ASIM_LOCUS11404	Anisakis simplex (Herring worm)	451
A0A0M3JUS6	A0A0M3JUS6	A0A0M3JUS6_ANISI	Steroidogenic acute regulatory-like protein 1 (inferred by orthology to a C. elegans protein)	ASIM_LOCUS11416	Anisakis simplex (Herring worm)	228
A0A0M3JUT1	A0A0M3JUT1	A0A0M3JUT1_ANISI	DNA helicase (EC 3.6.4.12)	ASIM_LOCUS11422	Anisakis simplex (Herring worm)	1090
A0A0M3JUU4	A0A0M3JUU4	A0A0M3JUU4_ANISI	protein-serine/threonine phosphatase (EC 3.1.3.16)	ASIM_LOCUS11436	Anisakis simplex (Herring worm)	289
A0A0M3JUV1	A0A0M3JUV1	A0A0M3JUV1_ANISI	PKS_ER domain-containing protein	ASIM_LOCUS11444	Anisakis simplex (Herring worm)	375
A0A0M3JUW0	A0A0M3JUW0	A0A0M3JUW0_ANISI	Protein transport protein Sec24C	ASIM_LOCUS11454	Anisakis simplex (Herring worm)	1230
A0A0M3JUZ4	A0A0M3JUZ4	A0A0M3JUZ4_ANISI	Hemicentin-1 (inferred by orthology to a human protein)	ASIM_LOCUS11491	Anisakis simplex (Herring worm)	4610
A0A0M3JUZ5	A0A0M3JUZ5	A0A0M3JUZ5_ANISI	Immunoglobulin I-set domain protein	ASIM_LOCUS11492	Anisakis simplex (Herring worm)	401
A0A0M3JUZ7	A0A0M3JUZ7	A0A0M3JUZ7_ANISI	Sugar transporter SWEET	ASIM_LOCUS11494	Anisakis simplex (Herring worm)	223
A0A0M3JUZ9	A0A0M3JUZ9	A0A0M3JUZ9_ANISI	Cystatin domain-containing protein	ASIM_LOCUS11496	Anisakis simplex (Herring worm)	434
A0A0M3JV00	A0A0M3JV00	A0A0M3JV00_ANISI	ANF_receptor domain-containing protein	ASIM_LOCUS11497	Anisakis simplex (Herring worm)	418
A0A0M3JV03	A0A0M3JV03	A0A0M3JV03_ANISI	Dihydrolipoamide acetyltransferase component of pyruvate dehydrogenase complex (EC 2.3.1.-)	ASIM_LOCUS11501	Anisakis simplex (Herring worm)	453
A0A0M3JV05	A0A0M3JV05	A0A0M3JV05_ANISI	GH13992p (inferred by orthology to a D. melanogaster protein)	ASIM_LOCUS11503	Anisakis simplex (Herring worm)	226
A0A0M3JV18	A0A0M3JV18	A0A0M3JV18_ANISI	NAD(+) diphosphatase (EC 3.6.1.22)	ASIM_LOCUS11518	Anisakis simplex (Herring worm)	340
A0A0M3JV32	A0A0M3JV32	A0A0M3JV32_ANISI	PH domain-containing protein	ASIM_LOCUS11537	Anisakis simplex (Herring worm)	762
A0A0M3JV40	A0A0M3JV40	A0A0M3JV40_ANISI	pyridoxal kinase (EC 2.7.1.35) (Pyridoxine kinase)	ASIM_LOCUS11545	Anisakis simplex (Herring worm)	325
A0A0M3JV41	A0A0M3JV41	A0A0M3JV41_ANISI	M20_dimer domain-containing protein	ASIM_LOCUS11546	Anisakis simplex (Herring worm)	474
A0A0M3JV54	A0A0M3JV54	A0A0M3JV54_ANISI	Secreted protein	ASIM_LOCUS11560	Anisakis simplex (Herring worm)	240
A0A0M3JV66	A0A0M3JV66	A0A0M3JV66_ANISI	Uncharacterized protein	ASIM_LOCUS11574	Anisakis simplex (Herring worm)	102
A0A0M3JV67	A0A0M3JV67	A0A0M3JV67_ANISI	PDZ domain-containing protein	ASIM_LOCUS11575	Anisakis simplex (Herring worm)	177
A0A0M3JV73	A0A0M3JV73	A0A0M3JV73_ANISI	Isovaleryl-CoA dehydrogenase, mitochondrial (EC 1.3.8.1) (EC 1.3.8.4) (Butyryl-CoA dehydrogenase)	ASIM_LOCUS11583	Anisakis simplex (Herring worm)	382
A0A0M3JV83	A0A0M3JV83	A0A0M3JV83_ANISI	RRM domain-containing protein	ASIM_LOCUS11594	Anisakis simplex (Herring worm)	824
A0A0M3JVA0	A0A0M3JVA0	A0A0M3JVA0_ANISI	ADP-ribosylation factor	ASIM_LOCUS11613	Anisakis simplex (Herring worm)	181
A0A0M3K4H6	A0A0M3K4H6	A0A0M3K4H6_ANISI	ADP-ribosylation factor	ASIM_LOCUS15274	Anisakis simplex (Herring worm)	180
A0A3P6PDA0	A0A3P6PDA0	A0A3P6PDA0_ANISI	Calpain catalytic domain-containing protein	ASIM_LOCUS5376	Anisakis simplex (Herring worm)	75
A0A0M3JVB9	A0A0M3JVB9	A0A0M3JVB9_ANISI	Col_cuticle_N domain-containing protein	ASIM_LOCUS11634	Anisakis simplex (Herring worm)	292
A0A0M3JVC1	A0A0M3JVC1	A0A0M3JVC1_ANISI	Col_cuticle_N domain-containing protein	ASIM_LOCUS11636	Anisakis simplex (Herring worm)	293
A0A0M3JVC5	A0A0M3JVC5	A0A0M3JVC5_ANISI	Elongation factor Tu, mitochondrial (EC 3.6.5.3)	ASIM_LOCUS11640	Anisakis simplex (Herring worm)	445
A0A0M3JVG4	A0A0M3JVG4	A0A0M3JVG4_ANISI	CDGSH iron-sulfur domain-containing protein 2 homologue	ASIM_LOCUS11685	Anisakis simplex (Herring worm)	141
A0A0M3JVG6	A0A0M3JVG6	A0A0M3JVG6_ANISI	Ceramide kinase 1 (inferred by orthology to a C. elegans protein)	ASIM_LOCUS11687	Anisakis simplex (Herring worm)	556
A0A0M3JVH2	A0A0M3JVH2	A0A0M3JVH2_ANISI	peptidylprolyl isomerase (EC 5.2.1.8)	ASIM_LOCUS11693	Anisakis simplex (Herring worm)	161
A0A0M3JVI3	A0A0M3JVI3	A0A0M3JVI3_ANISI	40S ribosomal protein S19 (inferred by orthology to a C. elegans protein)	ASIM_LOCUS11704	Anisakis simplex (Herring worm)	150
A0A0M3JVI9	A0A0M3JVI9	A0A0M3JVI9_ANISI	EGF-like domain-containing protein	ASIM_LOCUS11710	Anisakis simplex (Herring worm)	231
A0A0M3JVK4	A0A0M3JVK4	A0A0M3JVK4_ANISI	ATP-binding cassette sub-family B member 9 (inferred by orthology to a human protein)	ASIM_LOCUS11725	Anisakis simplex (Herring worm)	819
A0A0M3JVL0	A0A0M3JVL0	A0A0M3JVL0_ANISI	AFG3-like protein 2 (inferred by orthology to a human protein)	ASIM_LOCUS11732	Anisakis simplex (Herring worm)	757
A0A3P6Q6Z0	A0A3P6Q6Z0	A0A3P6Q6Z0_ANISI	Peptidase M41 domain-containing protein	ASIM_LOCUS6785	Anisakis simplex (Herring worm)	114
A0A0M3JVL1	A0A0M3JVL1	A0A0M3JVL1_ANISI	NADH dehydrogenase [ubiquinone] 1 alpha subcomplex subunit 13	ASIM_LOCUS11733	Anisakis simplex (Herring worm)	169
A0A0M3JVL9	A0A0M3JVL9	A0A0M3JVL9_ANISI	Guanine nucleotide-binding protein subunit beta-1	ASIM_LOCUS11741	Anisakis simplex (Herring worm)	346
A0A0M3JVM6	A0A0M3JVM6	A0A0M3JVM6_ANISI	60S ribosomal protein L44 (inferred by orthology to a C. elegans protein)	ASIM_LOCUS11749	Anisakis simplex (Herring worm)	108
A0A0M3JVM9	A0A0M3JVM9	A0A0M3JVM9_ANISI	Disorganized muscle protein 1 (inferred by orthology to a C. elegans protein)	ASIM_LOCUS11752	Anisakis simplex (Herring worm)	325
A0A0M3JVP5	A0A0M3JVP5	A0A0M3JVP5_ANISI	PlsC domain-containing protein	ASIM_LOCUS11769	Anisakis simplex (Herring worm)	553
A0A0M3JVR8	A0A0M3JVR8	A0A0M3JVR8_ANISI	TPPP family protein (inferred by orthology to a C. elegans protein)	ASIM_LOCUS11796	Anisakis simplex (Herring worm)	218
A0A0M3JVS3	A0A0M3JVS3	A0A0M3JVS3_ANISI	H(+)-transporting two-sector ATPase (EC 7.1.2.2) (Vacuolar H ATPase protein 13)	ASIM_LOCUS11802	Anisakis simplex (Herring worm)	628
A0A0M3JVV7	A0A0M3JVV7	A0A0M3JVV7_ANISI	Big bang (inferred by orthology to a D. melanogaster protein)	ASIM_LOCUS11840	Anisakis simplex (Herring worm)	995
A0A0M3JVW7	A0A0M3JVW7	A0A0M3JVW7_ANISI	Aquaporin	ASIM_LOCUS11851	Anisakis simplex (Herring worm)	262
A0A0M3JVX7	A0A0M3JVX7	A0A0M3JVX7_ANISI	Transmembrane protein	ASIM_LOCUS11862	Anisakis simplex (Herring worm)	369
A0A0M3JVX8	A0A0M3JVX8	A0A0M3JVX8_ANISI	Ion_trans_2 domain-containing protein	ASIM_LOCUS11864	Anisakis simplex (Herring worm)	287
A0A0M3JVZ5	A0A0M3JVZ5	A0A0M3JVZ5_ANISI	Col_cuticle_N domain-containing protein	ASIM_LOCUS11888	Anisakis simplex (Herring worm)	288
A0A0M3JVZ6	A0A0M3JVZ6	A0A0M3JVZ6_ANISI	6-phosphogluconate dehydrogenase, decarboxylating (EC 1.1.1.44)	ASIM_LOCUS11890	Anisakis simplex (Herring worm)	528
A0A0M3JVZ7	A0A0M3JVZ7	A0A0M3JVZ7_ANISI	glutamate dehydrogenase [NAD(P)(+)] (EC 1.4.1.3)	ASIM_LOCUS11891	Anisakis simplex (Herring worm)	551
A0A3P6NYX8	A0A3P6NYX8	A0A3P6NYX8_ANISI	glutamate dehydrogenase [NAD(P)(+)] (EC 1.4.1.3)	ASIM_LOCUS2886	Anisakis simplex (Herring worm)	209
A0A3P6PKI3	A0A3P6PKI3	A0A3P6PKI3_ANISI	Glutamate/phenylalanine/leucine/valine/L-tryptophan dehydrogenase C-terminal domain-containing protein	ASIM_LOCUS2852	Anisakis simplex (Herring worm)	233
A0A0M3JW05	A0A0M3JW05	A0A0M3JW05_ANISI	CSD_1 domain-containing protein	ASIM_LOCUS11901	Anisakis simplex (Herring worm)	294
A0A0M3JW11	A0A0M3JW11	A0A0M3JW11_ANISI	FABP domain-containing protein	ASIM_LOCUS11910	Anisakis simplex (Herring worm)	174
A0A0M3JW12	A0A0M3JW12	A0A0M3JW12_ANISI	Integrin-linked protein kinase (inferred by orthology to a human protein)	ASIM_LOCUS11912	Anisakis simplex (Herring worm)	467
A0A0M3JW43	A0A0M3JW43	A0A0M3JW43_ANISI	peptidylprolyl isomerase (EC 5.2.1.8)	ASIM_LOCUS11951	Anisakis simplex (Herring worm)	121
A0A0M3JW62	A0A0M3JW62	A0A0M3JW62_ANISI	Apoptosis-linked gene 2-interacting protein X 1 (inferred by orthology to a C. elegans protein)	ASIM_LOCUS11972	Anisakis simplex (Herring worm)	908
A0A0M3JW74	A0A0M3JW74	A0A0M3JW74_ANISI	Actin-related protein 3	ASIM_LOCUS11986	Anisakis simplex (Herring worm)	424
A0A0M3JW90	A0A0M3JW90	A0A0M3JW90_ANISI	Target of myb1 related (inferred by orthology to a S. mansoni protein)	ASIM_LOCUS12006	Anisakis simplex (Herring worm)	498
A0A0M3JW99	A0A0M3JW99	A0A0M3JW99_ANISI	Ig-like domain-containing protein	ASIM_LOCUS12016	Anisakis simplex (Herring worm)	199
A0A0M3JWB8	A0A0M3JWB8	A0A0M3JWB8_ANISI	histidine--tRNA ligase (EC 6.1.1.21)	ASIM_LOCUS12036	Anisakis simplex (Herring worm)	532
A0A0M3JWC5	A0A0M3JWC5	A0A0M3JWC5_ANISI	Immunoglobulin superfamily member 22	ASIM_LOCUS12043	Anisakis simplex (Herring worm)	7148
A0A0M3JWG7	A0A0M3JWG7	A0A0M3JWG7_ANISI	deoxyribose-phosphate aldolase (EC 4.1.2.4) (2-deoxy-D-ribose 5-phosphate aldolase) (Phosphodeoxyriboaldolase)	ASIM_LOCUS12088	Anisakis simplex (Herring worm)	291
A0A0M3JWH3	A0A0M3JWH3	A0A0M3JWH3_ANISI	protein-synthesizing GTPase (EC 3.6.5.3)	ASIM_LOCUS12100	Anisakis simplex (Herring worm)	466
A0A0M3JWI7	A0A0M3JWI7	A0A0M3JWI7_ANISI	Cullin-1 (inferred by orthology to a C. elegans protein)	ASIM_LOCUS12118	Anisakis simplex (Herring worm)	1617
A0A0M3JWJ3	A0A0M3JWJ3	A0A0M3JWJ3_ANISI	Otopetrin-3	ASIM_LOCUS12125	Anisakis simplex (Herring worm)	586
A0A0M3JWP1	A0A0M3JWP1	A0A0M3JWP1_ANISI	EH domain-binding protein 1	ASIM_LOCUS12181	Anisakis simplex (Herring worm)	979
A0A0M3JWP6	A0A0M3JWP6	A0A0M3JWP6_ANISI	Actin-related protein 2	ASIM_LOCUS12186	Anisakis simplex (Herring worm)	383
A0A0M3JWP9	A0A0M3JWP9	A0A0M3JWP9_ANISI	Citramalyl-CoA lyase, mitochondrial (EC 2.3.3.9) (EC 3.1.2.30) (EC 4.1.3.25) ((3S)-malyl-CoA thioesterase) (Beta-methylmalate synthase) (Malate synthase)	ASIM_LOCUS12189	Anisakis simplex (Herring worm)	350
A0A0M3JWQ2	A0A0M3JWQ2	A0A0M3JWQ2_ANISI	Heat shock protein 90	hsp90 ASIM_LOCUS12192	Anisakis simplex (Herring worm)	718
A0A0M3JWR5	A0A0M3JWR5	A0A0M3JWR5_ANISI	Aldo_ket_red domain-containing protein	ASIM_LOCUS12210	Anisakis simplex (Herring worm)	334
A0A0M3K6M6	A0A0M3K6M6	A0A0M3K6M6_ANISI	Aldo_ket_red domain-containing protein	ASIM_LOCUS16024	Anisakis simplex (Herring worm)	324
A0A0M3KCN7	A0A0M3KCN7	A0A0M3KCN7_ANISI	Aldo_ket_red domain-containing protein	ASIM_LOCUS18136	Anisakis simplex (Herring worm)	204
A0A0M3JWS2	A0A0M3JWS2	A0A0M3JWS2_ANISI	Transthyretin-like family protein	ASIM_LOCUS12219	Anisakis simplex (Herring worm)	143
A0A0M3JWT3	A0A0M3JWT3	A0A0M3JWT3_ANISI	Eukaryotic translation initiation factor 3 subunit A (eIF3a) (Eukaryotic translation initiation factor 3 subunit 10)	ASIM_LOCUS12232	Anisakis simplex (Herring worm)	1112
A0A0M3JWT9	A0A0M3JWT9	A0A0M3JWT9_ANISI	vesicle-fusing ATPase (EC 3.6.4.6)	ASIM_LOCUS12240	Anisakis simplex (Herring worm)	456
A0A0M3JWX2	A0A0M3JWX2	A0A0M3JWX2_ANISI	fructose-bisphosphatase (EC 3.1.3.11) (D-fructose-1,6-bisphosphate 1-phosphohydrolase)	ASIM_LOCUS12282	Anisakis simplex (Herring worm)	302
A0A0M3JWX3	A0A0M3JWX3	A0A0M3JWX3_ANISI	FERM domain-containing protein	ASIM_LOCUS12283	Anisakis simplex (Herring worm)	2532
A0A0M3JWX4	A0A0M3JWX4	A0A0M3JWX4_ANISI	BPTI/Kunitz inhibitor domain-containing protein	ASIM_LOCUS12284	Anisakis simplex (Herring worm)	137
A0A0M3JWX5	A0A0M3JWX5	A0A0M3JWX5_ANISI	Ras-related protein Rab-11B	rab-11b ASIM_LOCUS12285	Anisakis simplex (Herring worm)	215
A0A0M3K5H8	A0A0M3K5H8	A0A0M3K5H8_ANISI	Ras-related protein Rab-25 (inferred by orthology to a human protein)	ASIM_LOCUS15626	Anisakis simplex (Herring worm)	165
A0A0M3JWX6	A0A0M3JWX6	A0A0M3JWX6_ANISI	Large ribosomal subunit protein uL30 (60S ribosomal protein L7)	ASIM_LOCUS12286	Anisakis simplex (Herring worm)	244
A0A0M3JWX7	A0A0M3JWX7	A0A0M3JWX7_ANISI	Dynein heavy chain, cytoplasmic (Dynein heavy chain, cytosolic)	ASIM_LOCUS12287	Anisakis simplex (Herring worm)	2750
A0A0M3JWY1	A0A0M3JWY1	A0A0M3JWY1_ANISI	Toll-interacting protein (inferred by orthology to a human protein)	ASIM_LOCUS12291	Anisakis simplex (Herring worm)	287
A0A0M3JWZ2	A0A0M3JWZ2	A0A0M3JWZ2_ANISI	LAMP family protein lmp-1 (inferred by orthology to a C. elegans protein)	ASIM_LOCUS12303	Anisakis simplex (Herring worm)	158
A0A0M3JX08	A0A0M3JX08	A0A0M3JX08_ANISI	Protein lethal(2)essential for life (inferred by orthology to a D. melanogaster protein)	ASIM_LOCUS12322	Anisakis simplex (Herring worm)	183
A0A0M3JX51	A0A0M3JX51	A0A0M3JX51_ANISI	Probable selenide, water dikinase (inferred by orthology to a C. elegans protein)	ASIM_LOCUS12371	Anisakis simplex (Herring worm)	377
A0A0M3JX55	A0A0M3JX55	A0A0M3JX55_ANISI	SHSP domain-containing protein	ASIM_LOCUS12375	Anisakis simplex (Herring worm)	206
A0A0M3JX83	A0A0M3JX83	A0A0M3JX83_ANISI	Transthyretin-like family protein	ASIM_LOCUS12407	Anisakis simplex (Herring worm)	488
A0A0M3JX94	A0A0M3JX94	A0A0M3JX94_ANISI	Succinate-semialdehyde dehydrogenase, mitochondrial (inferred by orthology to a human protein)	ASIM_LOCUS12423	Anisakis simplex (Herring worm)	509
A0A0M3JX96	A0A0M3JX96	A0A0M3JX96_ANISI	ML domain-containing protein	ASIM_LOCUS12425	Anisakis simplex (Herring worm)	138
A0A0M3JXA3	A0A0M3JXA3	A0A0M3JXA3_ANISI	MPN domain-containing protein	ASIM_LOCUS12432	Anisakis simplex (Herring worm)	347
A0A0M3JXB3	A0A0M3JXB3	A0A0M3JXB3_ANISI	cysteine desulfurase (EC 2.8.1.7)	ASIM_LOCUS12445	Anisakis simplex (Herring worm)	406
A0A0M3JXC3	A0A0M3JXC3	A0A0M3JXC3_ANISI	Large neutral amino acids transporter small subunit 1	ASIM_LOCUS12457	Anisakis simplex (Herring worm)	462
A0A0M3JXE5	A0A0M3JXE5	A0A0M3JXE5_ANISI	Ubiquitin-like domain-containing protein	ASIM_LOCUS12482	Anisakis simplex (Herring worm)	118
A0A0M3JXG1	A0A0M3JXG1	A0A0M3JXG1_ANISI	40S ribosomal protein S8	ASIM_LOCUS12502	Anisakis simplex (Herring worm)	208
A0A0M3JXG4	A0A0M3JXG4	A0A0M3JXG4_ANISI	Dolichyl-diphosphooligosaccharide--protein glycosyltransferase subunit DAD1 (Oligosaccharyl transferase subunit DAD1)	ASIM_LOCUS12506	Anisakis simplex (Herring worm)	69
A0A0M3JXH4	A0A0M3JXH4	A0A0M3JXH4_ANISI	NADH dehydrogenase [ubiquinone] iron-sulfur protein 5	ASIM_LOCUS12517	Anisakis simplex (Herring worm)	254
A0A0M3JXH5	A0A0M3JXH5	A0A0M3JXH5_ANISI	Microtubule-associated protein futsch	ASIM_LOCUS12518	Anisakis simplex (Herring worm)	824
A0A0M3JXH9	A0A0M3JXH9	A0A0M3JXH9_ANISI	Stress-induced-phosphoprotein 1	ASIM_LOCUS12523	Anisakis simplex (Herring worm)	320
A0A0M3JXI1	A0A0M3JXI1	A0A0M3JXI1_ANISI	Large ribosomal subunit protein uL16 (60S ribosomal protein L10) (QM protein homolog)	ASIM_LOCUS12526	Anisakis simplex (Herring worm)	214
A0A0M3JXI5	A0A0M3JXI5	A0A0M3JXI5_ANISI	DNA-directed RNA polymerase subunit (EC 2.7.7.6)	ASIM_LOCUS12531	Anisakis simplex (Herring worm)	1409
A0A0M3JXJ4	A0A0M3JXJ4	A0A0M3JXJ4_ANISI	60S ribosomal protein L23a (inferred by orthology to a human protein)	ASIM_LOCUS12540	Anisakis simplex (Herring worm)	127
A0A0M3JXJ7	A0A0M3JXJ7	A0A0M3JXJ7_ANISI	Pyruvate kinase (EC 2.7.1.40)	ASIM_LOCUS12543	Anisakis simplex (Herring worm)	390
A0A0M3JXT3	A0A0M3JXT3	A0A0M3JXT3_ANISI	Pyruvate kinase (EC 2.7.1.40)	ASIM_LOCUS12640	Anisakis simplex (Herring worm)	575
A0A0M3JXK6	A0A0M3JXK6	A0A0M3JXK6_ANISI	Asparagine--tRNA ligase, cytoplasmic (EC 6.1.1.22) (Asparaginyl-tRNA synthetase)	ASIM_LOCUS12555	Anisakis simplex (Herring worm)	552
A0A0M3JXM1	A0A0M3JXM1	A0A0M3JXM1_ANISI	LD36273p (inferred by orthology to a D. melanogaster protein)	ASIM_LOCUS12572	Anisakis simplex (Herring worm)	278
A0A0M3JXN4	A0A0M3JXN4	A0A0M3JXN4_ANISI	NADH-ubiquinone oxidoreductase 75 kDa subunit, mitochondrial	ASIM_LOCUS12587	Anisakis simplex (Herring worm)	741
A0A0M3JXP0	A0A0M3JXP0	A0A0M3JXP0_ANISI	TEP1-F	ASIM_LOCUS12593	Anisakis simplex (Herring worm)	750
A0A0M3JXR9	A0A0M3JXR9	A0A0M3JXR9_ANISI	Peripheral subunit-binding (PSBD) domain-containing protein	ASIM_LOCUS12626	Anisakis simplex (Herring worm)	377
A0A0M3JXS3	A0A0M3JXS3	A0A0M3JXS3_ANISI	Transketolase (EC 2.2.1.1)	ASIM_LOCUS12630	Anisakis simplex (Herring worm)	618
A0A0M3JXS5	A0A0M3JXS5	A0A0M3JXS5_ANISI	Small ribosomal subunit protein uS17 (40S ribosomal protein S11)	ASIM_LOCUS12632	Anisakis simplex (Herring worm)	161
A0A0M3JXS9	A0A0M3JXS9	A0A0M3JXS9_ANISI	ATP citrate synthase (EC 2.3.3.8)	ASIM_LOCUS12636	Anisakis simplex (Herring worm)	1036
A0A0M3JXT7	A0A0M3JXT7	A0A0M3JXT7_ANISI	Transmembrane protein 144 (inferred by orthology to a human protein)	ASIM_LOCUS12644	Anisakis simplex (Herring worm)	351
A0A0M3JXU8	A0A0M3JXU8	A0A0M3JXU8_ANISI	NADH dehydrogenase [ubiquinone] 1 alpha subcomplex subunit 13	ASIM_LOCUS12655	Anisakis simplex (Herring worm)	70
A0A0M3JXV3	A0A0M3JXV3	A0A0M3JXV3_ANISI	cystathionine beta-synthase (EC 4.2.1.22)	ASIM_LOCUS12661	Anisakis simplex (Herring worm)	769
A0A0M3JXY0	A0A0M3JXY0	A0A0M3JXY0_ANISI	Acylamino-acid-releasing enzyme (EC 3.4.19.1)	ASIM_LOCUS12694	Anisakis simplex (Herring worm)	723
A0A0M3JXY6	A0A0M3JXY6	A0A0M3JXY6_ANISI	Pyruvate dehydrogenase E1 component subunit beta (EC 1.2.4.1)	ASIM_LOCUS12701	Anisakis simplex (Herring worm)	364
A0A0M3JY00	A0A0M3JY00	A0A0M3JY00_ANISI	SH3 domain-containing protein	ASIM_LOCUS12718	Anisakis simplex (Herring worm)	455
A0A0M3JY08	A0A0M3JY08	A0A0M3JY08_ANISI	MAGUK p55 subfamily member 6-like	ASIM_LOCUS12727	Anisakis simplex (Herring worm)	485
A0A0M3JY16	A0A0M3JY16	A0A0M3JY16_ANISI	Wolframin (inferred by orthology to a human protein)	ASIM_LOCUS12736	Anisakis simplex (Herring worm)	778
A0A0M3JY22	A0A0M3JY22	A0A0M3JY22_ANISI	10 kDa heat shock protein, mitochondrial (10 kDa chaperonin) (Chaperonin 10)	ASIM_LOCUS12745	Anisakis simplex (Herring worm)	129
A0A0M3JY25	A0A0M3JY25	A0A0M3JY25_ANISI	Annexin	ASIM_LOCUS12749	Anisakis simplex (Herring worm)	339
A0A0M3JY41	A0A0M3JY41	A0A0M3JY41_ANISI	Succinate--CoA ligase (ADP-forming)	ASIM_LOCUS12767	Anisakis simplex (Herring worm)	375
A0A0M3JY58	A0A0M3JY58	A0A0M3JY58_ANISI	MARVEL domain-containing protein	ASIM_LOCUS12786	Anisakis simplex (Herring worm)	200
A0A0M3JY59	A0A0M3JY59	A0A0M3JY59_ANISI	Ferritin (EC 1.16.3.1)	ASIM_LOCUS12787	Anisakis simplex (Herring worm)	176
A0A0M3JY60	A0A0M3JY60	A0A0M3JY60_ANISI	Nucleoredoxin-like protein 2 (inferred by orthology to a human protein)	ASIM_LOCUS12788	Anisakis simplex (Herring worm)	156
A0A0M3JY66	A0A0M3JY66	A0A0M3JY66_ANISI	Regulator of microtubule dynamics protein 1 (inferred by orthology to a human protein)	ASIM_LOCUS12795	Anisakis simplex (Herring worm)	289
A0A0M3JY95	A0A0M3JY95	A0A0M3JY95_ANISI	Dehydrogenase/reductase SDR family member 1 (inferred by orthology to a human protein)	ASIM_LOCUS12827	Anisakis simplex (Herring worm)	305
A0A0M3JYB5	A0A0M3JYB5	A0A0M3JYB5_ANISI	AO66 ankyrin (inferred by orthology to a C. elegans protein)	ASIM_LOCUS12855	Anisakis simplex (Herring worm)	2387
A0A0M3JYB9	A0A0M3JYB9	A0A0M3JYB9_ANISI	Elongation factor 1-beta (inferred by orthology to a human protein)	ASIM_LOCUS12859	Anisakis simplex (Herring worm)	224
A0A0M3JYC6	A0A0M3JYC6	A0A0M3JYC6_ANISI	Enoyl-[acyl-carrier-protein] reductase, mitochondrial (EC 1.3.1.104) (2-enoyl thioester reductase)	ASIM_LOCUS12866	Anisakis simplex (Herring worm)	350
A0A0M3JYC9	A0A0M3JYC9	A0A0M3JYC9_ANISI	mannose-1-phosphate guanylyltransferase (EC 2.7.7.13)	ASIM_LOCUS12870	Anisakis simplex (Herring worm)	360
A0A0M3JYG5	A0A0M3JYG5	A0A0M3JYG5_ANISI	Enoyl-CoA hydratase domain-containing protein 3, mitochondrial	ASIM_LOCUS12915	Anisakis simplex (Herring worm)	233
A0A0M3JYI3	A0A0M3JYI3	A0A0M3JYI3_ANISI	EH domain-containing protein 1	ASIM_LOCUS12936	Anisakis simplex (Herring worm)	529
A0A0M3JYJ1	A0A0M3JYJ1	A0A0M3JYJ1_ANISI	Major sperm protein	ASIM_LOCUS12945	Anisakis simplex (Herring worm)	231
A0A0M3JYJ9	A0A0M3JYJ9	A0A0M3JYJ9_ANISI	N-acetylglucosamine-6-phosphate deacetylase (EC 3.5.1.25)	ASIM_LOCUS12954	Anisakis simplex (Herring worm)	321
A0A0M3JYK8	A0A0M3JYK8	A0A0M3JYK8_ANISI	COesterase domain-containing protein	ASIM_LOCUS12965	Anisakis simplex (Herring worm)	542
A0A0M3JYL5	A0A0M3JYL5	A0A0M3JYL5_ANISI	HECT-type E3 ubiquitin transferase (EC 2.3.2.26)	ASIM_LOCUS12973	Anisakis simplex (Herring worm)	1066
A0A0M3JYL8	A0A0M3JYL8	A0A0M3JYL8_ANISI	Acyl-CoA-binding protein homolog 1 (inferred by orthology to a C. elegans protein)	ASIM_LOCUS12976	Anisakis simplex (Herring worm)	85
A0A0M3JYN5	A0A0M3JYN5	A0A0M3JYN5_ANISI	Col_cuticle_N domain-containing protein	ASIM_LOCUS12996	Anisakis simplex (Herring worm)	666
A0A0M3JYP0	A0A0M3JYP0	A0A0M3JYP0_ANISI	Eukaryotic translation initiation factor 2 subunit 2 (Eukaryotic translation initiation factor 2 subunit beta)	ASIM_LOCUS13002	Anisakis simplex (Herring worm)	218
A0A0M3JYP1	A0A0M3JYP1	A0A0M3JYP1_ANISI	Solute carrier family 25 member 46 (inferred by orthology to a human protein)	ASIM_LOCUS13003	Anisakis simplex (Herring worm)	519
A0A0M3JYP9	A0A0M3JYP9	A0A0M3JYP9_ANISI	Microtubule-associated protein	ASIM_LOCUS13012	Anisakis simplex (Herring worm)	858
A0A0M3JYQ0	A0A0M3JYQ0	A0A0M3JYQ0_ANISI	Titin	ASIM_LOCUS13013	Anisakis simplex (Herring worm)	7110
A0A0M3JYQ4	A0A0M3JYQ4	A0A0M3JYQ4_ANISI	Nucleoredoxin-like protein 2 (inferred by orthology to a human protein)	ASIM_LOCUS13017	Anisakis simplex (Herring worm)	143
A0A0M3JYS1	A0A0M3JYS1	A0A0M3JYS1_ANISI	V-type proton ATPase subunit E (V-type proton ATPase subunit e)	ASIM_LOCUS13038	Anisakis simplex (Herring worm)	226
A0A0M3JYT8	A0A0M3JYT8	A0A0M3JYT8_ANISI	Proteasome subunit alpha type	ASIM_LOCUS13057	Anisakis simplex (Herring worm)	259
A0A0M3JYU1	A0A0M3JYU1	A0A0M3JYU1_ANISI	Adenylyl cyclase-associated protein	ASIM_LOCUS13060	Anisakis simplex (Herring worm)	1225
A0A0M3JYU2	A0A0M3JYU2	A0A0M3JYU2_ANISI	Uncharacterized protein	ASIM_LOCUS13061	Anisakis simplex (Herring worm)	173
A0A0M3JYU4	A0A0M3JYU4	A0A0M3JYU4_ANISI	Eukaryotic translation initiation factor 3 subunit B (eIF3b) (Eukaryotic translation initiation factor 3 subunit 9)	ASIM_LOCUS13063	Anisakis simplex (Herring worm)	725
A0A0M3JYV2	A0A0M3JYV2	A0A0M3JYV2_ANISI	Protein C3orf33 (inferred by orthology to a human protein)	ASIM_LOCUS13072	Anisakis simplex (Herring worm)	253
A0A0M3JYV4	A0A0M3JYV4	A0A0M3JYV4_ANISI	Electron transfer flavoprotein subunit beta (Beta-ETF)	ASIM_LOCUS13074	Anisakis simplex (Herring worm)	258
A0A0M3JYV5	A0A0M3JYV5	A0A0M3JYV5_ANISI	Dihydropteridine reductase (EC 1.5.1.34) (HDHPR) (Quinoid dihydropteridine reductase)	ASIM_LOCUS13075	Anisakis simplex (Herring worm)	237
A0A0M3JYV7	A0A0M3JYV7	A0A0M3JYV7_ANISI	Prohibitin	ASIM_LOCUS13078	Anisakis simplex (Herring worm)	297
A0A0M3JYW1	A0A0M3JYW1	A0A0M3JYW1_ANISI	Oxoglutarate/malate carrier protein (inferred by orthology to a C. elegans protein)	ASIM_LOCUS13082	Anisakis simplex (Herring worm)	297
A0A0M3JYW2	A0A0M3JYW2	A0A0M3JYW2_ANISI	AP-2 complex subunit alpha	ASIM_LOCUS13083	Anisakis simplex (Herring worm)	947
A0A0M3JYW8	A0A0M3JYW8	A0A0M3JYW8_ANISI	CDGSH iron-sulfur domain-containing protein 3, mitochondrial	ASIM_LOCUS13090	Anisakis simplex (Herring worm)	156
A0A0M3JYW9	A0A0M3JYW9	A0A0M3JYW9_ANISI	Fructose-bisphosphate aldolase (EC 4.1.2.13)	ASIM_LOCUS13091	Anisakis simplex (Herring worm)	403
A0A0M3JZ38	A0A0M3JZ38	A0A0M3JZ38_ANISI	Adenosine 5'-monophosphoramidase HINT3 (Histidine triad nucleotide-binding protein 3)	ASIM_LOCUS13171	Anisakis simplex (Herring worm)	191
A0A0M3JZ52	A0A0M3JZ52	A0A0M3JZ52_ANISI	Cytochrome b-c1 complex subunit 8 (Complex III subunit 8)	ASIM_LOCUS13188	Anisakis simplex (Herring worm)	90
A0A0M3JZ53	A0A0M3JZ53	A0A0M3JZ53_ANISI	NADH dehydrogenase [ubiquinone] 1 alpha subcomplex subunit 7 (Complex I-B14.5a) (NADH-ubiquinone oxidoreductase subunit B14.5a)	ASIM_LOCUS13189	Anisakis simplex (Herring worm)	176
A0A0M3JZ90	A0A0M3JZ90	A0A0M3JZ90_ANISI	Peroxiredoxin-like 2A (Peroxiredoxin-like 2 activated in M-CSF stimulated monocytes) (Redox-regulatory protein FAM213A)	ASIM_LOCUS13234	Anisakis simplex (Herring worm)	193
A0A0M3JZA0	A0A0M3JZA0	A0A0M3JZA0_ANISI	ADP-ribosylhydrolase ARH3 (EC 3.2.1.143) (ADP-ribose glycohydrolase ARH3) (ADP-ribosylhydrolase 3) (O-acetyl-ADP-ribose deacetylase ARH3) (Poly(ADP-ribose) glycohydrolase ARH3) ([Protein ADP-ribosylarginine] hydrolase-like protein 2) ([Protein ADP-ribosylserine] hydrolase)	ASIM_LOCUS13244	Anisakis simplex (Herring worm)	304
A0A0M3JZC6	A0A0M3JZC6	A0A0M3JZC6_ANISI	A-kinase anchor protein 1, mitochondrial (inferred by orthology to a human protein)	ASIM_LOCUS13277	Anisakis simplex (Herring worm)	374
A0A0M3JZC8	A0A0M3JZC8	A0A0M3JZC8_ANISI	Secreted protein	ASIM_LOCUS13279	Anisakis simplex (Herring worm)	266
A0A0M3JZD0	A0A0M3JZD0	A0A0M3JZD0_ANISI	Heat shock 70 kDa protein 4 (inferred by orthology to a human protein)	ASIM_LOCUS13281	Anisakis simplex (Herring worm)	849
A0A0M3JZD1	A0A0M3JZD1	A0A0M3JZD1_ANISI	26S proteasome non-ATPase regulatory subunit 3 (inferred by orthology to a C. elegans protein)	ASIM_LOCUS13282	Anisakis simplex (Herring worm)	677
A0A0M3JZD5	A0A0M3JZD5	A0A0M3JZD5_ANISI	Uncharacterized protein	ASIM_LOCUS13286	Anisakis simplex (Herring worm)	220
A0A0M3JZE2	A0A0M3JZE2	A0A0M3JZE2_ANISI	LD35640p (inferred by orthology to a D. melanogaster protein)	ASIM_LOCUS13295	Anisakis simplex (Herring worm)	643
A0A0M3JZE4	A0A0M3JZE4	A0A0M3JZE4_ANISI	Ras-related protein Rab-6.1 (inferred by orthology to a C. elegans protein)	ASIM_LOCUS13297	Anisakis simplex (Herring worm)	109
A0A0M3JZE7	A0A0M3JZE7	A0A0M3JZE7_ANISI	Medium-chain specific acyl-CoA dehydrogenase, mitochondrial	ASIM_LOCUS13300	Anisakis simplex (Herring worm)	419
A0A0M3JZF0	A0A0M3JZF0	A0A0M3JZF0_ANISI	COesterase domain-containing protein	ASIM_LOCUS13304	Anisakis simplex (Herring worm)	76
A0A0M3JZG7	A0A0M3JZG7	A0A0M3JZG7_ANISI	Adducin-related protein 1 (inferred by orthology to a C. elegans protein)	ASIM_LOCUS13325	Anisakis simplex (Herring worm)	692
A0A0M3JZH0	A0A0M3JZH0	A0A0M3JZH0_ANISI	Small ribosomal subunit protein uS5 (EC 5.2.1.8) (40S ribosomal protein S2) (Rotamase PPIL1)	ASIM_LOCUS13330	Anisakis simplex (Herring worm)	444
A0A0M3JTU5	A0A0M3JTU5	A0A0M3JTU5_ANISI	Small ribosomal subunit protein uS5 (40S ribosomal protein S2)	ASIM_LOCUS11030	Anisakis simplex (Herring worm)	436
A0A0M3JZK2	A0A0M3JZK2	A0A0M3JZK2_ANISI	proteasome endopeptidase complex (EC 3.4.25.1)	ASIM_LOCUS13368	Anisakis simplex (Herring worm)	175
A0A0M3JZL1	A0A0M3JZL1	A0A0M3JZL1_ANISI	Moesin/ezrin/radixin homolog 1	ASIM_LOCUS13380	Anisakis simplex (Herring worm)	658
A0A0M3JZL4	A0A0M3JZL4	A0A0M3JZL4_ANISI	Titin	ASIM_LOCUS13383	Anisakis simplex (Herring worm)	742
A0A0M3JZM9	A0A0M3JZM9	A0A0M3JZM9_ANISI	Col_cuticle_N domain-containing protein	ASIM_LOCUS13402	Anisakis simplex (Herring worm)	300
A0A0M3JZN2	A0A0M3JZN2	A0A0M3JZN2_ANISI	small monomeric GTPase (EC 3.6.5.2)	ASIM_LOCUS13405	Anisakis simplex (Herring worm)	217
A0A0M3JZQ3	A0A0M3JZQ3	A0A0M3JZQ3_ANISI	ATP synthase subunit b	ASIM_LOCUS13429	Anisakis simplex (Herring worm)	291
A0A0M3JZR1	A0A0M3JZR1	A0A0M3JZR1_ANISI	Rab GDP dissociation inhibitor	ASIM_LOCUS13439	Anisakis simplex (Herring worm)	444
A0A0M3JZS2	A0A0M3JZS2	A0A0M3JZS2_ANISI	Transmembrane protein	ASIM_LOCUS13453	Anisakis simplex (Herring worm)	1395
A0A0M3JZS9	A0A0M3JZS9	A0A0M3JZS9_ANISI	Beta-lactamase domain-containing protein	ASIM_LOCUS13460	Anisakis simplex (Herring worm)	442
A0A0M3JZT1	A0A0M3JZT1	A0A0M3JZT1_ANISI	Translin (Component 3 of promoter of RISC)	ASIM_LOCUS13464	Anisakis simplex (Herring worm)	237
A0A0M3JZU1	A0A0M3JZU1	A0A0M3JZU1_ANISI	Microtubule-associated protein 2	ASIM_LOCUS13476	Anisakis simplex (Herring worm)	2538
A0A0M3JZU3	A0A0M3JZU3	A0A0M3JZU3_ANISI	Col_cuticle_N domain-containing protein	ASIM_LOCUS13479	Anisakis simplex (Herring worm)	308
A0A0M3JZV3	A0A0M3JZV3	A0A0M3JZV3_ANISI	Vacuolar proton pump subunit B	ASIM_LOCUS13491	Anisakis simplex (Herring worm)	1284
A0A0M3JZV7	A0A0M3JZV7	A0A0M3JZV7_ANISI	Histone H2B	ASIM_LOCUS13497	Anisakis simplex (Herring worm)	121
A0A0M3K1Y7	A0A0M3K1Y7	A0A0M3K1Y7_ANISI	Histone H2B	ASIM_LOCUS14310	Anisakis simplex (Herring worm)	121
A0A0M3K7C8	A0A0M3K7C8	A0A0M3K7C8_ANISI	Histone H2B	ASIM_LOCUS16276	Anisakis simplex (Herring worm)	141
A0A0M3JZV9	A0A0M3JZV9	A0A0M3JZV9_ANISI	Neuferricin homolog (inferred by orthology to a C. elegans protein)	ASIM_LOCUS13499	Anisakis simplex (Herring worm)	338
A0A0M3JZW6	A0A0M3JZW6	A0A0M3JZW6_ANISI	Small ribosomal subunit protein uS4 (40S ribosomal protein S9)	ASIM_LOCUS13508	Anisakis simplex (Herring worm)	194
A0A0M3K010	A0A0M3K010	A0A0M3K010_ANISI	UDP-glucuronosyltransferase (EC 2.4.1.17)	ASIM_LOCUS13557	Anisakis simplex (Herring worm)	531
A0A0M3K016	A0A0M3K016	A0A0M3K016_ANISI	Aspartyl/asparaginyl beta-hydroxylase (inferred by orthology to a human protein)	ASIM_LOCUS13565	Anisakis simplex (Herring worm)	962
A0A0M3K035	A0A0M3K035	A0A0M3K035_ANISI	Adenylosuccinate lyase (inferred by orthology to a C. elegans protein)	ASIM_LOCUS13587	Anisakis simplex (Herring worm)	350
A0A0M3K046	A0A0M3K046	A0A0M3K046_ANISI	PRA1 family protein	ASIM_LOCUS13598	Anisakis simplex (Herring worm)	257
A0A0M3K059	A0A0M3K059	A0A0M3K059_ANISI	pyruvate carboxylase (EC 6.4.1.1)	ASIM_LOCUS13613	Anisakis simplex (Herring worm)	1242
A0A0M3K064	A0A0M3K064	A0A0M3K064_ANISI	Secreted protein	ASIM_LOCUS13618	Anisakis simplex (Herring worm)	164
A0A0M3K080	A0A0M3K080	A0A0M3K080_ANISI	Protein lethal(2)essential for life (inferred by orthology to a D. melanogaster protein)	ASIM_LOCUS13636	Anisakis simplex (Herring worm)	351
A0A0M3K087	A0A0M3K087	A0A0M3K087_ANISI	26S proteasome non-ATPase regulatory subunit 14 (inferred by orthology to a C. elegans protein)	ASIM_LOCUS13643	Anisakis simplex (Herring worm)	354
A0A0M3K093	A0A0M3K093	A0A0M3K093_ANISI	Maleylacetoacetate isomerase (inferred by orthology to a human protein)	ASIM_LOCUS13649	Anisakis simplex (Herring worm)	138
A0A0M3K0A5	A0A0M3K0A5	A0A0M3K0A5_ANISI	ATP synthase subunit g, mitochondrial	ASIM_LOCUS13662	Anisakis simplex (Herring worm)	132
A0A0M3K0C1	A0A0M3K0C1	A0A0M3K0C1_ANISI	HlyD_D23 domain-containing protein	ASIM_LOCUS13681	Anisakis simplex (Herring worm)	1798
A0A0M3K0E6	A0A0M3K0E6	A0A0M3K0E6_ANISI	ATP-binding cassette sub-family F member 2 (inferred by orthology to a human protein)	ASIM_LOCUS13707	Anisakis simplex (Herring worm)	634
A0A0M3K0F3	A0A0M3K0F3	A0A0M3K0F3_ANISI	Protein-serine/threonine kinase (EC 2.7.11.-)	ASIM_LOCUS13716	Anisakis simplex (Herring worm)	399
A0A0M3K0G7	A0A0M3K0G7	A0A0M3K0G7_ANISI	La-related protein 1	ASIM_LOCUS13732	Anisakis simplex (Herring worm)	1434
A0A0M3K0J7	A0A0M3K0J7	A0A0M3K0J7_ANISI	histone acetyltransferase (EC 2.3.1.48)	ASIM_LOCUS13763	Anisakis simplex (Herring worm)	723
A0A0M3K0L5	A0A0M3K0L5	A0A0M3K0L5_ANISI	Lamin-1 (inferred by orthology to a C. elegans protein)	ASIM_LOCUS13782	Anisakis simplex (Herring worm)	660
A0A0M3K0N6	A0A0M3K0N6	A0A0M3K0N6_ANISI	Dolichyl-diphosphooligosaccharide--protein glycosyltransferase subunit 1	ASIM_LOCUS13807	Anisakis simplex (Herring worm)	595
A0A0M3K0N8	A0A0M3K0N8	A0A0M3K0N8_ANISI	fumarate hydratase (EC 4.2.1.2)	ASIM_LOCUS13809	Anisakis simplex (Herring worm)	700
A0A0M3J7M6	A0A0M3J7M6	A0A0M3J7M6_ANISI	Uncharacterized protein	ASIM_LOCUS3407	Anisakis simplex (Herring worm)	204
A0A0M3K0Q8	A0A0M3K0Q8	A0A0M3K0Q8_ANISI	LIM and SH3 domain protein (inferred by orthology to a C. elegans protein)	ASIM_LOCUS13833	Anisakis simplex (Herring worm)	432
A0A0M3K0Q9	A0A0M3K0Q9	A0A0M3K0Q9_ANISI	Heat shock protein 60	ASIM_LOCUS13834	Anisakis simplex (Herring worm)	479
A0A0M3K4G1	A0A0M3K4G1	A0A0M3K4G1_ANISI	Heat shock protein 60	ASIM_LOCUS15259 ASIM_LOCUS920	Anisakis simplex (Herring worm)	405
A0A3P6PX58	A0A3P6PX58	A0A3P6PX58_ANISI	Uncharacterized protein	ASIM_LOCUS4789	Anisakis simplex (Herring worm)	141
A0A0M3K0R2	A0A0M3K0R2	A0A0M3K0R2_ANISI	Col_cuticle_N domain-containing protein	ASIM_LOCUS13837	Anisakis simplex (Herring worm)	299
A0A0M3K8E8	A0A0M3K8E8	A0A0M3K8E8_ANISI	Col_cuticle_N domain-containing protein	ASIM_LOCUS16646	Anisakis simplex (Herring worm)	220
A0A158PNM0	A0A158PNM0	A0A158PNM0_ANISI	Col_cuticle_N domain-containing protein	ASIM_LOCUS11889	Anisakis simplex (Herring worm)	610
A0A0M3J2F9	A0A0M3J2F9	A0A0M3J2F9_ANISI	Collagen triple helix repeat protein	ASIM_LOCUS1592	Anisakis simplex (Herring worm)	235
A0A0M3K0S1	A0A0M3K0S1	A0A0M3K0S1_ANISI	2-oxoglutarate dehydrogenase, mitochondrial (EC 1.2.4.2) (2-oxoglutarate dehydrogenase complex component E1) (Alpha-ketoglutarate dehydrogenase)	ASIM_LOCUS13847	Anisakis simplex (Herring worm)	1072
A0A3P6SZK1	A0A3P6SZK1	A0A3P6SZK1_ANISI	2-oxoglutarate dehydrogenase, mitochondrial (EC 1.2.4.2) (2-oxoglutarate dehydrogenase complex component E1)	ASIM_LOCUS16907	Anisakis simplex (Herring worm)	797
A0A0M3K0U6	A0A0M3K0U6	A0A0M3K0U6_ANISI	SH2 domain-containing protein	ASIM_LOCUS13874	Anisakis simplex (Herring worm)	744
A0A0M3K0W1	A0A0M3K0W1	A0A0M3K0W1_ANISI	3-ketoacyl-CoA thiolase, mitochondrial (inferred by orthology to a human protein)	ASIM_LOCUS13890	Anisakis simplex (Herring worm)	497
A0A0M3KAB0	A0A0M3KAB0	A0A0M3KAB0_ANISI	Acetyl-CoA acetyltransferase, mitochondrial (inferred by orthology to a human protein)	ASIM_LOCUS17308	Anisakis simplex (Herring worm)	411
A0A0M3K0Y9	A0A0M3K0Y9	A0A0M3K0Y9_ANISI	N-acetyl-D-glucosamine kinase (EC 2.7.1.59) (GlcNAc kinase)	ASIM_LOCUS13920	Anisakis simplex (Herring worm)	539
A0A0M3K0Z0	A0A0M3K0Z0	A0A0M3K0Z0_ANISI	Calcium-transporting ATPase (EC 7.2.2.10)	Ca-P60A ASIM_LOCUS13921	Anisakis simplex (Herring worm)	1057
A0A0M3K0Z8	A0A0M3K0Z8	A0A0M3K0Z8_ANISI	Myosin N-terminal SH3-like domain-containing protein	ASIM_LOCUS13931	Anisakis simplex (Herring worm)	157
A0A0M3K107	A0A0M3K107	A0A0M3K107_ANISI	Oxidation resistance protein 1	ASIM_LOCUS13940	Anisakis simplex (Herring worm)	952
A0A0M3K109	A0A0M3K109	A0A0M3K109_ANISI	Signal recognition particle subunit SRP68 (Signal recognition particle 68 kDa protein)	ASIM_LOCUS13942	Anisakis simplex (Herring worm)	534
A0A0M3K120	A0A0M3K120	A0A0M3K120_ANISI	T-complex protein 1 subunit theta (CCT-theta)	ASIM_LOCUS13955	Anisakis simplex (Herring worm)	560
A0A0M3K138	A0A0M3K138	A0A0M3K138_ANISI	Long-chain-fatty-acid--CoA ligase (EC 6.2.1.3)	ASIM_LOCUS13978	Anisakis simplex (Herring worm)	680
A0A0M3J210	A0A0M3J210	A0A0M3J210_ANISI	long-chain-fatty-acid--CoA ligase (EC 6.2.1.3)	ASIM_LOCUS1443	Anisakis simplex (Herring worm)	376
A0A0M3KCC8	A0A0M3KCC8	A0A0M3KCC8_ANISI	long-chain-fatty-acid--CoA ligase (EC 6.2.1.3)	ASIM_LOCUS18026	Anisakis simplex (Herring worm)	279
A0A3P6NPM5	A0A3P6NPM5	A0A3P6NPM5_ANISI	AMP-binding enzyme C-terminal domain-containing protein	ASIM_LOCUS2552	Anisakis simplex (Herring worm)	150
A0A3P6TYR6	A0A3P6TYR6	A0A3P6TYR6_ANISI	Uncharacterized protein	ASIM_LOCUS19655	Anisakis simplex (Herring worm)	239
A0A0M3K184	A0A0M3K184	A0A0M3K184_ANISI	Ornithine aminotransferase (EC 2.6.1.13)	ASIM_LOCUS14029	Anisakis simplex (Herring worm)	303
A0A0M3K191	A0A0M3K191	A0A0M3K191_ANISI	sphinganine-1-phosphate aldolase (EC 4.1.2.27) (Sphingosine-1-phosphate aldolase)	ASIM_LOCUS14038	Anisakis simplex (Herring worm)	497
A0A0M3K198	A0A0M3K198	A0A0M3K198_ANISI	Transmembrane protein	ASIM_LOCUS14045	Anisakis simplex (Herring worm)	503
A0A0M3K1A0	A0A0M3K1A0	A0A0M3K1A0_ANISI	Sodium/potassium-transporting ATPase subunit beta	ASIM_LOCUS14048	Anisakis simplex (Herring worm)	309
A0A0M3K1A3	A0A0M3K1A3	A0A0M3K1A3_ANISI	SH3 domain-containing protein	ASIM_LOCUS14052	Anisakis simplex (Herring worm)	433
A0A0M3K1B9	A0A0M3K1B9	A0A0M3K1B9_ANISI	MFS domain-containing protein	ASIM_LOCUS14068	Anisakis simplex (Herring worm)	576
A0A0M3K1C5	A0A0M3K1C5	A0A0M3K1C5_ANISI	EF-hand domain-containing protein	ASIM_LOCUS14074	Anisakis simplex (Herring worm)	77
A0A0M3K1D0	A0A0M3K1D0	A0A0M3K1D0_ANISI	Electron transfer flavoprotein-ubiquinone oxidoreductase (ETF-QO) (EC 1.5.5.1)	ASIM_LOCUS14079	Anisakis simplex (Herring worm)	513
A0A0M3K1D3	A0A0M3K1D3	A0A0M3K1D3_ANISI	Neurabin-1	ASIM_LOCUS14082	Anisakis simplex (Herring worm)	764
A0A0M3K1E4	A0A0M3K1E4	A0A0M3K1E4_ANISI	Zinc finger protein unc-98 (Uncoordinated protein 98)	ASIM_LOCUS14094	Anisakis simplex (Herring worm)	227
A0A0M3K1E8	A0A0M3K1E8	A0A0M3K1E8_ANISI	arginine kinase (EC 2.7.3.3)	ASIM_LOCUS14097	Anisakis simplex (Herring worm)	107
A0A0M3K1F9	A0A0M3K1F9	A0A0M3K1F9_ANISI	Vesicle-fusing ATPase (EC 3.6.4.6)	ASIM_LOCUS14111	Anisakis simplex (Herring worm)	778
A0A0M3K1G1	A0A0M3K1G1	A0A0M3K1G1_ANISI	PB1 domain-containing protein	ASIM_LOCUS14113	Anisakis simplex (Herring worm)	354
A0A0M3K1G9	A0A0M3K1G9	A0A0M3K1G9_ANISI	Arrestin_C domain-containing protein	ASIM_LOCUS14121	Anisakis simplex (Herring worm)	407
A0A0M3K1H4	A0A0M3K1H4	A0A0M3K1H4_ANISI	Isocitrate dehydrogenase [NAD] subunit, mitochondrial	ASIM_LOCUS14128	Anisakis simplex (Herring worm)	656
A0A0M3K1I1	A0A0M3K1I1	A0A0M3K1I1_ANISI	Translation initiation factor eIF2B subunit delta (eIF2B GDP-GTP exchange factor subunit delta)	ASIM_LOCUS14135	Anisakis simplex (Herring worm)	563
A0A0M3K1I7	A0A0M3K1I7	A0A0M3K1I7_ANISI	Splicing factor U2AF subunit (U2 snRNP auxiliary factor large subunit)	ASIM_LOCUS14141	Anisakis simplex (Herring worm)	572
A0A0M3K1M2	A0A0M3K1M2	A0A0M3K1M2_ANISI	Unconventional myosin-Id (inferred by orthology to a human protein)	ASIM_LOCUS14182	Anisakis simplex (Herring worm)	1023
A0A0M3K1M6	A0A0M3K1M6	A0A0M3K1M6_ANISI	KH_9 domain-containing protein	ASIM_LOCUS14186	Anisakis simplex (Herring worm)	527
A0A0M3K1N1	A0A0M3K1N1	A0A0M3K1N1_ANISI	RNA-splicing ligase RtcB homolog (EC 6.5.1.8) (3'-phosphate/5'-hydroxy nucleic acid ligase)	ASIM_LOCUS14192	Anisakis simplex (Herring worm)	515
A0A0M3K1N6	A0A0M3K1N6	A0A0M3K1N6_ANISI	Sulfide:quinone oxidoreductase, mitochondrial (EC 1.8.5.8) (Sulfide quinone oxidoreductase)	ASIM_LOCUS14198	Anisakis simplex (Herring worm)	417
A0A0M3K1N9	A0A0M3K1N9	A0A0M3K1N9_ANISI	alpha-glucosidase (EC 3.2.1.20)	ASIM_LOCUS14201	Anisakis simplex (Herring worm)	775
A0A0M3K1Q7	A0A0M3K1Q7	A0A0M3K1Q7_ANISI	MFS domain-containing protein	ASIM_LOCUS14221	Anisakis simplex (Herring worm)	335
A0A0M3K1R0	A0A0M3K1R0	A0A0M3K1R0_ANISI	Vesicle-associated membrane protein 7 (Synaptobrevin-like protein 1)	ASIM_LOCUS14224	Anisakis simplex (Herring worm)	247
A0A0M3K1U4	A0A0M3K1U4	A0A0M3K1U4_ANISI	SCP domain-containing protein	ASIM_LOCUS14262	Anisakis simplex (Herring worm)	225
A0A0M3K1X3	A0A0M3K1X3	A0A0M3K1X3_ANISI	40S ribosomal protein S6	ASIM_LOCUS14295	Anisakis simplex (Herring worm)	248
A0A0M3K1X9	A0A0M3K1X9	A0A0M3K1X9_ANISI	alanine transaminase (EC 2.6.1.2)	ASIM_LOCUS14301	Anisakis simplex (Herring worm)	359
A0A0M3K1Y0	A0A0M3K1Y0	A0A0M3K1Y0_ANISI	Vitellogenin domain-containing protein	ASIM_LOCUS14302	Anisakis simplex (Herring worm)	1681
A0A0M3K1Z2	A0A0M3K1Z2	A0A0M3K1Z2_ANISI	Steroidogenic acute regulatory-like protein 1 (inferred by orthology to a C. elegans protein)	ASIM_LOCUS14316	Anisakis simplex (Herring worm)	250
A0A0M3K208	A0A0M3K208	A0A0M3K208_ANISI	Uncharacterized protein	ASIM_LOCUS14333	Anisakis simplex (Herring worm)	212
A0A0M3K209	A0A0M3K209	A0A0M3K209_ANISI	Glutathione S-transferase kappa 1 (EC 2.5.1.18) (GST class-kappa)	ASIM_LOCUS14334	Anisakis simplex (Herring worm)	168
A0A0M3K213	A0A0M3K213	A0A0M3K213_ANISI	Enoyl-CoA delta isomerase 2, mitochondrial (inferred by orthology to a human protein)	ASIM_LOCUS14340	Anisakis simplex (Herring worm)	372
A0A0M3K214	A0A0M3K214	A0A0M3K214_ANISI	cathepsin X (EC 3.4.18.1)	ASIM_LOCUS14341	Anisakis simplex (Herring worm)	305
A0A0M3K215	A0A0M3K215	A0A0M3K215_ANISI	Histidine triad nucleotide-binding protein 1 (inferred by orthology to a C. elegans protein)	ASIM_LOCUS14342	Anisakis simplex (Herring worm)	159
A0A0M3K219	A0A0M3K219	A0A0M3K219_ANISI	ATP synthase subunit beta (EC 7.1.2.2)	ASIM_LOCUS14347	Anisakis simplex (Herring worm)	514
A0A0M3K222	A0A0M3K222	A0A0M3K222_ANISI	IMP dehydrogenase (EC 1.1.1.205)	ASIM_LOCUS14351	Anisakis simplex (Herring worm)	552
A0A0M3K232	A0A0M3K232	A0A0M3K232_ANISI	Voltage-dependent anion-selective channel protein 3	ASIM_LOCUS14363	Anisakis simplex (Herring worm)	249
A0A0M3K239	A0A0M3K239	A0A0M3K239_ANISI	O-fucosyltransferase family protein	ASIM_LOCUS14372	Anisakis simplex (Herring worm)	350
A0A0M3K241	A0A0M3K241	A0A0M3K241_ANISI	Large ribosomal subunit protein mL45 (39S ribosomal protein L45, mitochondrial)	ASIM_LOCUS14376	Anisakis simplex (Herring worm)	346
A0A0M3K252	A0A0M3K252	A0A0M3K252_ANISI	Col_cuticle_N domain-containing protein	ASIM_LOCUS14388	Anisakis simplex (Herring worm)	293
A0A0M3K255	A0A0M3K255	A0A0M3K255_ANISI	Sepiapterin reductase (inferred by orthology to a human protein)	ASIM_LOCUS14391	Anisakis simplex (Herring worm)	328
A0A0M3K269	A0A0M3K269	A0A0M3K269_ANISI	40S ribosomal protein S24	ASIM_LOCUS14407	Anisakis simplex (Herring worm)	131
A0A0M3K294	A0A0M3K294	A0A0M3K294_ANISI	Leukotriene A-4 hydrolase (inferred by orthology to a human protein)	ASIM_LOCUS14433	Anisakis simplex (Herring worm)	608
A0A0M3K299	A0A0M3K299	A0A0M3K299_ANISI	Metalloendopeptidase (EC 3.4.24.-)	ASIM_LOCUS14439	Anisakis simplex (Herring worm)	189
A0A0M3K2A9	A0A0M3K2A9	A0A0M3K2A9_ANISI	Small ribosomal subunit protein RACK1	ASIM_LOCUS14451	Anisakis simplex (Herring worm)	322
A0A0M3K2B2	A0A0M3K2B2	A0A0M3K2B2_ANISI	Beta-galactosidase (EC 3.2.1.23)	ASIM_LOCUS14455	Anisakis simplex (Herring worm)	696
A0A0M3K2C4	A0A0M3K2C4	A0A0M3K2C4_ANISI	Eukaryotic translation initiation factor 3 subunit E (eIF3e) (Eukaryotic translation initiation factor 3 subunit 6)	ASIM_LOCUS14469	Anisakis simplex (Herring worm)	462
A0A0M3K2E7	A0A0M3K2E7	A0A0M3K2E7_ANISI	Endothelial differentiation-related factor 1 (inferred by orthology to a human protein)	ASIM_LOCUS14496	Anisakis simplex (Herring worm)	154
A0A0M3K2H1	A0A0M3K2H1	A0A0M3K2H1_ANISI	Proteasome subunit alpha type	ASIM_LOCUS14526	Anisakis simplex (Herring worm)	233
A0A0M3K2I1	A0A0M3K2I1	A0A0M3K2I1_ANISI	60S ribosomal protein L7a	ASIM_LOCUS14536	Anisakis simplex (Herring worm)	240
A0A3P6TMJ0	A0A3P6TMJ0	A0A3P6TMJ0_ANISI	60S ribosomal protein L7a	ASIM_LOCUS19108	Anisakis simplex (Herring worm)	90
A0A0M3K2K1	A0A0M3K2K1	A0A0M3K2K1_ANISI	Large ribosomal subunit protein uL2 (60S ribosomal protein L8)	ASIM_LOCUS14562	Anisakis simplex (Herring worm)	260
A0A0M3K2K5	A0A0M3K2K5	A0A0M3K2K5_ANISI	Phage protein	ASIM_LOCUS14561	Anisakis simplex (Herring worm)	170
A0A0M3K2L4	A0A0M3K2L4	A0A0M3K2L4_ANISI	Uncharacterized protein	ASIM_LOCUS14576	Anisakis simplex (Herring worm)	496
A0A0M3K3D6	A0A0M3K3D6	A0A0M3K3D6_ANISI	S9 family peptidase	ASIM_LOCUS14884	Anisakis simplex (Herring worm)	195
A0A0M3K2M8	A0A0M3K2M8	A0A0M3K2M8_ANISI	Probable enoyl-CoA hydratase, mitochondrial (EC 4.2.1.17)	ASIM_LOCUS14592	Anisakis simplex (Herring worm)	289
A0A0M3K2N9	A0A0M3K2N9	A0A0M3K2N9_ANISI	Medium-chain specific acyl-CoA dehydrogenase, mitochondrial	ASIM_LOCUS14604	Anisakis simplex (Herring worm)	616
A0A0M3K2P0	A0A0M3K2P0	A0A0M3K2P0_ANISI	Insulin-like growth factor 2 mRNA-binding protein 3	ASIM_LOCUS14606	Anisakis simplex (Herring worm)	671
A0A0M3K2P3	A0A0M3K2P3	A0A0M3K2P3_ANISI	Glycine--tRNA ligase (EC 6.1.1.14) (Diadenosine tetraphosphate synthetase) (Glycyl-tRNA synthetase)	ASIM_LOCUS14609	Anisakis simplex (Herring worm)	792
A0A0M3K2P7	A0A0M3K2P7	A0A0M3K2P7_ANISI	Small ribosomal subunit protein eS1	ASIM_LOCUS14614	Anisakis simplex (Herring worm)	257
A0A0M3JN26	A0A0M3JN26	A0A0M3JN26_ANISI	40S ribosomal protein S3a (inferred by orthology to a human protein)	ASIM_LOCUS8806	Anisakis simplex (Herring worm)	84
A0A0M3K2R2	A0A0M3K2R2	A0A0M3K2R2_ANISI	Myosin motor domain-containing protein	ASIM_LOCUS14635	Anisakis simplex (Herring worm)	1875
A0A0M3JNK4	A0A0M3JNK4	A0A0M3JNK4_ANISI	Myosin motor domain-containing protein	ASIM_LOCUS8990	Anisakis simplex (Herring worm)	90
A0A0M3KIW8	A0A0M3KIW8	A0A0M3KIW8_ANISI	Myosin motor domain-containing protein	ASIM_LOCUS20316	Anisakis simplex (Herring worm)	148
A0A0M3K2T2	A0A0M3K2T2	A0A0M3K2T2_ANISI	Aldehyde dehydrogenase	ASIM_LOCUS14657	Anisakis simplex (Herring worm)	519
A0A0M3K2T6	A0A0M3K2T6	A0A0M3K2T6_ANISI	Succinate--CoA ligase [ADP-forming] subunit beta, mitochondrial (EC 6.2.1.5) (ATP-specific succinyl-CoA synthetase subunit beta) (A-SCS) (Succinyl-CoA synthetase beta-A chain) (SCS-betaA)	ASIM_LOCUS14663	Anisakis simplex (Herring worm)	420
A0A0M3K2U5	A0A0M3K2U5	A0A0M3K2U5_ANISI	Glycerol-3-phosphate dehydrogenase (EC 1.1.5.3)	ASIM_LOCUS14675	Anisakis simplex (Herring worm)	737
A0A0M3K2Y3	A0A0M3K2Y3	A0A0M3K2Y3_ANISI	Glyceraldehyde-3-phosphate dehydrogenase (EC 1.2.1.12)	ASIM_LOCUS14719 ASIM_LOCUS15678	Anisakis simplex (Herring worm)	360
A0A0M3K2Z8	A0A0M3K2Z8	A0A0M3K2Z8_ANISI	eEF-1B gamma	ASIM_LOCUS14737	Anisakis simplex (Herring worm)	387
A0A0M3K325	A0A0M3K325	A0A0M3K325_ANISI	EIF3g domain-containing protein	ASIM_LOCUS14766	Anisakis simplex (Herring worm)	132
A0A0M3K330	A0A0M3K330	A0A0M3K330_ANISI	V-type proton ATPase subunit a	ASIM_LOCUS14772	Anisakis simplex (Herring worm)	446
A0A0M3K332	A0A0M3K332	A0A0M3K332_ANISI	Leucine aminopeptidase 1 (inferred by orthology to a C. elegans protein)	ASIM_LOCUS14774	Anisakis simplex (Herring worm)	440
A0A0M3K336	A0A0M3K336	A0A0M3K336_ANISI	Large ribosomal subunit protein eL22 (60S ribosomal protein L22)	ASIM_LOCUS14778	Anisakis simplex (Herring worm)	194
A0A0M3K342	A0A0M3K342	A0A0M3K342_ANISI	S-adenosylmethionine mitochondrial carrier protein (inferred by orthology to a human protein)	ASIM_LOCUS14786	Anisakis simplex (Herring worm)	113
A0A0M3K364	A0A0M3K364	A0A0M3K364_ANISI	Hsp90 co-chaperone (Tebp), putative (inferred by orthology to a S. mansoni protein)	ASIM_LOCUS14810	Anisakis simplex (Herring worm)	216
A0A0M3K366	A0A0M3K366	A0A0M3K366_ANISI	Transthyretin-like family protein	ASIM_LOCUS14812	Anisakis simplex (Herring worm)	109
A0A0M3K367	A0A0M3K367	A0A0M3K367_ANISI	Small ribosomal subunit protein uS5m (28S ribosomal protein S5, mitochondrial)	ASIM_LOCUS14813	Anisakis simplex (Herring worm)	963
A0A0M3K398	A0A0M3K398	A0A0M3K398_ANISI	Annexin	ASIM_LOCUS14847	Anisakis simplex (Herring worm)	317
A0A0M3K3A4	A0A0M3K3A4	A0A0M3K3A4_ANISI	Galectin	ASIM_LOCUS14851	Anisakis simplex (Herring worm)	306
A0A0M3K3E0	A0A0M3K3E0	A0A0M3K3E0_ANISI	S-adenosylmethionine synthase (EC 2.5.1.6)	ASIM_LOCUS14888	Anisakis simplex (Herring worm)	354
A0A0M3K3E5	A0A0M3K3E5	A0A0M3K3E5_ANISI	Protein Mo25 (inferred by orthology to a D. melanogaster protein)	ASIM_LOCUS14893	Anisakis simplex (Herring worm)	333
A0A0M3K3F2	A0A0M3K3F2	A0A0M3K3F2_ANISI	AMPK1_CBM domain-containing protein	ASIM_LOCUS14900	Anisakis simplex (Herring worm)	328
A0A0M3K3F6	A0A0M3K3F6	A0A0M3K3F6_ANISI	chitin synthase (EC 2.4.1.16)	ASIM_LOCUS14904	Anisakis simplex (Herring worm)	1071
A0A0M3K3H1	A0A0M3K3H1	A0A0M3K3H1_ANISI	Secreted protein	ASIM_LOCUS14919	Anisakis simplex (Herring worm)	92
A0A0M3K3J2	A0A0M3K3J2	A0A0M3K3J2_ANISI	Lin-5	ASIM_LOCUS14940	Anisakis simplex (Herring worm)	971
A0A0M3K3L3	A0A0M3K3L3	A0A0M3K3L3_ANISI	Mitochondrial fission 1 protein	ASIM_LOCUS14961	Anisakis simplex (Herring worm)	152
A0A0M3K3L8	A0A0M3K3L8	A0A0M3K3L8_ANISI	Acyl-CoA:lysophosphatidylglycerol acyltransferase 1 (inferred by orthology to a human protein)	ASIM_LOCUS14968	Anisakis simplex (Herring worm)	315
A0A0M3K3M8	A0A0M3K3M8	A0A0M3K3M8_ANISI	Glutathione peroxidase	ASIM_LOCUS14976	Anisakis simplex (Herring worm)	175
A0A0M3K3N5	A0A0M3K3N5	A0A0M3K3N5_ANISI	Xaa-Pro dipeptidase (EC 3.4.13.9) (Imidodipeptidase) (Peptidase D) (Proline dipeptidase)	ASIM_LOCUS14983	Anisakis simplex (Herring worm)	467
A0A0M3K3Q1	A0A0M3K3Q1	A0A0M3K3Q1_ANISI	Biopolymer transporter Tol	ASIM_LOCUS14999	Anisakis simplex (Herring worm)	701
A0A0M3K5W9	A0A0M3K5W9	A0A0M3K5W9_ANISI	Protein TolB	ASIM_LOCUS15767	Anisakis simplex (Herring worm)	785
A0A0M3KBV3	A0A0M3KBV3	A0A0M3KBV3_ANISI	WD40-like Beta Propeller Repeat	ASIM_LOCUS17851	Anisakis simplex (Herring worm)	289
A0A0M3K3Q2	A0A0M3K3Q2	A0A0M3K3Q2_ANISI	Zinc finger protein 277 (inferred by orthology to a human protein)	ASIM_LOCUS15000	Anisakis simplex (Herring worm)	758
A0A0M3K3S0	A0A0M3K3S0	A0A0M3K3S0_ANISI	cGMP-dependent protein kinase (EC 2.7.11.12)	ASIM_LOCUS15018	Anisakis simplex (Herring worm)	693
A0A0M3K3S4	A0A0M3K3S4	A0A0M3K3S4_ANISI	NADH dehydrogenase [ubiquinone] flavoprotein 1, mitochondrial (EC 7.1.1.2)	ASIM_LOCUS15022	Anisakis simplex (Herring worm)	474
A0A0M3K3V9	A0A0M3K3V9	A0A0M3K3V9_ANISI	Galectin	ASIM_LOCUS15057	Anisakis simplex (Herring worm)	214
A0A0M3K3W4	A0A0M3K3W4	A0A0M3K3W4_ANISI	LsmAD domain-containing protein	ASIM_LOCUS15062	Anisakis simplex (Herring worm)	1269
A0A0M3K3W5	A0A0M3K3W5	A0A0M3K3W5_ANISI	40S ribosomal protein S14 (inferred by orthology to a C. elegans protein)	ASIM_LOCUS15063	Anisakis simplex (Herring worm)	151
A0A0M3K3X5	A0A0M3K3X5	A0A0M3K3X5_ANISI	Reticulocyte-binding protein 2 homolog a (inferred by orthology to a human protein)	ASIM_LOCUS15073	Anisakis simplex (Herring worm)	704
A0A0M3KEF6	A0A0M3KEF6	A0A0M3KEF6_ANISI	Uncharacterized protein	ASIM_LOCUS18754	Anisakis simplex (Herring worm)	442
A0A0M3K3X7	A0A0M3K3X7	A0A0M3K3X7_ANISI	inorganic diphosphatase (EC 3.6.1.1) (Pyrophosphate phospho-hydrolase)	ASIM_LOCUS15075	Anisakis simplex (Herring worm)	306
A0A0M3K3Z7	A0A0M3K3Z7	A0A0M3K3Z7_ANISI	MFS domain-containing protein	ASIM_LOCUS15095	Anisakis simplex (Herring worm)	403
A0A0M3K3Z8	A0A0M3K3Z8	A0A0M3K3Z8_ANISI	Aminopeptidase (EC 3.4.11.-)	ASIM_LOCUS15096	Anisakis simplex (Herring worm)	836
A0A0M3K404	A0A0M3K404	A0A0M3K404_ANISI	Myosin heavy chain-like (inferred by orthology to a D. melanogaster protein)	ASIM_LOCUS15102	Anisakis simplex (Herring worm)	1588
A0A0M3K405	A0A0M3K405	A0A0M3K405_ANISI	Probable 26S proteasome regulatory subunit rpn-6.1 (inferred by orthology to a C. elegans protein)	ASIM_LOCUS15103	Anisakis simplex (Herring worm)	1468
A0A0M3K419	A0A0M3K419	A0A0M3K419_ANISI	V-type proton ATPase subunit D (inferred by orthology to a C. elegans protein)	ASIM_LOCUS15117	Anisakis simplex (Herring worm)	256
A0A0M3K438	A0A0M3K438	A0A0M3K438_ANISI	ACAS_N domain-containing protein	ASIM_LOCUS15136	Anisakis simplex (Herring worm)	103
A0A0M3K439	A0A0M3K439	A0A0M3K439_ANISI	acetate--CoA ligase (EC 6.2.1.1)	ASIM_LOCUS15137	Anisakis simplex (Herring worm)	570
A0A0M3KG28	A0A0M3KG28	A0A0M3KG28_ANISI	acetate--CoA ligase (EC 6.2.1.1)	ASIM_LOCUS19326	Anisakis simplex (Herring worm)	261
A0A3P6PAA9	A0A3P6PAA9	A0A3P6PAA9_ANISI	acetate--CoA ligase (EC 6.2.1.1)	ASIM_LOCUS7752	Anisakis simplex (Herring worm)	84
A0A0M3K444	A0A0M3K444	A0A0M3K444_ANISI	Fructose-bisphosphate aldolase (EC 4.1.2.13)	ASIM_LOCUS15142	Anisakis simplex (Herring worm)	364
A0A0M3K458	A0A0M3K458	A0A0M3K458_ANISI	SCP domain-containing protein	ASIM_LOCUS15156	Anisakis simplex (Herring worm)	211
A0A0M3K470	A0A0M3K470	A0A0M3K470_ANISI	TOG domain-containing protein	ASIM_LOCUS15168	Anisakis simplex (Herring worm)	751
A0A0M3K480	A0A0M3K480	A0A0M3K480_ANISI	Glutamate carboxypeptidase 2 homolog (inferred by orthology to a C. elegans protein)	ASIM_LOCUS15178	Anisakis simplex (Herring worm)	615
A0A0M3K487	A0A0M3K487	A0A0M3K487_ANISI	BTB_2 domain-containing protein	ASIM_LOCUS15185	Anisakis simplex (Herring worm)	223
A0A0M3K491	A0A0M3K491	A0A0M3K491_ANISI	Acireductone dioxygenase (Acireductone dioxygenase (Fe(2+)-requiring)) (ARD') (Fe-ARD) (EC 1.13.11.54) (Acireductone dioxygenase (Ni(2+)-requiring)) (ARD) (Ni-ARD) (EC 1.13.11.53)	ASIM_LOCUS15189	Anisakis simplex (Herring worm)	210
A0A0M3K4B4	A0A0M3K4B4	A0A0M3K4B4_ANISI	MFS domain-containing protein	ASIM_LOCUS15212	Anisakis simplex (Herring worm)	532
A0A0M3K4D1	A0A0M3K4D1	A0A0M3K4D1_ANISI	sphinganine-1-phosphate aldolase (EC 4.1.2.27) (Sphingosine-1-phosphate aldolase)	ASIM_LOCUS15229	Anisakis simplex (Herring worm)	351
A0A0M3K4D6	A0A0M3K4D6	A0A0M3K4D6_ANISI	Ground-like domain-containing protein	ASIM_LOCUS15234	Anisakis simplex (Herring worm)	109
A0A0M3K4F3	A0A0M3K4F3	A0A0M3K4F3_ANISI	Lipase_3 domain-containing protein	ASIM_LOCUS15251	Anisakis simplex (Herring worm)	342
A0A0M3K4F6	A0A0M3K4F6	A0A0M3K4F6_ANISI	Integrin alpha pat-2 (inferred by orthology to a C. elegans protein)	ASIM_LOCUS15254	Anisakis simplex (Herring worm)	987
A0A0M3K4H2	A0A0M3K4H2	A0A0M3K4H2_ANISI	glutamate dehydrogenase [NAD(P)(+)] (EC 1.4.1.3)	ASIM_LOCUS15270	Anisakis simplex (Herring worm)	551
A0A0M3JCR4	A0A0M3JCR4	A0A0M3JCR4_ANISI	Glutamate dehydrogenase, mitochondrial (inferred by orthology to a D. melanogaster protein)	ASIM_LOCUS5196	Anisakis simplex (Herring worm)	221
A0A0M3JJL8	A0A0M3JJL8	A0A0M3JJL8_ANISI	Glutamate dehydrogenase, mitochondrial (inferred by orthology to a D. melanogaster protein)	ASIM_LOCUS7602	Anisakis simplex (Herring worm)	99
A0A0M3JKN5	A0A0M3JKN5	A0A0M3JKN5_ANISI	Glutamate dehydrogenase, mitochondrial (inferred by orthology to a D. melanogaster protein)	ASIM_LOCUS7970	Anisakis simplex (Herring worm)	92
A0A0M3K4I5	A0A0M3K4I5	A0A0M3K4I5_ANISI	Charged multivesicular body protein 2a (inferred by orthology to a human protein)	ASIM_LOCUS15283	Anisakis simplex (Herring worm)	220
A0A0M3K4K4	A0A0M3K4K4	A0A0M3K4K4_ANISI	Transthyretin-like family protein	ASIM_LOCUS15302	Anisakis simplex (Herring worm)	151
A0A0M3K4L7	A0A0M3K4L7	A0A0M3K4L7_ANISI	2-Hacid_dh domain-containing protein	ASIM_LOCUS15315	Anisakis simplex (Herring worm)	172
A0A0M3K4N1	A0A0M3K4N1	A0A0M3K4N1_ANISI	Cytochrome c oxidase subunit 4	ASIM_LOCUS15329	Anisakis simplex (Herring worm)	194
A0A0M3K4P0	A0A0M3K4P0	A0A0M3K4P0_ANISI	Suppressor/enhancer of lin-12 protein 9 (inferred by orthology to a C. elegans protein)	ASIM_LOCUS15338	Anisakis simplex (Herring worm)	203
A0A0M3K4P8	A0A0M3K4P8	A0A0M3K4P8_ANISI	Heat shock protein 75 kDa, mitochondrial (inferred by orthology to a human protein)	ASIM_LOCUS15346	Anisakis simplex (Herring worm)	386
A0A0M3K4R1	A0A0M3K4R1	A0A0M3K4R1_ANISI	Large ribosomal subunit protein eL31 (60S ribosomal protein L31)	ASIM_LOCUS15359 ASIM_LOCUS2383	Anisakis simplex (Herring worm)	127
A0A0M3K4U2	A0A0M3K4U2	A0A0M3K4U2_ANISI	Citrate transport protein	ASIM_LOCUS15390	Anisakis simplex (Herring worm)	335
A0A0M3K4U7	A0A0M3K4U7	A0A0M3K4U7_ANISI	PID domain-containing protein	ASIM_LOCUS15395	Anisakis simplex (Herring worm)	358
A0A0M3K4U8	A0A0M3K4U8	A0A0M3K4U8_ANISI	Muscle M-line assembly protein unc-89 (inferred by orthology to a C. elegans protein)	ASIM_LOCUS15396	Anisakis simplex (Herring worm)	295
A0A0M3K4V7	A0A0M3K4V7	A0A0M3K4V7_ANISI	H/ACA ribonucleoprotein complex subunit	ASIM_LOCUS15405	Anisakis simplex (Herring worm)	263
A0A0M3K4Z1	A0A0M3K4Z1	A0A0M3K4Z1_ANISI	1-acyl-sn-glycerol-3-phosphate acyltransferase (EC 2.3.1.51)	ASIM_LOCUS15439	Anisakis simplex (Herring worm)	226
A0A0M3K503	A0A0M3K503	A0A0M3K503_ANISI	SH3 domain-containing protein	ASIM_LOCUS15451	Anisakis simplex (Herring worm)	717
A0A0M3K505	A0A0M3K505	A0A0M3K505_ANISI	Aspartate--tRNA ligase, cytoplasmic (EC 6.1.1.12) (Aspartyl-tRNA synthetase)	ASIM_LOCUS15453	Anisakis simplex (Herring worm)	523
A0A0M3K522	A0A0M3K522	A0A0M3K522_ANISI	SWIB domain-containing protein	ASIM_LOCUS15470	Anisakis simplex (Herring worm)	307
A0A0M3K529	A0A0M3K529	A0A0M3K529_ANISI	Citrate synthase	ASIM_LOCUS15477	Anisakis simplex (Herring worm)	387
A0A0M3K551	A0A0M3K551	A0A0M3K551_ANISI	Elongation factor 1-alpha	ASIM_LOCUS15499	Anisakis simplex (Herring worm)	465
A0A0M3K573	A0A0M3K573	A0A0M3K573_ANISI	Regulator of chromosome condensation (inferred by orthology to a C. elegans protein)	ASIM_LOCUS15521	Anisakis simplex (Herring worm)	646
A0A0M3K580	A0A0M3K580	A0A0M3K580_ANISI	Transthyretin-like family protein	ASIM_LOCUS15528	Anisakis simplex (Herring worm)	163
A0A0M3K595	A0A0M3K595	A0A0M3K595_ANISI	Proteasome subunit beta	ASIM_LOCUS15543	Anisakis simplex (Herring worm)	202
A0A0M3KGT5	A0A0M3KGT5	A0A0M3KGT5_ANISI	Proteasome subunit beta type-3	ASIM_LOCUS19583	Anisakis simplex (Herring worm)	166
A0A0M3K5A6	A0A0M3K5A6	A0A0M3K5A6_ANISI	Reticulon-like protein	ASIM_LOCUS15554	Anisakis simplex (Herring worm)	138
A0A0M3K5C8	A0A0M3K5C8	A0A0M3K5C8_ANISI	Phosphorylase b kinase regulatory subunit	ASIM_LOCUS15576	Anisakis simplex (Herring worm)	1137
A0A0M3K5D8	A0A0M3K5D8	A0A0M3K5D8_ANISI	Large ribosomal subunit protein eL18 (60S ribosomal protein L18)	ASIM_LOCUS15586	Anisakis simplex (Herring worm)	188
A0A0M3K5I3	A0A0M3K5I3	A0A0M3K5I3_ANISI	cAMP-dependent protein kinase catalytic subunit (inferred by orthology to a C. elegans protein)	ASIM_LOCUS15633	Anisakis simplex (Herring worm)	344
A0A0M3K5J0	A0A0M3K5J0	A0A0M3K5J0_ANISI	Estradiol 17-beta-dehydrogenase 8 (inferred by orthology to a human protein)	ASIM_LOCUS15638	Anisakis simplex (Herring worm)	332
A0A0M3K5J2	A0A0M3K5J2	A0A0M3K5J2_ANISI	Large ribosomal subunit protein eL6 (60S ribosomal protein L6)	ASIM_LOCUS15640	Anisakis simplex (Herring worm)	253
A0A0M3K5J7	A0A0M3K5J7	A0A0M3K5J7_ANISI	Cytochrome b-c1 complex subunit 7 (Complex III subunit VII) (Ubiquinol-cytochrome c reductase complex 14 kDa protein)	ASIM_LOCUS1447 ASIM_LOCUS15645	Anisakis simplex (Herring worm)	135
A0A0M3K5K6	A0A0M3K5K6	A0A0M3K5K6_ANISI	V-type proton ATPase proteolipid subunit	ASIM_LOCUS15654	Anisakis simplex (Herring worm)	317
A0A0M3K5M3	A0A0M3K5M3	A0A0M3K5M3_ANISI	Serine hydroxymethyltransferase (EC 2.1.2.1)	ASIM_LOCUS15671	Anisakis simplex (Herring worm)	413
A0A3P6QI21	A0A3P6QI21	A0A3P6QI21_ANISI	Serine hydroxymethyltransferase-like domain-containing protein	ASIM_LOCUS8400	Anisakis simplex (Herring worm)	52
A0A0M3K5N4	A0A0M3K5N4	A0A0M3K5N4_ANISI	E1 ubiquitin-activating enzyme (EC 6.2.1.45)	ASIM_LOCUS15680	Anisakis simplex (Herring worm)	1051
A0A0M3K5Q0	A0A0M3K5Q0	A0A0M3K5Q0_ANISI	acylaminoacyl-peptidase (EC 3.4.19.1)	ASIM_LOCUS15698	Anisakis simplex (Herring worm)	379
A0A0M3K5Q4	A0A0M3K5Q4	A0A0M3K5Q4_ANISI	Novel flotillin (inferred by orthology to a zebrafish protein)	ASIM_LOCUS15702	Anisakis simplex (Herring worm)	365
A0A0M3K5R3	A0A0M3K5R3	A0A0M3K5R3_ANISI	Protein unc-45 homolog B (inferred by orthology to a human protein)	ASIM_LOCUS15711	Anisakis simplex (Herring worm)	805
A0A0M3K5S1	A0A0M3K5S1	A0A0M3K5S1_ANISI	Alpha-galactosidase (EC 3.2.1.-)	ASIM_LOCUS15719	Anisakis simplex (Herring worm)	388
A0A0M3JBY0	A0A0M3JBY0	A0A0M3JBY0_ANISI	Alpha-galactosidase	ASIM_LOCUS4914	Anisakis simplex (Herring worm)	156
A0A0M3K5W0	A0A0M3K5W0	A0A0M3K5W0_ANISI	Isoleucine--tRNA ligase, cytoplasmic (EC 6.1.1.5) (Isoleucyl-tRNA synthetase)	ASIM_LOCUS15758	Anisakis simplex (Herring worm)	1072
A0A0M3K5W1	A0A0M3K5W1	A0A0M3K5W1_ANISI	Nebulin	ASIM_LOCUS15759	Anisakis simplex (Herring worm)	165
A0A3P6R924	A0A3P6R924	A0A3P6R924_ANISI	Zasp-like motif domain-containing protein	ASIM_LOCUS14350	Anisakis simplex (Herring worm)	684
A0A0M3K5X6	A0A0M3K5X6	A0A0M3K5X6_ANISI	purine-nucleoside phosphorylase (EC 2.4.2.1) (Inosine-guanosine phosphorylase)	ASIM_LOCUS15774	Anisakis simplex (Herring worm)	364
A0A0M3K5Y3	A0A0M3K5Y3	A0A0M3K5Y3_ANISI	Dihydrolipoamide acetyltransferase component of pyruvate dehydrogenase complex (EC 2.3.1.-)	ASIM_LOCUS15781	Anisakis simplex (Herring worm)	550
A0A0M3K609	A0A0M3K609	A0A0M3K609_ANISI	Annexin	ASIM_LOCUS15807	Anisakis simplex (Herring worm)	178
A0A3P6PWN4	A0A3P6PWN4	A0A3P6PWN4_ANISI	Uncharacterized protein	ASIM_LOCUS5328	Anisakis simplex (Herring worm)	118
A0A0M3K613	A0A0M3K613	A0A0M3K613_ANISI	Elongation factor 2 (inferred by orthology to a C. elegans protein)	ASIM_LOCUS15811	Anisakis simplex (Herring worm)	840
A0A0M3K630	A0A0M3K630	A0A0M3K630_ANISI	Large ribosomal subunit protein uL14 (60S ribosomal protein L23)	ASIM_LOCUS15828	Anisakis simplex (Herring worm)	140
A0A0M3K635	A0A0M3K635	A0A0M3K635_ANISI	Proteasome subunit alpha type	ASIM_LOCUS15833	Anisakis simplex (Herring worm)	250
A0A0M3K636	A0A0M3K636	A0A0M3K636_ANISI	Col_cuticle_N domain-containing protein	ASIM_LOCUS15834	Anisakis simplex (Herring worm)	350
A0A0M3K655	A0A0M3K655	A0A0M3K655_ANISI	Protein disulfide-isomerase TMX3 (inferred by orthology to a human protein)	ASIM_LOCUS15853	Anisakis simplex (Herring worm)	447
A0A0M3KGH1	A0A0M3KGH1	A0A0M3KGH1_ANISI	Myosin motor domain-containing protein	ASIM_LOCUS19470	Anisakis simplex (Herring worm)	551
A0A3P6N375	A0A3P6N375	A0A3P6N375_ANISI	Myosin motor domain-containing protein	ASIM_LOCUS2007	Anisakis simplex (Herring worm)	542
A0A3P6PFP7	A0A3P6PFP7	A0A3P6PFP7_ANISI	Myosin motor domain-containing protein	ASIM_LOCUS2135	Anisakis simplex (Herring worm)	572
A0A3P6SHH2	A0A3P6SHH2	A0A3P6SHH2_ANISI	Myosin motor domain-containing protein	ASIM_LOCUS18938	Anisakis simplex (Herring worm)	726
A0A3P6P7Q2	A0A3P6P7Q2	A0A3P6P7Q2_ANISI	Myosin tail domain-containing protein	ASIM_LOCUS6635	Anisakis simplex (Herring worm)	120
A0A3P6S7V5	A0A3P6S7V5	A0A3P6S7V5_ANISI	Myosin motor domain-containing protein	ASIM_LOCUS19209	Anisakis simplex (Herring worm)	485
A0A0M3K663	A0A0M3K663	A0A0M3K663_ANISI	Vitellogenin	ASIM_LOCUS15861	Anisakis simplex (Herring worm)	1720
A0A0M3K665	A0A0M3K665	A0A0M3K665_ANISI	Cytoskeleton-associated protein 5 (inferred by orthology to a human protein)	ASIM_LOCUS15863	Anisakis simplex (Herring worm)	928
A0A0M3K6A4	A0A0M3K6A4	A0A0M3K6A4_ANISI	Ras-related protein Rab-3 (inferred by orthology to a C. elegans protein)	ASIM_LOCUS15902	Anisakis simplex (Herring worm)	144
A0A0M3K6A6	A0A0M3K6A6	A0A0M3K6A6_ANISI	M20_dimer domain-containing protein	ASIM_LOCUS15904	Anisakis simplex (Herring worm)	413
A0A0M3K6C4	A0A0M3K6C4	A0A0M3K6C4_ANISI	proteasome endopeptidase complex (EC 3.4.25.1)	ASIM_LOCUS15922	Anisakis simplex (Herring worm)	273
A0A0M3K6E2	A0A0M3K6E2	A0A0M3K6E2_ANISI	Chitinase	ASIM_LOCUS15940	Anisakis simplex (Herring worm)	471
A0A0M3K6G9	A0A0M3K6G9	A0A0M3K6G9_ANISI	Carboxypeptidase Q (Plasma glutamate carboxypeptidase)	ASIM_LOCUS15965	Anisakis simplex (Herring worm)	418
A0A0M3J0H6	A0A0M3J0H6	A0A0M3J0H6_ANISI	PA domain-containing protein	ASIM_LOCUS909	Anisakis simplex (Herring worm)	207
A0A0M3K6L1	A0A0M3K6L1	A0A0M3K6L1_ANISI	Superoxide dismutase [Cu-Zn] (EC 1.15.1.1)	ASIM_LOCUS16009	Anisakis simplex (Herring worm)	200
A0A0M3K6L9	A0A0M3K6L9	A0A0M3K6L9_ANISI	Uncharacterized protein	ASIM_LOCUS16017	Anisakis simplex (Herring worm)	273
A0A0M3K6M8	A0A0M3K6M8	A0A0M3K6M8_ANISI	Ribosomal protein	ASIM_LOCUS16026	Anisakis simplex (Herring worm)	201
A0A0M3K6N9	A0A0M3K6N9	A0A0M3K6N9_ANISI	Lipase_3 domain-containing protein	ASIM_LOCUS16037	Anisakis simplex (Herring worm)	575
A0A0M3K6Q4	A0A0M3K6Q4	A0A0M3K6Q4_ANISI	Actin-related protein 2/3 complex subunit 4	ASIM_LOCUS16052	Anisakis simplex (Herring worm)	169
A0A0M3K6Q9	A0A0M3K6Q9	A0A0M3K6Q9_ANISI	ADP/ATP translocase (ADP,ATP carrier protein)	ASIM_LOCUS16057	Anisakis simplex (Herring worm)	305
A0A0M3K6U2	A0A0M3K6U2	A0A0M3K6U2_ANISI	Putative zinc finger protein (inferred by orthology to a S. mansoni protein)	ASIM_LOCUS16090	Anisakis simplex (Herring worm)	802
A0A0M3K6U5	A0A0M3K6U5	A0A0M3K6U5_ANISI	Nephrin	ASIM_LOCUS16093	Anisakis simplex (Herring worm)	483
A0A3P6S6R5	A0A3P6S6R5	A0A3P6S6R5_ANISI	Ig-like domain-containing protein	ASIM_LOCUS18121	Anisakis simplex (Herring worm)	287
A0A0M3K6U9	A0A0M3K6U9	A0A0M3K6U9_ANISI	peptidylprolyl isomerase (EC 5.2.1.8)	ASIM_LOCUS16097	Anisakis simplex (Herring worm)	343
A0A0M3K6W2	A0A0M3K6W2	A0A0M3K6W2_ANISI	WD_REPEATS_REGION domain-containing protein	ASIM_LOCUS16109	Anisakis simplex (Herring worm)	498
A0A0M3K6W4	A0A0M3K6W4	A0A0M3K6W4_ANISI	Aldedh domain-containing protein	ASIM_LOCUS16112	Anisakis simplex (Herring worm)	265
A0A0M3K6W8	A0A0M3K6W8	A0A0M3K6W8_ANISI	GRIP domain-containing protein	ASIM_LOCUS16116	Anisakis simplex (Herring worm)	1628
A0A3P6Q8A0	A0A3P6Q8A0	A0A3P6Q8A0_ANISI	Uncharacterized protein	ASIM_LOCUS6989	Anisakis simplex (Herring worm)	40
A0A0M3K6Y4	A0A0M3K6Y4	A0A0M3K6Y4_ANISI	RRM domain-containing protein	ASIM_LOCUS16132	Anisakis simplex (Herring worm)	278
A0A0M3K6Z2	A0A0M3K6Z2	A0A0M3K6Z2_ANISI	SHSP domain-containing protein	ASIM_LOCUS16140	Anisakis simplex (Herring worm)	85
A0A0M3K6Z5	A0A0M3K6Z5	A0A0M3K6Z5_ANISI	Basement membrane proteoglycan (inferred by orthology to a C. elegans protein)	ASIM_LOCUS16143	Anisakis simplex (Herring worm)	657
A0A0M3K7W0	A0A0M3K7W0	A0A0M3K7W0_ANISI	Basement membrane proteoglycan (inferred by orthology to a C. elegans protein)	ASIM_LOCUS16458	Anisakis simplex (Herring worm)	657
A0A0M3K705	A0A0M3K705	A0A0M3K705_ANISI	Gamma-amino-N-butyrate transaminase	ASIM_LOCUS16153	Anisakis simplex (Herring worm)	523
A0A0M3K716	A0A0M3K716	A0A0M3K716_ANISI	O-acetyl-ADP-ribose deacetylase MACROD2 (inferred by orthology to a human protein)	ASIM_LOCUS16164	Anisakis simplex (Herring worm)	214
A0A0M3K745	A0A0M3K745	A0A0M3K745_ANISI	Rhomboid domain-containing protein	ASIM_LOCUS16193	Anisakis simplex (Herring worm)	580
A0A0M3K747	A0A0M3K747	A0A0M3K747_ANISI	GDP-L-fucose synthase (inferred by orthology to a human protein)	ASIM_LOCUS16195	Anisakis simplex (Herring worm)	158
A0A0M3K755	A0A0M3K755	A0A0M3K755_ANISI	lysine--tRNA ligase (EC 6.1.1.6) (Lysyl-tRNA synthetase)	ASIM_LOCUS16203	Anisakis simplex (Herring worm)	323
A0A0M3K759	A0A0M3K759	A0A0M3K759_ANISI	Histone H3	ASIM_LOCUS16207	Anisakis simplex (Herring worm)	136
A0A3P6PHQ0	A0A3P6PHQ0	A0A3P6PHQ0_ANISI	Core Histone H2A/H2B/H3 domain-containing protein	ASIM_LOCUS2242	Anisakis simplex (Herring worm)	212
A0A0M3K766	A0A0M3K766	A0A0M3K766_ANISI	Calreticulin	ASIM_LOCUS16214	Anisakis simplex (Herring worm)	424
A0A0M3K776	A0A0M3K776	A0A0M3K776_ANISI	Ribosomal protein L15	ASIM_LOCUS16223	Anisakis simplex (Herring worm)	204
A0A0M3K7C2	A0A0M3K7C2	A0A0M3K7C2_ANISI	Annexin	ASIM_LOCUS16271	Anisakis simplex (Herring worm)	320
A0A0M3K7C5	A0A0M3K7C5	A0A0M3K7C5_ANISI	Dehydrogenase/reductase SDR family member 1 (inferred by orthology to a human protein)	ASIM_LOCUS16273	Anisakis simplex (Herring worm)	369
A0A0M3K7D2	A0A0M3K7D2	A0A0M3K7D2_ANISI	Mitochondrial-processing peptidase subunit alpha	ASIM_LOCUS16282	Anisakis simplex (Herring worm)	333
A0A0M3K7E9	A0A0M3K7E9	A0A0M3K7E9_ANISI	Methionine aminopeptidase	ASIM_LOCUS16297	Anisakis simplex (Herring worm)	239
A0A0M3K7F2	A0A0M3K7F2	A0A0M3K7F2_ANISI	Pyridoxal phosphate homeostasis protein (PLP homeostasis protein)	ASIM_LOCUS16300	Anisakis simplex (Herring worm)	301
A0A0M3K7F9	A0A0M3K7F9	A0A0M3K7F9_ANISI	Endoplasmic reticulum transmembrane protein	ASIM_LOCUS16307	Anisakis simplex (Herring worm)	209
A0A0M3K7G6	A0A0M3K7G6	A0A0M3K7G6_ANISI	L-xylulose reductase (inferred by orthology to a human protein)	ASIM_LOCUS16314	Anisakis simplex (Herring worm)	704
A0A0M3K7J2	A0A0M3K7J2	A0A0M3K7J2_ANISI	Uncharacterized protein	ASIM_LOCUS16340	Anisakis simplex (Herring worm)	138
A0A0M3K7J3	A0A0M3K7J3	A0A0M3K7J3_ANISI	Dehydrogenase/reductase SDR family member 13 (inferred by orthology to a human protein)	ASIM_LOCUS16341	Anisakis simplex (Herring worm)	329
A0A0M3K7J5	A0A0M3K7J5	A0A0M3K7J5_ANISI	VWFD domain-containing protein	ASIM_LOCUS16344	Anisakis simplex (Herring worm)	1705
A0A0M3K7K9	A0A0M3K7K9	A0A0M3K7K9_ANISI	Profilin	ASIM_LOCUS16357	Anisakis simplex (Herring worm)	130
A0A0M3K7L1	A0A0M3K7L1	A0A0M3K7L1_ANISI	small monomeric GTPase (EC 3.6.5.2)	ASIM_LOCUS16359	Anisakis simplex (Herring worm)	184
A0A0M3K7M4	A0A0M3K7M4	A0A0M3K7M4_ANISI	26S proteasome non-ATPase regulatory subunit 1 (inferred by orthology to a human protein)	ASIM_LOCUS16372	Anisakis simplex (Herring worm)	324
A0A3P6PIL9	A0A3P6PIL9	A0A3P6PIL9_ANISI	26S proteasome regulatory subunit RPN2 C-terminal domain-containing protein	ASIM_LOCUS2824	Anisakis simplex (Herring worm)	72
A0A0M3K7P1	A0A0M3K7P1	A0A0M3K7P1_ANISI	GMP reductase (GMPR) (EC 1.7.1.7) (Guanosine 5'-monophosphate oxidoreductase) (Guanosine monophosphate reductase)	ASIM_LOCUS16387	Anisakis simplex (Herring worm)	356
A0A0M3K7S7	A0A0M3K7S7	A0A0M3K7S7_ANISI	PHB domain-containing protein	ASIM_LOCUS16425	Anisakis simplex (Herring worm)	433
A0A0M3K7U0	A0A0M3K7U0	A0A0M3K7U0_ANISI	ATP-binding cassette sub-family B member 6, mitochondrial	ASIM_LOCUS16438	Anisakis simplex (Herring worm)	757
A0A0M3K7V6	A0A0M3K7V6	A0A0M3K7V6_ANISI	CCHC NOA-type domain-containing protein	ASIM_LOCUS16454	Anisakis simplex (Herring worm)	426
A0A0M3K7V7	A0A0M3K7V7	A0A0M3K7V7_ANISI	SH2 domain-containing protein	ASIM_LOCUS16455	Anisakis simplex (Herring worm)	506
A0A0M3K809	A0A0M3K809	A0A0M3K809_ANISI	SoHo domain-containing protein	ASIM_LOCUS16507	Anisakis simplex (Herring worm)	193
A0A0M3K810	A0A0M3K810	A0A0M3K810_ANISI	Xaa-Pro dipeptidase (EC 3.4.13.9) (Imidodipeptidase) (Peptidase D) (Proline dipeptidase)	ASIM_LOCUS16508	Anisakis simplex (Herring worm)	429
A0A0M3K812	A0A0M3K812	A0A0M3K812_ANISI	Letm1 RBD domain-containing protein	ASIM_LOCUS16510	Anisakis simplex (Herring worm)	570
A0A0M3K816	A0A0M3K816	A0A0M3K816_ANISI	Protein phosphatase PP2A regulatory subunit A	ASIM_LOCUS16514	Anisakis simplex (Herring worm)	594
A0A0M3K833	A0A0M3K833	A0A0M3K833_ANISI	RNA-binding protein Nova-1	ASIM_LOCUS16531	Anisakis simplex (Herring worm)	584
A0A0M3K865	A0A0M3K865	A0A0M3K865_ANISI	Calnexin (inferred by orthology to a C. elegans protein)	ASIM_LOCUS16563	Anisakis simplex (Herring worm)	602
A0A0M3K866	A0A0M3K866	A0A0M3K866_ANISI	Spectrin beta chain (inferred by orthology to a D. melanogaster protein)	ASIM_LOCUS16564	Anisakis simplex (Herring worm)	1156
A0A0M3K867	A0A0M3K867	A0A0M3K867_ANISI	60S ribosomal protein L11 (inferred by orthology to a human protein)	ASIM_LOCUS16565	Anisakis simplex (Herring worm)	195
A0A0M3K875	A0A0M3K875	A0A0M3K875_ANISI	Cat eye syndrome critical region protein 5 (inferred by orthology to a human protein)	ASIM_LOCUS16573	Anisakis simplex (Herring worm)	263
A0A0M3K899	A0A0M3K899	A0A0M3K899_ANISI	Piezo-type mechanosensitive ion channel component	ASIM_LOCUS16597	Anisakis simplex (Herring worm)	288
A0A0M3K8A1	A0A0M3K8A1	A0A0M3K8A1_ANISI	DUF4139 domain-containing protein	ASIM_LOCUS16599	Anisakis simplex (Herring worm)	538
A0A0M3K8A2	A0A0M3K8A2	A0A0M3K8A2_ANISI	LanC-like protein 3 (inferred by orthology to a human protein)	ASIM_LOCUS16600	Anisakis simplex (Herring worm)	853
A0A0M3K8A7	A0A0M3K8A7	A0A0M3K8A7_ANISI	Beta-lactamase-like protein 2 homolog	ASIM_LOCUS16605	Anisakis simplex (Herring worm)	309
A0A0M3K8G9	A0A0M3K8G9	A0A0M3K8G9_ANISI	1-phosphatidylinositol-5-phosphate 4-kinase (EC 2.7.1.149)	ASIM_LOCUS16667	Anisakis simplex (Herring worm)	201
A0A0M3K8H5	A0A0M3K8H5	A0A0M3K8H5_ANISI	Kinesin-like protein	ASIM_LOCUS16673	Anisakis simplex (Herring worm)	678
A0A0M3J5Y0	A0A0M3J5Y0	A0A0M3J5Y0_ANISI	Kinesin-like protein	ASIM_LOCUS2813	Anisakis simplex (Herring worm)	154
A0A0M3K8I9	A0A0M3K8I9	A0A0M3K8I9_ANISI	Properdin (inferred by orthology to a human protein)	ASIM_LOCUS16687	Anisakis simplex (Herring worm)	610
A0A0M3K8J6	A0A0M3K8J6	A0A0M3K8J6_ANISI	1,2-dihydroxy-3-keto-5-methylthiopentene dioxygenase	ASIM_LOCUS16694	Anisakis simplex (Herring worm)	162
A0A0M3K8J8	A0A0M3K8J8	A0A0M3K8J8_ANISI	Heterochromatin protein 1	ASIM_LOCUS16696	Anisakis simplex (Herring worm)	413
A0A0M3K8K5	A0A0M3K8K5	A0A0M3K8K5_ANISI	eIF-4F 25 kDa subunit	ASIM_LOCUS16703	Anisakis simplex (Herring worm)	236
A0A0M3K8L6	A0A0M3K8L6	A0A0M3K8L6_ANISI	SAP domain-containing protein	ASIM_LOCUS16714	Anisakis simplex (Herring worm)	364
A0A0M3K8M3	A0A0M3K8M3	A0A0M3K8M3_ANISI	Ras-related protein Rab-7a (inferred by orthology to a human protein)	ASIM_LOCUS16721	Anisakis simplex (Herring worm)	216
A0A0M3K8M6	A0A0M3K8M6	A0A0M3K8M6_ANISI	Dihydroorotate dehydrogenase (quinone), mitochondrial (EC 1.3.5.2)	ASIM_LOCUS16724	Anisakis simplex (Herring worm)	527
A0A0M3K8N6	A0A0M3K8N6	A0A0M3K8N6_ANISI	Nucleosome assembly protein 1-like 1	ASIM_LOCUS16734	Anisakis simplex (Herring worm)	260
A0A0M3K8P9	A0A0M3K8P9	A0A0M3K8P9_ANISI	Spermidine synthase (EC 2.5.1.16) (Putrescine aminopropyltransferase)	ASIM_LOCUS16747	Anisakis simplex (Herring worm)	412
A0A0M3K8R3	A0A0M3K8R3	A0A0M3K8R3_ANISI	26S protease regulatory subunit 6A (inferred by orthology to a human protein)	ASIM_LOCUS16761	Anisakis simplex (Herring worm)	246
A0A0M3K8R5	A0A0M3K8R5	A0A0M3K8R5_ANISI	Eukaryotic initiation factor 4A (EC 3.6.4.13) (ATP-dependent RNA helicase eIF4A)	ASIM_LOCUS16763	Anisakis simplex (Herring worm)	423
A0A0M3KCH0	A0A0M3KCH0	A0A0M3KCH0_ANISI	RNA helicase (EC 3.6.4.13)	ASIM_LOCUS18068	Anisakis simplex (Herring worm)	283
A0A0M3K8S1	A0A0M3K8S1	A0A0M3K8S1_ANISI	Methylmalonyl-CoA mutase	ASIM_LOCUS16769	Anisakis simplex (Herring worm)	612
A0A0M3K8S9	A0A0M3K8S9	A0A0M3K8S9_ANISI	NADH dehydrogenase [ubiquinone] 1 beta subcomplex subunit 3	ASIM_LOCUS16776	Anisakis simplex (Herring worm)	105
A0A0M3K8T4	A0A0M3K8T4	A0A0M3K8T4_ANISI	RRM domain-containing protein	ASIM_LOCUS16782	Anisakis simplex (Herring worm)	307
A0A0M3K8T8	A0A0M3K8T8	A0A0M3K8T8_ANISI	ribose-phosphate diphosphokinase (EC 2.7.6.1)	ASIM_LOCUS16786	Anisakis simplex (Herring worm)	284
A0A0M3K8Y4	A0A0M3K8Y4	A0A0M3K8Y4_ANISI	Mitochondrial-processing peptidase subunit alpha (inferred by orthology to a human protein)	ASIM_LOCUS16832	Anisakis simplex (Herring worm)	231
A0A0M3K8Y8	A0A0M3K8Y8	A0A0M3K8Y8_ANISI	26S proteasome non-ATPase regulatory subunit 1	ASIM_LOCUS16835	Anisakis simplex (Herring worm)	835
A0A0M3K8Z5	A0A0M3K8Z5	A0A0M3K8Z5_ANISI	protein disulfide-isomerase (EC 5.3.4.1)	ASIM_LOCUS16843	Anisakis simplex (Herring worm)	246
A0A3P6NTK3	A0A3P6NTK3	A0A3P6NTK3_ANISI	protein disulfide-isomerase (EC 5.3.4.1)	ASIM_LOCUS4939	Anisakis simplex (Herring worm)	91
A0A0M3K903	A0A0M3K903	A0A0M3K903_ANISI	Glycylpeptide N-tetradecanoyltransferase (EC 2.3.1.97)	ASIM_LOCUS16851	Anisakis simplex (Herring worm)	417
A0A0M3K910	A0A0M3K910	A0A0M3K910_ANISI	DUF3095 domain-containing protein	ASIM_LOCUS16858	Anisakis simplex (Herring worm)	277
A0A0M3K916	A0A0M3K916	A0A0M3K916_ANISI	Calponin-homology (CH) domain-containing protein	ASIM_LOCUS16864	Anisakis simplex (Herring worm)	670
A0A0M3K925	A0A0M3K925	A0A0M3K925_ANISI	Proteasome subunit alpha type	ASIM_LOCUS16873	Anisakis simplex (Herring worm)	221
A0A0M3K937	A0A0M3K937	A0A0M3K937_ANISI	Pyrroline-5-carboxylate reductase (EC 1.5.1.2)	ASIM_LOCUS16885	Anisakis simplex (Herring worm)	272
A0A0M3K944	A0A0M3K944	A0A0M3K944_ANISI	TPM_phosphatase domain-containing protein	ASIM_LOCUS16892	Anisakis simplex (Herring worm)	250
A0A0M3K947	A0A0M3K947	A0A0M3K947_ANISI	F-actin-capping protein subunit alpha	ASIM_LOCUS16895	Anisakis simplex (Herring worm)	286
A0A0M3K961	A0A0M3K961	A0A0M3K961_ANISI	Ras GTPase-activating protein-binding protein 1	ASIM_LOCUS16909	Anisakis simplex (Herring worm)	525
A0A0M3K974	A0A0M3K974	A0A0M3K974_ANISI	Uncharacterized protein	ASIM_LOCUS16922	Anisakis simplex (Herring worm)	79
A0A0M3K9B2	A0A0M3K9B2	A0A0M3K9B2_ANISI	Leukotriene A-4 hydrolase (inferred by orthology to a human protein)	ASIM_LOCUS16960	Anisakis simplex (Herring worm)	67
A0A0M3K9C0	A0A0M3K9C0	A0A0M3K9C0_ANISI	F-ATPase gamma subunit	ASIM_LOCUS16968	Anisakis simplex (Herring worm)	293
A0A0M3K9C4	A0A0M3K9C4	A0A0M3K9C4_ANISI	Glucose transporter type 1 (inferred by orthology to a D. melanogaster protein)	ASIM_LOCUS16971	Anisakis simplex (Herring worm)	399
A0A0M3K9C6	A0A0M3K9C6	A0A0M3K9C6_ANISI	Glycerophosphodiester phosphodiesterase 1 (inferred by orthology to a human protein)	ASIM_LOCUS16976	Anisakis simplex (Herring worm)	348
A0A0M3K9E5	A0A0M3K9E5	A0A0M3K9E5_ANISI	M20_dimer domain-containing protein	ASIM_LOCUS16994	Anisakis simplex (Herring worm)	476
A0A0M3K9F8	A0A0M3K9F8	A0A0M3K9F8_ANISI	serine--tRNA ligase (EC 6.1.1.11) (Seryl-tRNA synthetase)	ASIM_LOCUS17006	Anisakis simplex (Herring worm)	412
A0A0M3K9G7	A0A0M3K9G7	A0A0M3K9G7_ANISI	glucuronosyltransferase (EC 2.4.1.17)	ASIM_LOCUS17016	Anisakis simplex (Herring worm)	433
A0A0M3K9H9	A0A0M3K9H9	A0A0M3K9H9_ANISI	Mitochondrial import inner membrane translocase subunit TIM50	ASIM_LOCUS17027	Anisakis simplex (Herring worm)	429
A0A0M3K9I2	A0A0M3K9I2	A0A0M3K9I2_ANISI	Nucleoside diphosphate kinase (EC 2.7.4.6)	ASIM_LOCUS17030	Anisakis simplex (Herring worm)	238
A0A0M3K9J4	A0A0M3K9J4	A0A0M3K9J4_ANISI	Large ribosomal subunit protein P2 (60S acidic ribosomal protein P2)	ASIM_LOCUS17043	Anisakis simplex (Herring worm)	116
A0A0M3K9K0	A0A0M3K9K0	A0A0M3K9K0_ANISI	Signal recognition particle 14 kDa protein (SRP14)	ASIM_LOCUS17048	Anisakis simplex (Herring worm)	123
A0A0M3K9K7	A0A0M3K9K7	A0A0M3K9K7_ANISI	3-oxoacyl-[acyl-carrier-protein] reductase FabG	ASIM_LOCUS17055	Anisakis simplex (Herring worm)	267
A0A0M3K9P2	A0A0M3K9P2	A0A0M3K9P2_ANISI	Chloride intracellular channel exc-4 (inferred by orthology to a C. elegans protein)	ASIM_LOCUS17089	Anisakis simplex (Herring worm)	292
A0A0M3K9R0	A0A0M3K9R0	A0A0M3K9R0_ANISI	Oxidored_FMN domain-containing protein	ASIM_LOCUS17108	Anisakis simplex (Herring worm)	259
A0A0M3K9T1	A0A0M3K9T1	A0A0M3K9T1_ANISI	SHSP domain-containing protein	ASIM_LOCUS17129	Anisakis simplex (Herring worm)	124
A0A0M3K9T8	A0A0M3K9T8	A0A0M3K9T8_ANISI	Putative coatomer alpha subunit (inferred by orthology to a S. mansoni protein)	ASIM_LOCUS17136	Anisakis simplex (Herring worm)	596
A0A0M3K9U9	A0A0M3K9U9	A0A0M3K9U9_ANISI	3-hydroxyacyl-CoA dehydrogenase type-2 (EC 1.1.1.53) (EC 1.1.1.62) (3-hydroxyacyl-CoA dehydrogenase type II) (Mitochondrial ribonuclease P protein 2) (Type II HADH)	ASIM_LOCUS17147	Anisakis simplex (Herring worm)	260
A0A3P6SLZ6	A0A3P6SLZ6	A0A3P6SLZ6_ANISI	Heat shock protein 70	ASIM_LOCUS20309	Anisakis simplex (Herring worm)	223
A0A0M3K9W1	A0A0M3K9W1	A0A0M3K9W1_ANISI	Cytochrome b-c1 complex subunit 1, mitochondrial (inferred by orthology to a C. elegans protein)	ASIM_LOCUS17159	Anisakis simplex (Herring worm)	464
A0A0M3K9W7	A0A0M3K9W7	A0A0M3K9W7_ANISI	Transmembrane protein 245 (inferred by orthology to a human protein)	ASIM_LOCUS17167	Anisakis simplex (Herring worm)	279
A0A0M3K9X8	A0A0M3K9X8	A0A0M3K9X8_ANISI	Carboxylic ester hydrolase (EC 3.1.1.-)	ASIM_LOCUS17176	Anisakis simplex (Herring worm)	570
A0A0M3K9Y4	A0A0M3K9Y4	A0A0M3K9Y4_ANISI	Filamin-A	ASIM_LOCUS17182	Anisakis simplex (Herring worm)	346
A0A0M3K9Z0	A0A0M3K9Z0	A0A0M3K9Z0_ANISI	PAS domain-containing protein	ASIM_LOCUS17188	Anisakis simplex (Herring worm)	246
A0A0M3K9Z2	A0A0M3K9Z2	A0A0M3K9Z2_ANISI	NtCtMGAM_N domain-containing protein	ASIM_LOCUS17190	Anisakis simplex (Herring worm)	475
A0A0M3KCN6	A0A0M3KCN6	A0A0M3KCN6_ANISI	P-type domain-containing protein	ASIM_LOCUS18133	Anisakis simplex (Herring worm)	493
A0A0M3K9Z9	A0A0M3K9Z9	A0A0M3K9Z9_ANISI	thioredoxin-dependent peroxiredoxin (EC 1.11.1.24)	ASIM_LOCUS17197	Anisakis simplex (Herring worm)	195
A0A0M3KHH6	A0A0M3KHH6	A0A0M3KHH6_ANISI	thioredoxin-dependent peroxiredoxin (EC 1.11.1.24)	ASIM_LOCUS19824	Anisakis simplex (Herring worm)	83
A0A0M3KA19	A0A0M3KA19	A0A0M3KA19_ANISI	Elongation of very long chain fatty acids protein (EC 2.3.1.199) (Very-long-chain 3-oxoacyl-CoA synthase)	ASIM_LOCUS17217	Anisakis simplex (Herring worm)	268
A0A0M3KA25	A0A0M3KA25	A0A0M3KA25_ANISI	molybdopterin molybdotransferase (EC 2.10.1.1)	ASIM_LOCUS17223	Anisakis simplex (Herring worm)	138
A0A0M3KA34	A0A0M3KA34	A0A0M3KA34_ANISI	lactoylglutathione lyase (EC 4.4.1.5) (Aldoketomutase) (Ketone-aldehyde mutase) (Methylglyoxalase) (S-D-lactoylglutathione methylglyoxal lyase)	ASIM_LOCUS17232	Anisakis simplex (Herring worm)	145
A0A0M3KAA6	A0A0M3KAA6	A0A0M3KAA6_ANISI	Large ribosomal subunit protein uL6 (60S ribosomal protein L9)	ASIM_LOCUS17304	Anisakis simplex (Herring worm)	188
A0A0M3KAB6	A0A0M3KAB6	A0A0M3KAB6_ANISI	Kinectin	ASIM_LOCUS17314	Anisakis simplex (Herring worm)	350
A0A0M3KAE3	A0A0M3KAE3	A0A0M3KAE3_ANISI	Transaldolase (EC 2.2.1.2)	ASIM_LOCUS17341	Anisakis simplex (Herring worm)	320
A0A0M3JB81	A0A0M3JB81	A0A0M3JB81_ANISI	Transaldolase (inferred by orthology to a human protein)	ASIM_LOCUS4663	Anisakis simplex (Herring worm)	85
A0A0M3KAE6	A0A0M3KAE6	A0A0M3KAE6_ANISI	IST1 homolog (Charged multivesicular body protein 8)	ASIM_LOCUS17344	Anisakis simplex (Herring worm)	419
A0A0M3KAF7	A0A0M3KAF7	A0A0M3KAF7_ANISI	Small ribosomal subunit protein mS25 (28S ribosomal protein S25, mitochondrial)	ASIM_LOCUS17355	Anisakis simplex (Herring worm)	170
A0A0M3KAG0	A0A0M3KAG0	A0A0M3KAG0_ANISI	Large ribosomal subunit protein uL11 (60S ribosomal protein L12)	ASIM_LOCUS17360	Anisakis simplex (Herring worm)	337
A0A0M3KAG1	A0A0M3KAG1	A0A0M3KAG1_ANISI	Coat protein	ASIM_LOCUS17358	Anisakis simplex (Herring worm)	53
A0A0M3KAG2	A0A0M3KAG2	A0A0M3KAG2_ANISI	propionyl-CoA carboxylase (EC 6.4.1.3)	ASIM_LOCUS17359	Anisakis simplex (Herring worm)	188
A0A0M3KAH1	A0A0M3KAH1	A0A0M3KAH1_ANISI	Insulin-degrading enzyme (inferred by orthology to a human protein)	ASIM_LOCUS17369	Anisakis simplex (Herring worm)	646
A0A0M3KAL6	A0A0M3KAL6	A0A0M3KAL6_ANISI	Glutathione S-transferase (EC 2.5.1.18) (GST class-pi)	ASIM_LOCUS17414	Anisakis simplex (Herring worm)	209
A0A0M3KAL7	A0A0M3KAL7	A0A0M3KAL7_ANISI	Tropomyosin	ASIM_LOCUS17415	Anisakis simplex (Herring worm)	78
A0A0M3KAP4	A0A0M3KAP4	A0A0M3KAP4_ANISI	Helicase ATP-binding domain-containing protein	ASIM_LOCUS17442	Anisakis simplex (Herring worm)	666
A0A0M3KAR6	A0A0M3KAR6	A0A0M3KAR6_ANISI	Dynein light intermediate chain	ASIM_LOCUS17465	Anisakis simplex (Herring worm)	437
A0A0M3KAS2	A0A0M3KAS2	A0A0M3KAS2_ANISI	Small ribosomal subunit protein uS12 (40S ribosomal protein S23)	ASIM_LOCUS17470	Anisakis simplex (Herring worm)	194
A0A0M3KAV8	A0A0M3KAV8	A0A0M3KAV8_ANISI	Small ribosomal subunit protein uS10 (40S ribosomal protein S20)	ASIM_LOCUS17507	Anisakis simplex (Herring worm)	120
A0A0M3KAW7	A0A0M3KAW7	A0A0M3KAW7_ANISI	tRNA-synt_1g domain-containing protein	ASIM_LOCUS17515	Anisakis simplex (Herring worm)	67
A0A0M3KAX2	A0A0M3KAX2	A0A0M3KAX2_ANISI	UTP--glucose-1-phosphate uridylyltransferase (EC 2.7.7.9)	ASIM_LOCUS17520	Anisakis simplex (Herring worm)	182
A0A0M3JL01	A0A0M3JL01	A0A0M3JL01_ANISI	Cofactor-independent phosphoglycerate mutase (inferred by orthology to a C. elegans protein)	ASIM_LOCUS8081	Anisakis simplex (Herring worm)	77
A0A0M3KG35	A0A0M3KG35	A0A0M3KG35_ANISI	Myosin_tail_1 domain-containing protein	ASIM_LOCUS19333	Anisakis simplex (Herring worm)	252
A0A0M3KB73	A0A0M3KB73	A0A0M3KB73_ANISI	Putative laminin gamma-1 chain (inferred by orthology to a S. mansoni protein)	ASIM_LOCUS17620	Anisakis simplex (Herring worm)	487
A0A0M3KB74	A0A0M3KB74	A0A0M3KB74_ANISI	long-chain-fatty-acid--CoA ligase (EC 6.2.1.3)	ASIM_LOCUS17622	Anisakis simplex (Herring worm)	410
A0A0M3KBA2	A0A0M3KBA2	A0A0M3KBA2_ANISI	Carboxylic ester hydrolase (EC 3.1.1.-)	ASIM_LOCUS17650	Anisakis simplex (Herring worm)	591
A0A0M3KBA5	A0A0M3KBA5	A0A0M3KBA5_ANISI	Malate dehydrogenase (EC 1.1.1.37)	ASIM_LOCUS17653	Anisakis simplex (Herring worm)	325
A0A0M3KBB2	A0A0M3KBB2	A0A0M3KBB2_ANISI	Ubiquinone biosynthesis protein coq-8 (inferred by orthology to a C. elegans protein)	ASIM_LOCUS17660	Anisakis simplex (Herring worm)	439
A0A3P6NH90	A0A3P6NH90	A0A3P6NH90_ANISI	Uncharacterized protein	ASIM_LOCUS5456	Anisakis simplex (Herring worm)	70
A0A0M3KBB5	A0A0M3KBB5	A0A0M3KBB5_ANISI	Gelsolin-like protein 1 (inferred by orthology to a C. elegans protein)	ASIM_LOCUS17663	Anisakis simplex (Herring worm)	200
A0A0M3KBB6	A0A0M3KBB6	A0A0M3KBB6_ANISI	Protein VAC14 homolog	ASIM_LOCUS17664	Anisakis simplex (Herring worm)	588
A0A0M3KBB7	A0A0M3KBB7	A0A0M3KBB7_ANISI	Surfeit locus protein 4 homolog (inferred by orthology to a C. elegans protein)	ASIM_LOCUS17665	Anisakis simplex (Herring worm)	276
A0A0M3KBD1	A0A0M3KBD1	A0A0M3KBD1_ANISI	40S ribosomal protein S5 (inferred by orthology to a C. elegans protein)	ASIM_LOCUS17679	Anisakis simplex (Herring worm)	154
A0A3P6QJ36	A0A3P6QJ36	A0A3P6QJ36_ANISI	Uncharacterized protein	ASIM_LOCUS13559	Anisakis simplex (Herring worm)	416
A0A3P6RXI4	A0A3P6RXI4	A0A3P6RXI4_ANISI	IF rod domain-containing protein	ASIM_LOCUS17194	Anisakis simplex (Herring worm)	360
A0A0M3KBF5	A0A0M3KBF5	A0A0M3KBF5_ANISI	UBC core domain-containing protein	ASIM_LOCUS17703	Anisakis simplex (Herring worm)	129
A0A0M3KBF7	A0A0M3KBF7	A0A0M3KBF7_ANISI	IF rod domain-containing protein	ASIM_LOCUS17705	Anisakis simplex (Herring worm)	152
A0A0M3KBJ8	A0A0M3KBJ8	A0A0M3KBJ8_ANISI	Enoyl-[acyl-carrier-protein] reductase, mitochondrial (EC 1.3.1.104) (2-enoyl thioester reductase)	ASIM_LOCUS17746	Anisakis simplex (Herring worm)	374
A0A0M3KBN6	A0A0M3KBN6	A0A0M3KBN6_ANISI	AcetylCoA_hyd_C domain-containing protein	ASIM_LOCUS17784	Anisakis simplex (Herring worm)	81
A0A0M3KBQ3	A0A0M3KBQ3	A0A0M3KBQ3_ANISI	Estradiol 17-beta-dehydrogenase 8 (inferred by orthology to a human protein)	ASIM_LOCUS17801	Anisakis simplex (Herring worm)	134
A0A0M3KBQ4	A0A0M3KBQ4	A0A0M3KBQ4_ANISI	Ion_trans_2 domain-containing protein	ASIM_LOCUS17802	Anisakis simplex (Herring worm)	203
A0A0M3KBS6	A0A0M3KBS6	A0A0M3KBS6_ANISI	RAB2A, member RAS oncogene family	ASIM_LOCUS17825	Anisakis simplex (Herring worm)	211
A0A0M3KBS7	A0A0M3KBS7	A0A0M3KBS7_ANISI	Carbonyl reductase [NADPH] 1	ASIM_LOCUS17824	Anisakis simplex (Herring worm)	316
A0A0M3KBV1	A0A0M3KBV1	A0A0M3KBV1_ANISI	Peptidase_M23 domain-containing protein	ASIM_LOCUS17849	Anisakis simplex (Herring worm)	253
A0A0M3KBX3	A0A0M3KBX3	A0A0M3KBX3_ANISI	Coronin	ASIM_LOCUS17871	Anisakis simplex (Herring worm)	532
A0A3P6NDA2	A0A3P6NDA2	A0A3P6NDA2_ANISI	Coronin	ASIM_LOCUS2178	Anisakis simplex (Herring worm)	188
A0A0M3KC41	A0A0M3KC41	A0A0M3KC41_ANISI	Huntingtin interacting protein 1 (inferred by orthology to a D. melanogaster protein)	ASIM_LOCUS17939	Anisakis simplex (Herring worm)	549
A0A0M3KC42	A0A0M3KC42	A0A0M3KC42_ANISI	Large ribosomal subunit protein eL28 (60S ribosomal protein L28)	ASIM_LOCUS17940	Anisakis simplex (Herring worm)	133
A0A0M3KC52	A0A0M3KC52	A0A0M3KC52_ANISI	Gelsolin-like protein 1 (inferred by orthology to a C. elegans protein)	ASIM_LOCUS17951	Anisakis simplex (Herring worm)	244
A0A3P6NLP9	A0A3P6NLP9	A0A3P6NLP9_ANISI	Gelsolin-like domain-containing protein	ASIM_LOCUS1371	Anisakis simplex (Herring worm)	214
A0A0M3KC75	A0A0M3KC75	A0A0M3KC75_ANISI	Adenylosuccinate synthetase (AMPSase) (AdSS) (EC 6.3.4.4) (IMP--aspartate ligase)	ASIM_LOCUS17973	Anisakis simplex (Herring worm)	208
A0A0M3KC98	A0A0M3KC98	A0A0M3KC98_ANISI	Calponin-homology (CH) domain-containing protein	ASIM_LOCUS17996	Anisakis simplex (Herring worm)	155
A0A0M3KCD2	A0A0M3KCD2	A0A0M3KCD2_ANISI	succinate dehydrogenase (EC 1.3.5.1)	ASIM_LOCUS18030	Anisakis simplex (Herring worm)	354
A0A0M3KFN0	A0A0M3KFN0	A0A0M3KFN0_ANISI	FAD_binding_2 domain-containing protein	ASIM_LOCUS19178	Anisakis simplex (Herring worm)	330
A0A0M3KCD5	A0A0M3KCD5	A0A0M3KCD5_ANISI	Trimeric intracellular cation channel type B	ASIM_LOCUS18033	Anisakis simplex (Herring worm)	141
A0A0M3KCD8	A0A0M3KCD8	A0A0M3KCD8_ANISI	SERPIN domain-containing protein	ASIM_LOCUS18036	Anisakis simplex (Herring worm)	341
A0A0M3KCG9	A0A0M3KCG9	A0A0M3KCG9_ANISI	Filamin-related (inferred by orthology to a S. mansoni protein)	ASIM_LOCUS18067	Anisakis simplex (Herring worm)	250
A0A0M3KCR5	A0A0M3KCR5	A0A0M3KCR5_ANISI	D-lactate dehydrogenase (cytochrome) (EC 1.1.2.4)	ASIM_LOCUS18163	Anisakis simplex (Herring worm)	278
A0A0M3KCR7	A0A0M3KCR7	A0A0M3KCR7_ANISI	DUF1907 domain-containing protein	ASIM_LOCUS18165	Anisakis simplex (Herring worm)	329
A0A0M3KEM0	A0A0M3KEM0	A0A0M3KEM0_ANISI	DUF1907 domain-containing protein	ASIM_LOCUS18818	Anisakis simplex (Herring worm)	273
A0A0M3KCU8	A0A0M3KCU8	A0A0M3KCU8_ANISI	Cystatin	ASIM_LOCUS18196	Anisakis simplex (Herring worm)	116
A0A0M3KCW0	A0A0M3KCW0	A0A0M3KCW0_ANISI	40S ribosomal protein S27 (inferred by orthology to a C. elegans protein)	ASIM_LOCUS18208	Anisakis simplex (Herring worm)	77
A0A3P6NUV5	A0A3P6NUV5	A0A3P6NUV5_ANISI	Uncharacterized protein	ASIM_LOCUS1926	Anisakis simplex (Herring worm)	72
A0A0M3KCX7	A0A0M3KCX7	A0A0M3KCX7_ANISI	Uncharacterized protein	ASIM_LOCUS18224	Anisakis simplex (Herring worm)	169
A0A0M3KCZ5	A0A0M3KCZ5	A0A0M3KCZ5_ANISI	Uncharacterized protein	ASIM_LOCUS18243	Anisakis simplex (Herring worm)	160
A0A0M3KD25	A0A0M3KD25	A0A0M3KD25_ANISI	Nuclear migration protein nudC (Nuclear distribution protein C homolog)	ASIM_LOCUS18273	Anisakis simplex (Herring worm)	302
A0A3P6P7M3	A0A3P6P7M3	A0A3P6P7M3_ANISI	Nuclear migration protein nudC (Nuclear distribution protein C homolog)	ASIM_LOCUS5238	Anisakis simplex (Herring worm)	122
A0A0M3KD65	A0A0M3KD65	A0A0M3KD65_ANISI	Immunoglobulin domain protein	ASIM_LOCUS18315	Anisakis simplex (Herring worm)	449
A0A0M3KD66	A0A0M3KD66	A0A0M3KD66_ANISI	Uncharacterized protein	ASIM_LOCUS18313	Anisakis simplex (Herring worm)	93
A0A3P6SCK3	A0A3P6SCK3	A0A3P6SCK3_ANISI	Uncharacterized protein	ASIM_LOCUS19423	Anisakis simplex (Herring worm)	225
A0A0M3KD67	A0A0M3KD67	A0A0M3KD67_ANISI	Myosin_tail_1 domain-containing protein	ASIM_LOCUS18314	Anisakis simplex (Herring worm)	341
A0A0M3KD75	A0A0M3KD75	A0A0M3KD75_ANISI	Mitochondrial import inner membrane translocase subunit	ASIM_LOCUS18324 ASIM_LOCUS18572	Anisakis simplex (Herring worm)	118
A0A0M3KD77	A0A0M3KD77	A0A0M3KD77_ANISI	Sulfhydryl oxidase (inferred by orthology to a C. elegans protein)	ASIM_LOCUS18325	Anisakis simplex (Herring worm)	278
A0A3P6NUI9	A0A3P6NUI9	A0A3P6NUI9_ANISI	Uncharacterized protein	ASIM_LOCUS1806	Anisakis simplex (Herring worm)	152
A0A0M3KDD0	A0A0M3KDD0	A0A0M3KDD0_ANISI	Hemicentin-1 (inferred by orthology to a human protein)	ASIM_LOCUS18378	Anisakis simplex (Herring worm)	240
A0A3P6Q7Q6	A0A3P6Q7Q6	A0A3P6Q7Q6_ANISI	Immunoglobulin I-set domain-containing protein	ASIM_LOCUS6354	Anisakis simplex (Herring worm)	75
A0A0M3KDF0	A0A0M3KDF0	A0A0M3KDF0_ANISI	2-amino-3-ketobutyrate coenzyme A ligase, mitochondrial (EC 2.3.1.29) (Aminoacetone synthase) (Glycine acetyltransferase)	ASIM_LOCUS18398	Anisakis simplex (Herring worm)	365
A0A0M3KIK4	A0A0M3KIK4	A0A0M3KIK4_ANISI	SPX domain-containing protein	ASIM_LOCUS20203	Anisakis simplex (Herring worm)	99
A0A0M3KDJ2	A0A0M3KDJ2	A0A0M3KDJ2_ANISI	AMPK1_CBM domain-containing protein	ASIM_LOCUS18441	Anisakis simplex (Herring worm)	299
A0A0M3KDK5	A0A0M3KDK5	A0A0M3KDK5_ANISI	NADH dehydrogenase [ubiquinone] 1 beta subcomplex subunit 2, mitochondrial	ASIM_LOCUS18453	Anisakis simplex (Herring worm)	159
A0A0M3KDK6	A0A0M3KDK6	A0A0M3KDK6_ANISI	Putative aminopeptidase (inferred by orthology to a C. elegans protein)	ASIM_LOCUS18454	Anisakis simplex (Herring worm)	309
A0A0M3KDM8	A0A0M3KDM8	A0A0M3KDM8_ANISI	Large ribosomal subunit protein eL33 (60S ribosomal protein L35a)	ASIM_LOCUS18475	Anisakis simplex (Herring worm)	129
A0A0M3KDN2	A0A0M3KDN2	A0A0M3KDN2_ANISI	Glyco_18 domain-containing protein	ASIM_LOCUS18480	Anisakis simplex (Herring worm)	314
A0A0M3KDQ3	A0A0M3KDQ3	A0A0M3KDQ3_ANISI	Mitochondrial carrier protein	ASIM_LOCUS18501	Anisakis simplex (Herring worm)	293
A0A0M3KDQ4	A0A0M3KDQ4	A0A0M3KDQ4_ANISI	Troponin T, skeletal muscle (inferred by orthology to a D. melanogaster protein)	ASIM_LOCUS18502	Anisakis simplex (Herring worm)	265
A0A0M3KIZ1	A0A0M3KIZ1	A0A0M3KIZ1_ANISI	Troponin T, skeletal muscle (inferred by orthology to a D. melanogaster protein)	ASIM_LOCUS20340	Anisakis simplex (Herring worm)	117
A0A0M3KDQ8	A0A0M3KDQ8	A0A0M3KDQ8_ANISI	Probable prefoldin subunit 3 (inferred by orthology to a C. elegans protein)	ASIM_LOCUS18506	Anisakis simplex (Herring worm)	154
A0A0M3KDS2	A0A0M3KDS2	A0A0M3KDS2_ANISI	Phosphopantothenate--cysteine ligase (inferred by orthology to a human protein)	ASIM_LOCUS18519	Anisakis simplex (Herring worm)	56
A0A0M3KDS4	A0A0M3KDS4	A0A0M3KDS4_ANISI	Carbonic anhydrase (EC 4.2.1.1)	ASIM_LOCUS18522	Anisakis simplex (Herring worm)	228
A0A0M3KDT6	A0A0M3KDT6	A0A0M3KDT6_ANISI	40S ribosomal protein S25	ASIM_LOCUS18534	Anisakis simplex (Herring worm)	127
A0A0M3KDZ7	A0A0M3KDZ7	A0A0M3KDZ7_ANISI	Hemiasterlin resistant protein 1 (inferred by orthology to a C. elegans protein)	ASIM_LOCUS18595	Anisakis simplex (Herring worm)	151
A0A0M3KE04	A0A0M3KE04	A0A0M3KE04_ANISI	Bifunctional coenzyme A synthase (inferred by orthology to a human protein)	ASIM_LOCUS18602	Anisakis simplex (Herring worm)	282
A0A0M3KE06	A0A0M3KE06	A0A0M3KE06_ANISI	Papilin (inferred by orthology to a C. elegans protein)	ASIM_LOCUS18603	Anisakis simplex (Herring worm)	500
A0A0M3KE24	A0A0M3KE24	A0A0M3KE24_ANISI	Probable glycerol kinase (inferred by orthology to a C. elegans protein)	ASIM_LOCUS18622	Anisakis simplex (Herring worm)	136
A0A0M3KE55	A0A0M3KE55	A0A0M3KE55_ANISI	CX9C domain-containing protein	ASIM_LOCUS18653	Anisakis simplex (Herring worm)	113
A0A3P6RZR9	A0A3P6RZR9	A0A3P6RZR9_ANISI	Uncharacterized protein	ASIM_LOCUS17211	Anisakis simplex (Herring worm)	160
A0A0M3KEC1	A0A0M3KEC1	A0A0M3KEC1_ANISI	Protein YIPF	ASIM_LOCUS18719	Anisakis simplex (Herring worm)	349
A0A0M3KEE7	A0A0M3KEE7	A0A0M3KEE7_ANISI	eIF-4F 25 kDa subunit	ASIM_LOCUS18746	Anisakis simplex (Herring worm)	252
A0A0M3KEG0	A0A0M3KEG0	A0A0M3KEG0_ANISI	PGM_PMM_I domain-containing protein	ASIM_LOCUS18756	Anisakis simplex (Herring worm)	177
A0A0M3KEJ3	A0A0M3KEJ3	A0A0M3KEJ3_ANISI	SHSP domain-containing protein	ASIM_LOCUS18791	Anisakis simplex (Herring worm)	98
A0A0M3KEK1	A0A0M3KEK1	A0A0M3KEK1_ANISI	Transmembrane protein 65	ASIM_LOCUS18799	Anisakis simplex (Herring worm)	158
A0A0M3KEL3	A0A0M3KEL3	A0A0M3KEL3_ANISI	Glycerate kinase (inferred by orthology to a human protein)	ASIM_LOCUS18811	Anisakis simplex (Herring worm)	140
A0A3P6P634	A0A3P6P634	A0A3P6P634_ANISI	MOFRL-associated domain-containing protein	ASIM_LOCUS4832	Anisakis simplex (Herring worm)	112
A0A0M3KEL5	A0A0M3KEL5	A0A0M3KEL5_ANISI	V-type proton ATPase 21 kDa proteolipid subunit c''	ASIM_LOCUS18813	Anisakis simplex (Herring worm)	207
A0A0M3KEN9	A0A0M3KEN9	A0A0M3KEN9_ANISI	Ammonium_transp domain-containing protein	ASIM_LOCUS18836	Anisakis simplex (Herring worm)	286
A0A0M3KEQ0	A0A0M3KEQ0	A0A0M3KEQ0_ANISI	26S proteasome non-ATPase regulatory subunit 8 (inferred by orthology to a C. elegans protein)	ASIM_LOCUS18848	Anisakis simplex (Herring worm)	161
A0A0M3KER2	A0A0M3KER2	A0A0M3KER2_ANISI	Uncharacterized protein	ASIM_LOCUS18860	Anisakis simplex (Herring worm)	306
A0A0M3KES7	A0A0M3KES7	A0A0M3KES7_ANISI	DUF19 domain-containing protein	ASIM_LOCUS18875	Anisakis simplex (Herring worm)	262
A0A0M3KG99	A0A0M3KG99	A0A0M3KG99_ANISI	DUF1893 domain-containing protein	ASIM_LOCUS19397	Anisakis simplex (Herring worm)	130
A0A0M3KEU9	A0A0M3KEU9	A0A0M3KEU9_ANISI	S-formylglutathione hydrolase (EC 3.1.2.12) (Esterase D)	ASIM_LOCUS18896	Anisakis simplex (Herring worm)	164
A0A0M3KEW7	A0A0M3KEW7	A0A0M3KEW7_ANISI	Uncharacterized protein	ASIM_LOCUS18915	Anisakis simplex (Herring worm)	153
A0A0M3KF20	A0A0M3KF20	A0A0M3KF20_ANISI	BcDNA.LD34343 (inferred by orthology to a D. melanogaster protein)	ASIM_LOCUS18967	Anisakis simplex (Herring worm)	77
A0A0M3KF39	A0A0M3KF39	A0A0M3KF39_ANISI	GILT-like protein (inferred by orthology to a C. elegans protein)	ASIM_LOCUS18987	Anisakis simplex (Herring worm)	173
A0A0M3KFA6	A0A0M3KFA6	A0A0M3KFA6_ANISI	NTR domain-containing protein	ASIM_LOCUS19055	Anisakis simplex (Herring worm)	200
A0A0M3KFN8	A0A0M3KFN8	A0A0M3KFN8_ANISI	NTR domain-containing protein	ASIM_LOCUS19186	Anisakis simplex (Herring worm)	200
A0A0M3KFB2	A0A0M3KFB2	A0A0M3KFB2_ANISI	AAA domain-containing protein	ASIM_LOCUS19060	Anisakis simplex (Herring worm)	384
A0A0M3KFJ4	A0A0M3KFJ4	A0A0M3KFJ4_ANISI	proteasome endopeptidase complex (EC 3.4.25.1)	ASIM_LOCUS19142	Anisakis simplex (Herring worm)	118
A0A0M3KFL0	A0A0M3KFL0	A0A0M3KFL0_ANISI	Probable cytochrome c 2.2 (inferred by orthology to a C. elegans protein)	ASIM_LOCUS19158	Anisakis simplex (Herring worm)	143
A0A0M3KFM8	A0A0M3KFM8	A0A0M3KFM8_ANISI	Glucosidase II subunit alpha	ASIM_LOCUS19176	Anisakis simplex (Herring worm)	356
A0A0M3KFP2	A0A0M3KFP2	A0A0M3KFP2_ANISI	Transcriptional regulator	ASIM_LOCUS19190	Anisakis simplex (Herring worm)	88
A0A3P6T8X8	A0A3P6T8X8	A0A3P6T8X8_ANISI	Uncharacterized protein	ASIM_LOCUS20487	Anisakis simplex (Herring worm)	72
A0A0M3KFS8	A0A0M3KFS8	A0A0M3KFS8_ANISI	RNA-binding protein rnp-1 (inferred by orthology to a C. elegans protein)	ASIM_LOCUS19226	Anisakis simplex (Herring worm)	354
A0A0M3KFU2	A0A0M3KFU2	A0A0M3KFU2_ANISI	Galectin	ASIM_LOCUS19239	Anisakis simplex (Herring worm)	143
A0A3P6NX97	A0A3P6NX97	A0A3P6NX97_ANISI	Galectin	ASIM_LOCUS2562	Anisakis simplex (Herring worm)	110
A0A3P6NYR9	A0A3P6NYR9	A0A3P6NYR9_ANISI	Galectin	ASIM_LOCUS7529	Anisakis simplex (Herring worm)	84
A0A0M3KFU3	A0A0M3KFU3	A0A0M3KFU3_ANISI	ATP-binding cassette sub-family F member 1 (inferred by orthology to a human protein)	ASIM_LOCUS19241	Anisakis simplex (Herring worm)	311
A0A0M3KFV4	A0A0M3KFV4	A0A0M3KFV4_ANISI	60S ribosomal protein L3	ASIM_LOCUS19252	Anisakis simplex (Herring worm)	356
A0A0M3KFV9	A0A0M3KFV9	A0A0M3KFV9_ANISI	Large ribosomal subunit protein eL14 (60S ribosomal protein L14)	ASIM_LOCUS19256	Anisakis simplex (Herring worm)	137
A0A0M3KFX3	A0A0M3KFX3	A0A0M3KFX3_ANISI	Small monomeric GTPase	ASIM_LOCUS19271	Anisakis simplex (Herring worm)	112
A0A0M3KFX5	A0A0M3KFX5	A0A0M3KFX5_ANISI	Nose resistant to fluoxetine protein 5 (inferred by orthology to a C. elegans protein)	ASIM_LOCUS19272	Anisakis simplex (Herring worm)	321
A0A0M3KG31	A0A0M3KG31	A0A0M3KG31_ANISI	acetate--CoA ligase (EC 6.2.1.1)	ASIM_LOCUS19331	Anisakis simplex (Herring worm)	229
A0A0M3KG34	A0A0M3KG34	A0A0M3KG34_ANISI	Aldedh domain-containing protein	ASIM_LOCUS19332	Anisakis simplex (Herring worm)	302
A0A0M3KG55	A0A0M3KG55	A0A0M3KG55_ANISI	P4Hc domain-containing protein	ASIM_LOCUS19353	Anisakis simplex (Herring worm)	205
A0A3P6SZX2	A0A3P6SZX2	A0A3P6SZX2_ANISI	Fe2OG dioxygenase domain-containing protein	ASIM_LOCUS17461	Anisakis simplex (Herring worm)	113
A0A0M3KG74	A0A0M3KG74	A0A0M3KG74_ANISI	SAM50-like protein gop-3 (inferred by orthology to a C. elegans protein)	ASIM_LOCUS19372	Anisakis simplex (Herring worm)	308
A0A0M3KGA6	A0A0M3KGA6	A0A0M3KGA6_ANISI	arginine kinase (EC 2.7.3.3)	ASIM_LOCUS19404	Anisakis simplex (Herring worm)	152
A0A0M3KGB4	A0A0M3KGB4	A0A0M3KGB4_ANISI	Methylmalonyl-CoA epimerase, mitochondrial (inferred by orthology to a human protein)	ASIM_LOCUS19412	Anisakis simplex (Herring worm)	183
A0A0M3KGD2	A0A0M3KGD2	A0A0M3KGD2_ANISI	GDNF domain-containing protein	ASIM_LOCUS19430	Anisakis simplex (Herring worm)	133
A0A0M3KGL2	A0A0M3KGL2	A0A0M3KGL2_ANISI	Propionyl-CoA carboxylase beta chain, mitochondrial (EC 6.4.1.3) (Propanoyl-CoA:carbon dioxide ligase subunit beta)	ASIM_LOCUS19510	Anisakis simplex (Herring worm)	322
A0A0M3KGL9	A0A0M3KGL9	A0A0M3KGL9_ANISI	PH domain-containing protein	ASIM_LOCUS19517	Anisakis simplex (Herring worm)	172
A0A0M3KGN1	A0A0M3KGN1	A0A0M3KGN1_ANISI	Epidermal retinol dehydrogenase 2 (inferred by orthology to a human protein)	ASIM_LOCUS19529	Anisakis simplex (Herring worm)	108
A0A0M3KGN6	A0A0M3KGN6	A0A0M3KGN6_ANISI	DUF4139 domain-containing protein	ASIM_LOCUS19534	Anisakis simplex (Herring worm)	202
A0A0M3KGS5	A0A0M3KGS5	A0A0M3KGS5_ANISI	Myosin_tail_1 domain-containing protein	ASIM_LOCUS19572	Anisakis simplex (Herring worm)	176
A0A3P6PY61	A0A3P6PY61	A0A3P6PY61_ANISI	Uncharacterized protein	ASIM_LOCUS5599	Anisakis simplex (Herring worm)	135
A0A0M3KGU2	A0A0M3KGU2	A0A0M3KGU2_ANISI	DAO domain-containing protein	ASIM_LOCUS19591	Anisakis simplex (Herring worm)	204
A0A0M3KGX6	A0A0M3KGX6	A0A0M3KGX6_ANISI	Late embryogenesis abundant protein 76	ASIM_LOCUS19625	Anisakis simplex (Herring worm)	397
A0A0M3KH09	A0A0M3KH09	A0A0M3KH09_ANISI	TPR_REGION domain-containing protein	ASIM_LOCUS19657	Anisakis simplex (Herring worm)	185
A0A0M3KH33	A0A0M3KH33	A0A0M3KH33_ANISI	Uncharacterized protein	ASIM_LOCUS19681	Anisakis simplex (Herring worm)	224
A0A0M3KH57	A0A0M3KH57	A0A0M3KH57_ANISI	Addiction module toxin RelE	ASIM_LOCUS19705	Anisakis simplex (Herring worm)	49
A0A0M3KH92	A0A0M3KH92	A0A0M3KH92_ANISI	60 kDa SS-A/Ro ribonucleoprotein homolog (inferred by orthology to a C. elegans protein)	ASIM_LOCUS19739	Anisakis simplex (Herring worm)	258
A0A0M3KH99	A0A0M3KH99	A0A0M3KH99_ANISI	Putative H/ACA ribonucleoprotein complex subunit 4	ASIM_LOCUS19748	Anisakis simplex (Herring worm)	199
A0A0M3KHA1	A0A0M3KHA1	A0A0M3KHA1_ANISI	FrhB_FdhB_C domain-containing protein	ASIM_LOCUS19749	Anisakis simplex (Herring worm)	106
A0A0M3KHD5	A0A0M3KHD5	A0A0M3KHD5_ANISI	GDNF domain-containing protein	ASIM_LOCUS19784	Anisakis simplex (Herring worm)	106
A0A0M3KHG5	A0A0M3KHG5	A0A0M3KHG5_ANISI	Glucosamine-6-phosphate deaminase (EC 3.5.99.6) (Glucosamine-6-phosphate isomerase)	ASIM_LOCUS19813	Anisakis simplex (Herring worm)	124
A0A0M3KHK3	A0A0M3KHK3	A0A0M3KHK3_ANISI	Epidermal retinol dehydrogenase 2 (inferred by orthology to a human protein)	ASIM_LOCUS19851	Anisakis simplex (Herring worm)	129
A0A0M3KHN4	A0A0M3KHN4	A0A0M3KHN4_ANISI	Peptidase_M13_N domain-containing protein	ASIM_LOCUS19882	Anisakis simplex (Herring worm)	235
A0A0M3KHR2	A0A0M3KHR2	A0A0M3KHR2_ANISI	Phosphoribosylaminoimidazolesuccinocarboxamide synthase	ASIM_LOCUS19910	Anisakis simplex (Herring worm)	221
A0A0M3KI13	A0A0M3KI13	A0A0M3KI13_ANISI	CN hydrolase domain-containing protein	ASIM_LOCUS20011	Anisakis simplex (Herring worm)	136
A0A0M3KI41	A0A0M3KI41	A0A0M3KI41_ANISI	Exportin-1 (inferred by orthology to a human protein)	ASIM_LOCUS20039	Anisakis simplex (Herring worm)	100
A0A0M3KI61	A0A0M3KI61	A0A0M3KI61_ANISI	isocitrate dehydrogenase (NAD(+)) (EC 1.1.1.41) (Isocitric dehydrogenase subunit alpha) (NAD(+)-specific ICDH subunit alpha)	ASIM_LOCUS20059	Anisakis simplex (Herring worm)	272
A0A0M3KI67	A0A0M3KI67	A0A0M3KI67_ANISI	Galectin	ASIM_LOCUS20065	Anisakis simplex (Herring worm)	192
A0A0M3KI89	A0A0M3KI89	A0A0M3KI89_ANISI	ALO domain-containing protein	ASIM_LOCUS20085	Anisakis simplex (Herring worm)	105
A0A3P6PZ03	A0A3P6PZ03	A0A3P6PZ03_ANISI	Uncharacterized protein	ASIM_LOCUS5186	Anisakis simplex (Herring worm)	162
A0A0M3KIB5	A0A0M3KIB5	A0A0M3KIB5_ANISI	Large ribosomal subunit protein bL28m (39S ribosomal protein L28, mitochondrial)	ASIM_LOCUS20113	Anisakis simplex (Herring worm)	192
A0A0M3KIB6	A0A0M3KIB6	A0A0M3KIB6_ANISI	Calpain catalytic domain-containing protein	ASIM_LOCUS20114	Anisakis simplex (Herring worm)	162
A0A3P6PNX1	A0A3P6PNX1	A0A3P6PNX1_ANISI	Calpain catalytic domain-containing protein	ASIM_LOCUS3884	Anisakis simplex (Herring worm)	182
A0A0M3KIF2	A0A0M3KIF2	A0A0M3KIF2_ANISI	Eukaryotic translation initiation factor 4C	ASIM_LOCUS20150	Anisakis simplex (Herring worm)	158
A0A0M3KIJ0	A0A0M3KIJ0	A0A0M3KIJ0_ANISI	Large ribosomal subunit protein eL21 (60S ribosomal protein L21)	ASIM_LOCUS20188	Anisakis simplex (Herring worm)	160
A0A0M3KIJ2	A0A0M3KIJ2	A0A0M3KIJ2_ANISI	ADH_zinc_N domain-containing protein	ASIM_LOCUS20189	Anisakis simplex (Herring worm)	175
A0A0M3KIK6	A0A0M3KIK6	A0A0M3KIK6_ANISI	Putative aminopeptidase (inferred by orthology to a C. elegans protein)	ASIM_LOCUS20202	Anisakis simplex (Herring worm)	212
A0A0M3KIL0	A0A0M3KIL0	A0A0M3KIL0_ANISI	Collagen triple helix repeat protein	ASIM_LOCUS20206	Anisakis simplex (Herring worm)	216
A0A0M3KIN5	A0A0M3KIN5	A0A0M3KIN5_ANISI	RasGAP_C domain-containing protein	ASIM_LOCUS20234	Anisakis simplex (Herring worm)	102
A0A0M3KIQ4	A0A0M3KIQ4	A0A0M3KIQ4_ANISI	Transthyretin-like family protein	ASIM_LOCUS20252	Anisakis simplex (Herring worm)	143
A0A0M3KIT2	A0A0M3KIT2	A0A0M3KIT2_ANISI	6PF2K domain-containing protein	ASIM_LOCUS20278	Anisakis simplex (Herring worm)	163
A0A0M3KIV9	A0A0M3KIV9	A0A0M3KIV9_ANISI	NADH dehydrogenase [ubiquinone] 1 beta subcomplex subunit 9 (Complex I-B22) (NADH-ubiquinone oxidoreductase B22 subunit)	ASIM_LOCUS20307	Anisakis simplex (Herring worm)	165
A0A0M3KJ31	A0A0M3KJ31	A0A0M3KJ31_ANISI	Microtubule-associated protein futsch	ASIM_LOCUS20380	Anisakis simplex (Herring worm)	162
A0A0M3KJ68	A0A0M3KJ68	A0A0M3KJ68_ANISI	Glutamate dehydrogenase, mitochondrial (inferred by orthology to a D. melanogaster protein)	ASIM_LOCUS20416	Anisakis simplex (Herring worm)	94
A0A0M3KJ75	A0A0M3KJ75	A0A0M3KJ75_ANISI	Trifunctional enzyme subunit alpha, mitochondrial (inferred by orthology to a human protein)	ASIM_LOCUS20424	Anisakis simplex (Herring worm)	92
A0A0M3KJD8	A0A0M3KJD8	A0A0M3KJD8_ANISI	Transmembrane protein	ASIM_LOCUS20486	Anisakis simplex (Herring worm)	90
A0A0M3KJI3	A0A0M3KJI3	A0A0M3KJI3_ANISI	EST1 domain-containing protein	ASIM_LOCUS20531	Anisakis simplex (Herring worm)	130
A0A0M3KJN8	A0A0M3KJN8	A0A0M3KJN8_ANISI	T-complex protein 1 subunit alpha (CCT-alpha)	ASIM_LOCUS20586	Anisakis simplex (Herring worm)	222
A0A3P6T592	A0A3P6T592	A0A3P6T592_ANISI	Uncharacterized protein	ASIM_LOCUS20292	Anisakis simplex (Herring worm)	216
A0A0M3KJQ4	A0A0M3KJQ4	A0A0M3KJQ4_ANISI	ABC transmembrane type-1 domain-containing protein	ASIM_LOCUS20602	Anisakis simplex (Herring worm)	173
A0A0M3KJS5	A0A0M3KJS5	A0A0M3KJS5_ANISI	60S ribosomal protein L32	ASIM_LOCUS20622	Anisakis simplex (Herring worm)	134
A0A0M3KJT7	A0A0M3KJT7	A0A0M3KJT7_ANISI	Estradiol 17-beta-dehydrogenase 8 (inferred by orthology to a human protein)	ASIM_LOCUS20635	Anisakis simplex (Herring worm)	156
A0A0M3KJW0	A0A0M3KJW0	A0A0M3KJW0_ANISI	DUF4057 domain-containing protein	ASIM_LOCUS20658	Anisakis simplex (Herring worm)	101
A0A0M3KJZ9	A0A0M3KJZ9	A0A0M3KJZ9_ANISI	Putative H/ACA ribonucleoprotein complex subunit 4 (inferred by orthology to a C. elegans protein)	ASIM_LOCUS20697	Anisakis simplex (Herring worm)	91
A0A0M3KK00	A0A0M3KK00	A0A0M3KK00_ANISI	Small membrane protein related (inferred by orthology to a S. mansoni protein)	ASIM_LOCUS20698	Anisakis simplex (Herring worm)	120
A0A0M3KKB4	A0A0M3KKB4	A0A0M3KKB4_ANISI	ANAPC4_WD40 domain-containing protein	ASIM_LOCUS20812	Anisakis simplex (Herring worm)	110
A0A0M3KKE9	A0A0M3KKE9	A0A0M3KKE9_ANISI	MGC174333 protein (inferred by orthology to a zebrafish protein)	ASIM_LOCUS20847	Anisakis simplex (Herring worm)	43
A0A0M3KKJ3	A0A0M3KKJ3	A0A0M3KKJ3_ANISI	Myosin_tail_1 domain-containing protein	ASIM_LOCUS20891	Anisakis simplex (Herring worm)	141
A0A3P6NTN9	A0A3P6NTN9	A0A3P6NTN9_ANISI	Paramyosin	ASIM_LOCUS1954	Anisakis simplex (Herring worm)	495
A0A158PMR0	A0A158PMR0	A0A158PMR0_ANISI	DnaJ homolog subfamily B member 13 (Testis and spermatogenesis cell-related protein 6) (Testis spermatocyte apoptosis-related gene 6 protein) (Testis spermatogenesis apoptosis-related gene 3 protein) (Testis spermatogenesis apoptosis-related gene 6 protein)	ASIM_LOCUS9746	Anisakis simplex (Herring worm)	444
A0A158PMR9	A0A158PMR9	A0A158PMR9_ANISI	T-complex protein 1 subunit gamma	ASIM_LOCUS9795	Anisakis simplex (Herring worm)	543
A0A158PMS6	A0A158PMS6	A0A158PMS6_ANISI	Proline dehydrogenase (EC 1.5.5.2)	ASIM_LOCUS9835	Anisakis simplex (Herring worm)	506
A0A158PMT2	A0A158PMT2	A0A158PMT2_ANISI	Methylmalonyl-CoA epimerase, mitochondrial (EC 5.1.99.1) (DL-methylmalonyl-CoA racemase)	ASIM_LOCUS9861	Anisakis simplex (Herring worm)	201
A0A158PMT6	A0A158PMT6	A0A158PMT6_ANISI	Calponin-homology (CH) domain-containing protein	ASIM_LOCUS9870	Anisakis simplex (Herring worm)	3635
A0A158PMT9	A0A158PMT9	A0A158PMT9_ANISI	Rho guanine nucleotide exchange factor 25 (inferred by orthology to a human protein)	ASIM_LOCUS9880	Anisakis simplex (Herring worm)	585
A0A158PMV0	A0A158PMV0	A0A158PMV0_ANISI	Glycogen synthase kinase-3	ASIM_LOCUS9967	Anisakis simplex (Herring worm)	410
A0A158PMW0	A0A158PMW0	A0A158PMW0_ANISI	rRNA 2'-O-methyltransferase fibrillarin (Histone-glutamine methyltransferase)	ASIM_LOCUS10028	Anisakis simplex (Herring worm)	358
A0A158PMW3	A0A158PMW3	A0A158PMW3_ANISI	Sacchrp_dh_NADP domain-containing protein	ASIM_LOCUS10045	Anisakis simplex (Herring worm)	289
A0A158PMX0	A0A158PMX0	A0A158PMX0_ANISI	UDP-N-acetylglucosamine 4-epimerase (EC 5.1.3.2) (EC 5.1.3.7)	ASIM_LOCUS10078	Anisakis simplex (Herring worm)	476
A0A158PMX4	A0A158PMX4	A0A158PMX4_ANISI	Adenylate kinase isoenzyme 1 (AK 1) (EC 2.7.4.3) (ATP-AMP transphosphorylase 1) (ATP:AMP phosphotransferase) (Adenylate monophosphate kinase)	ASIM_LOCUS10106	Anisakis simplex (Herring worm)	216
A0A158PMY7	A0A158PMY7	A0A158PMY7_ANISI	P-type domain-containing protein	ASIM_LOCUS10208	Anisakis simplex (Herring worm)	1020
A0A158PMZ4	A0A158PMZ4	A0A158PMZ4_ANISI	TDP43_N domain-containing protein	ASIM_LOCUS10239	Anisakis simplex (Herring worm)	522
A0A158PN00	A0A158PN00	A0A158PN00_ANISI	Dipeptidyl peptidase 3 (EC 3.4.14.4) (Dipeptidyl aminopeptidase III) (Dipeptidyl peptidase III)	ASIM_LOCUS10266	Anisakis simplex (Herring worm)	763
A0A158PN09	A0A158PN09	A0A158PN09_ANISI	protein-serine/threonine phosphatase (EC 3.1.3.16)	ASIM_LOCUS10310	Anisakis simplex (Herring worm)	306
A0A158PN13	A0A158PN13	A0A158PN13_ANISI	Collagen alpha-2(IV) chain (inferred by orthology to a C. elegans protein)	ASIM_LOCUS10335	Anisakis simplex (Herring worm)	1739
A0A158PN18	A0A158PN18	A0A158PN18_ANISI	40S ribosomal protein S30	ASIM_LOCUS10382	Anisakis simplex (Herring worm)	356
A0A158PN20	A0A158PN20	A0A158PN20_ANISI	Carboxylic ester hydrolase (EC 3.1.1.-)	ASIM_LOCUS10400	Anisakis simplex (Herring worm)	231
A0A158PN23	A0A158PN23	A0A158PN23_ANISI	non-specific serine/threonine protein kinase (EC 2.7.11.1)	ASIM_LOCUS10411	Anisakis simplex (Herring worm)	7291
A0A158PN31	A0A158PN31	A0A158PN31_ANISI	Eukaryotic translation initiation factor 3 subunit L (eIF3l)	ASIM_LOCUS10454	Anisakis simplex (Herring worm)	554
A0A158PN34	A0A158PN34	A0A158PN34_ANISI	Family S33 non-peptidase homologue (inferred by orthology to a S. mansoni protein)	ASIM_LOCUS10468	Anisakis simplex (Herring worm)	317
A0A158PN54	A0A158PN54	A0A158PN54_ANISI	Dynamin (EC 3.6.5.5)	ASIM_LOCUS10575	Anisakis simplex (Herring worm)	845
A0A158PN55	A0A158PN55	A0A158PN55_ANISI	Disks large 1 tumor suppressor protein (inferred by orthology to a D. melanogaster protein)	ASIM_LOCUS10581	Anisakis simplex (Herring worm)	954
A0A158PN62	A0A158PN62	A0A158PN62_ANISI	ABC-type antigen peptide transporter (EC 7.4.2.14)	ASIM_LOCUS10655	Anisakis simplex (Herring worm)	809
A0A158PN69	A0A158PN69	A0A158PN69_ANISI	Glycogen debranching enzyme (EC 2.4.1.25) (EC 3.2.1.33) (Glycogen debrancher)	ASIM_LOCUS10730	Anisakis simplex (Herring worm)	1488
A0A158PN74	A0A158PN74	A0A158PN74_ANISI	Carboxypeptidase (EC 3.4.16.-)	ASIM_LOCUS10774	Anisakis simplex (Herring worm)	1652
A0A158PN86	A0A158PN86	A0A158PN86_ANISI	Obg-like ATPase 1	ASIM_LOCUS10852	Anisakis simplex (Herring worm)	424
A0A158PN91	A0A158PN91	A0A158PN91_ANISI	Nesprin-1	ASIM_LOCUS10888	Anisakis simplex (Herring worm)	1378
A0A158PNB1	A0A158PNB1	A0A158PNB1_ANISI	Protein CDV3 homolog	ASIM_LOCUS10974	Anisakis simplex (Herring worm)	558
A0A158PNB8	A0A158PNB8	A0A158PNB8_ANISI	Eukaryotic translation initiation factor 3 subunit C (eIF3c) (Eukaryotic translation initiation factor 3 subunit 8)	ASIM_LOCUS11068	Anisakis simplex (Herring worm)	906
A0A158PNC3	A0A158PNC3	A0A158PNC3_ANISI	WD_REPEATS_REGION domain-containing protein	ASIM_LOCUS11092	Anisakis simplex (Herring worm)	1220
A0A158PNG4	A0A158PNG4	A0A158PNG4_ANISI	Isochorismatase domain-containing protein 1	ASIM_LOCUS11401	Anisakis simplex (Herring worm)	200
A0A158PNI3	A0A158PNI3	A0A158PNI3_ANISI	Protein transport protein SEC23	ASIM_LOCUS11565	Anisakis simplex (Herring worm)	821
A0A158PNJ5	A0A158PNJ5	A0A158PNJ5_ANISI	Nucleolysin TIAR (inferred by orthology to a human protein)	ASIM_LOCUS11677	Anisakis simplex (Herring worm)	484
A0A158PNK2	A0A158PNK2	A0A158PNK2_ANISI	INCENP_ARK-bind domain-containing protein	ASIM_LOCUS11776	Anisakis simplex (Herring worm)	780
A0A158PNK3	A0A158PNK3	A0A158PNK3_ANISI	phosphoserine transaminase (EC 2.6.1.52)	ASIM_LOCUS11778	Anisakis simplex (Herring worm)	289
A0A158PNM2	A0A158PNM2	A0A158PNM2_ANISI	Translocon-associated protein subunit gamma (Signal sequence receptor subunit gamma)	ASIM_LOCUS11900	Anisakis simplex (Herring worm)	181
A0A158PNP6	A0A158PNP6	A0A158PNP6_ANISI	Large ribosomal subunit protein mL44 (EC 6.4.1.4) (3-methylcrotonyl-CoA carboxylase 2) (3-methylcrotonyl-CoA carboxylase non-biotin-containing subunit) (3-methylcrotonyl-CoA:carbon dioxide ligase subunit beta) (Probable methylcrotonoyl-CoA carboxylase beta chain, mitochondrial)	ASIM_LOCUS12060	Anisakis simplex (Herring worm)	931
A0A158PNQ3	A0A158PNQ3	A0A158PNQ3_ANISI	Junctophilin	ASIM_LOCUS12098	Anisakis simplex (Herring worm)	843
A0A158PNR2	A0A158PNR2	A0A158PNR2_ANISI	Transthyretin-like family protein	ASIM_LOCUS12135	Anisakis simplex (Herring worm)	312
A0A158PNR4	A0A158PNR4	A0A158PNR4_ANISI	Lea domain-containing protein	ASIM_LOCUS12165	Anisakis simplex (Herring worm)	1775
A0A158PNS1	A0A158PNS1	A0A158PNS1_ANISI	NUC domain-containing protein	ASIM_LOCUS12208	Anisakis simplex (Herring worm)	1077
A0A158PNW2	A0A158PNW2	A0A158PNW2_ANISI	Cullin-2	ASIM_LOCUS12468	Anisakis simplex (Herring worm)	815
A0A158PNW4	A0A158PNW4	A0A158PNW4_ANISI	Aminotran_1_2 domain-containing protein	ASIM_LOCUS12486	Anisakis simplex (Herring worm)	430
A0A158PNX7	A0A158PNX7	A0A158PNX7_ANISI	Oxidored_FMN domain-containing protein	ASIM_LOCUS12571	Anisakis simplex (Herring worm)	1620
A0A158PNY1	A0A158PNY1	A0A158PNY1_ANISI	NADH dehydrogenase [ubiquinone] iron-sulfur protein 4, mitochondrial	ASIM_LOCUS12609	Anisakis simplex (Herring worm)	233
A0A158PNY8	A0A158PNY8	A0A158PNY8_ANISI	Phosphotransferase (EC 2.7.1.-)	ASIM_LOCUS12672	Anisakis simplex (Herring worm)	510
A0A158PP04	A0A158PP04	A0A158PP04_ANISI	Pyruvate dehydrogenase E1 component subunit beta, mitochondrial (EC 1.2.4.4)	ASIM_LOCUS12785	Anisakis simplex (Herring worm)	378
A0A158PP11	A0A158PP11	A0A158PP11_ANISI	T-complex protein 1 subunit epsilon (CCT-epsilon)	ASIM_LOCUS12837	Anisakis simplex (Herring worm)	599
A0A158PP12	A0A158PP12	A0A158PP12_ANISI	mitogen-activated protein kinase kinase (EC 2.7.12.2)	ASIM_LOCUS12840	Anisakis simplex (Herring worm)	345
A0A158PP27	A0A158PP27	A0A158PP27_ANISI	Tr-type G domain-containing protein	ASIM_LOCUS12923	Anisakis simplex (Herring worm)	657
A0A158PP33	A0A158PP33	A0A158PP33_ANISI	DZANK-type domain-containing protein	ASIM_LOCUS12964	Anisakis simplex (Herring worm)	104
A0A158PP35	A0A158PP35	A0A158PP35_ANISI	Paramyosin	ASIM_LOCUS12986	Anisakis simplex (Herring worm)	880
A0A3P6S783	A0A3P6S783	A0A3P6S783_ANISI	Paramyosin	ASIM_LOCUS13751	Anisakis simplex (Herring worm)	868
A0A158PP38	A0A158PP38	A0A158PP38_ANISI	Lethal (2) 01289 (inferred by orthology to a D. melanogaster protein)	ASIM_LOCUS12998	Anisakis simplex (Herring worm)	388
A0A158PP45	A0A158PP45	A0A158PP45_ANISI	Cytoplasmic FMR1-interacting protein	ASIM_LOCUS13051	Anisakis simplex (Herring worm)	1198
A0A158PP53	A0A158PP53	A0A158PP53_ANISI	Spectrin beta chain	ASIM_LOCUS13133	Anisakis simplex (Herring worm)	3800
A0A158PP56	A0A158PP56	A0A158PP56_ANISI	fumarate reductase (NADH) (EC 1.3.1.6) (NADH-dependent fumarate reductase)	ASIM_LOCUS13155	Anisakis simplex (Herring worm)	500
A0A158PP69	A0A158PP69	A0A158PP69_ANISI	Major sperm protein (inferred by orthology to a C. elegans protein)	ASIM_LOCUS13223	Anisakis simplex (Herring worm)	1623
A0A158PP77	A0A158PP77	A0A158PP77_ANISI	Enolase (EC 4.2.1.11) (2-phospho-D-glycerate hydro-lyase) (2-phosphoglycerate dehydratase)	ASIM_LOCUS13276	Anisakis simplex (Herring worm)	653
A0A3P6QLW0	A0A3P6QLW0	A0A3P6QLW0_ANISI	phosphopyruvate hydratase (EC 4.2.1.11)	ASIM_LOCUS8312	Anisakis simplex (Herring worm)	30
A0A158PP78	A0A158PP78	A0A158PP78_ANISI	Glutathione peroxidase	ASIM_LOCUS13287	Anisakis simplex (Herring worm)	237
A0A158PP79	A0A158PP79	A0A158PP79_ANISI	Presenilin (EC 3.4.23.-)	ASIM_LOCUS13292	Anisakis simplex (Herring worm)	565
A0A158PP81	A0A158PP81	A0A158PP81_ANISI	Phosphorylase b kinase regulatory subunit	ASIM_LOCUS13307	Anisakis simplex (Herring worm)	1249
A0A158PP86	A0A158PP86	A0A158PP86_ANISI	RanBP2-type domain-containing protein	ASIM_LOCUS13328	Anisakis simplex (Herring worm)	1158
A0A158PP88	A0A158PP88	A0A158PP88_ANISI	Clathrin heavy chain	ASIM_LOCUS13347	Anisakis simplex (Herring worm)	1395
A0A158PP94	A0A158PP94	A0A158PP94_ANISI	Anion exchange protein	ASIM_LOCUS13372	Anisakis simplex (Herring worm)	1238
A0A158PPA4	A0A158PPA4	A0A158PPA4_ANISI	Ubiquinone biosynthesis O-methyltransferase, mitochondrial (3-demethylubiquinol 3-O-methyltransferase) (EC 2.1.1.64) (3-demethylubiquinone 3-O-methyltransferase) (EC 2.1.1.-) (Polyprenyldihydroxybenzoate methyltransferase) (EC 2.1.1.114)	ASIM_LOCUS13438	Anisakis simplex (Herring worm)	574
A0A158PPD6	A0A158PPD6	A0A158PPD6_ANISI	Geranylgeranyl transferase type-2 subunit alpha (EC 2.5.1.60) (Geranylgeranyl transferase type II subunit alpha)	ASIM_LOCUS13675	Anisakis simplex (Herring worm)	552
A0A158PPE9	A0A158PPE9	A0A158PPE9_ANISI	TMF_TATA_bd domain-containing protein	ASIM_LOCUS13820	Anisakis simplex (Herring worm)	685
A0A158PPF0	A0A158PPF0	A0A158PPF0_ANISI	DnaJ homolog subfamily C member 25 (inferred by orthology to a human protein)	ASIM_LOCUS13825	Anisakis simplex (Herring worm)	348
A0A158PPF9	A0A158PPF9	A0A158PPF9_ANISI	WD_REPEATS_REGION domain-containing protein	ASIM_LOCUS13927	Anisakis simplex (Herring worm)	1961
A0A158PPG8	A0A158PPG8	A0A158PPG8_ANISI	SSD domain-containing protein	ASIM_LOCUS13997	Anisakis simplex (Herring worm)	876
A0A158PPI4	A0A158PPI4	A0A158PPI4_ANISI	Col_cuticle_N domain-containing protein	ASIM_LOCUS14168	Anisakis simplex (Herring worm)	956
A0A158PPJ1	A0A158PPJ1	A0A158PPJ1_ANISI	D-aspartate oxidase (inferred by orthology to a human protein)	ASIM_LOCUS14234	Anisakis simplex (Herring worm)	377
A0A158PPJ2	A0A158PPJ2	A0A158PPJ2_ANISI	Collagen alpha-1(IV) chain (inferred by orthology to a C. elegans protein)	ASIM_LOCUS14252	Anisakis simplex (Herring worm)	1759
A0A158PPJ9	A0A158PPJ9	A0A158PPJ9_ANISI	Actin-interacting protein 1	ASIM_LOCUS14303	Anisakis simplex (Herring worm)	668
A0A158PPL6	A0A158PPL6	A0A158PPL6_ANISI	N-acetyltransferase domain-containing protein	ASIM_LOCUS14435	Anisakis simplex (Herring worm)	313
A0A158PPN0	A0A158PPN0	A0A158PPN0_ANISI	Filamin-B (inferred by orthology to a human protein)	ASIM_LOCUS14513	Anisakis simplex (Herring worm)	844
A0A158PPN2	A0A158PPN2	A0A158PPN2_ANISI	Phosphatidylinositol-3-phosphatase SAC1 (EC 3.1.3.64) (Phosphatidylinositol-4-phosphate phosphatase) (Suppressor of actin mutations 1-like protein)	ASIM_LOCUS14543	Anisakis simplex (Herring worm)	388
A0A158PPN9	A0A158PPN9	A0A158PPN9_ANISI	small monomeric GTPase (EC 3.6.5.2)	ASIM_LOCUS14578	Anisakis simplex (Herring worm)	187
A0A158PPP4	A0A158PPP4	A0A158PPP4_ANISI	Filamin-A	ASIM_LOCUS14616	Anisakis simplex (Herring worm)	1638
A0A158PPQ6	A0A158PPQ6	A0A158PPQ6_ANISI	threonine--tRNA ligase (EC 6.1.1.3) (Threonyl-tRNA synthetase)	ASIM_LOCUS14674	Anisakis simplex (Herring worm)	788
A0A158PPR3	A0A158PPR3	A0A158PPR3_ANISI	Transthyretin-like family protein	ASIM_LOCUS14720	Anisakis simplex (Herring worm)	509
A0A158PPS2	A0A158PPS2	A0A158PPS2_ANISI	RNA helicase (EC 3.6.4.13)	ASIM_LOCUS14798	Anisakis simplex (Herring worm)	816
A0A3P6T1X0	A0A3P6T1X0	A0A3P6T1X0_ANISI	RNA helicase (EC 3.6.4.13)	ASIM_LOCUS20123	Anisakis simplex (Herring worm)	308
A0A3P6QR13	A0A3P6QR13	A0A3P6QR13_ANISI	Helicase ATP-binding domain-containing protein	ASIM_LOCUS8766	Anisakis simplex (Herring worm)	126
A0A3P6TEQ6	A0A3P6TEQ6	A0A3P6TEQ6_ANISI	Helicase C-terminal domain-containing protein	ASIM_LOCUS20747	Anisakis simplex (Herring worm)	228
A0A3P6N167	A0A3P6N167	A0A3P6N167_ANISI	Uncharacterized protein	ASIM_LOCUS1133	Anisakis simplex (Herring worm)	107
A0A3P6N365	A0A3P6N365	A0A3P6N365_ANISI	Uncharacterized protein	ASIM_LOCUS1997	Anisakis simplex (Herring worm)	270
A0A3P6PR18	A0A3P6PR18	A0A3P6PR18_ANISI	Uncharacterized protein	ASIM_LOCUS3474	Anisakis simplex (Herring worm)	190
A0A3P6N3P2	A0A3P6N3P2	A0A3P6N3P2_ANISI	proton-translocating NAD(P)(+) transhydrogenase (EC 7.1.1.1)	ASIM_LOCUS2217	Anisakis simplex (Herring worm)	397
A0A3P6N442	A0A3P6N442	A0A3P6N442_ANISI	Myosin tail domain-containing protein	ASIM_LOCUS2417	Anisakis simplex (Herring worm)	142
A0A3P6NDY7	A0A3P6NDY7	A0A3P6NDY7_ANISI	Uncharacterized protein	ASIM_LOCUS4643	Anisakis simplex (Herring worm)	161
A0A3P6S5J2	A0A3P6S5J2	A0A3P6S5J2_ANISI	Uncharacterized protein	ASIM_LOCUS19632	Anisakis simplex (Herring worm)	131
A0A3P6N5T7	A0A3P6N5T7	A0A3P6N5T7_ANISI	Uncharacterized protein	ASIM_LOCUS2789	Anisakis simplex (Herring worm)	290
A0A3P6P725	A0A3P6P725	A0A3P6P725_ANISI	Uncharacterized protein	ASIM_LOCUS5083	Anisakis simplex (Herring worm)	261
A0A3P6PY37	A0A3P6PY37	A0A3P6PY37_ANISI	Uncharacterized protein	ASIM_LOCUS4980	Anisakis simplex (Herring worm)	208
A0A3P6N7K3	A0A3P6N7K3	A0A3P6N7K3_ANISI	Carboxypeptidase (EC 3.4.16.-)	ASIM_LOCUS3225	Anisakis simplex (Herring worm)	196
A0A3P6N874	A0A3P6N874	A0A3P6N874_ANISI	Transthyretin-like family protein	ASIM_LOCUS524	Anisakis simplex (Herring worm)	234
A0A0M3IZN8	A0A0M3IZN8	A0A0M3IZN8_ANISI	Transthyretin-like family protein	ASIM_LOCUS621	Anisakis simplex (Herring worm)	51
A0A3P6NAG0	A0A3P6NAG0	A0A3P6NAG0_ANISI	Myosin tail domain-containing protein	ASIM_LOCUS3260	Anisakis simplex (Herring worm)	353
A0A3P6PH85	A0A3P6PH85	A0A3P6PH85_ANISI	Myosin tail domain-containing protein	ASIM_LOCUS9020	Anisakis simplex (Herring worm)	162
A0A3P6NBN6	A0A3P6NBN6	A0A3P6NBN6_ANISI	Uncharacterized protein	ASIM_LOCUS3537	Anisakis simplex (Herring worm)	48
A0A3P6NDB2	A0A3P6NDB2	A0A3P6NDB2_ANISI	NAD/GMP synthase domain-containing protein	ASIM_LOCUS2188	Anisakis simplex (Herring worm)	218
A0A0M3JHQ2	A0A0M3JHQ2	A0A0M3JHQ2_ANISI	NAD_synthase domain-containing protein	ASIM_LOCUS6934	Anisakis simplex (Herring worm)	104
A0A3P6NDP5	A0A3P6NDP5	A0A3P6NDP5_ANISI	Uncharacterized protein	ASIM_LOCUS2860	Anisakis simplex (Herring worm)	393
A0A3P6NDQ7	A0A3P6NDQ7	A0A3P6NDQ7_ANISI	Peptidase M1 leukotriene A4 hydrolase/aminopeptidase C-terminal domain-containing protein	ASIM_LOCUS2338	Anisakis simplex (Herring worm)	303
A0A3P6NF56	A0A3P6NF56	A0A3P6NF56_ANISI	Uncharacterized protein	ASIM_LOCUS4894	Anisakis simplex (Herring worm)	198
A0A3P6NY35	A0A3P6NY35	A0A3P6NY35_ANISI	Uncharacterized protein	ASIM_LOCUS3171	Anisakis simplex (Herring worm)	253
A0A3P6NFJ0	A0A3P6NFJ0	A0A3P6NFJ0_ANISI	Malic enzyme NAD-binding domain-containing protein	ASIM_LOCUS4164	Anisakis simplex (Herring worm)	184
A0A3P6NFQ6	A0A3P6NFQ6	A0A3P6NFQ6_ANISI	H15 domain-containing protein	ASIM_LOCUS4194	Anisakis simplex (Herring worm)	189
A0A0M3JPJ6	A0A0M3JPJ6	A0A0M3JPJ6_ANISI	AT hook motif protein	ASIM_LOCUS9325	Anisakis simplex (Herring worm)	83
A0A3P6NFS1	A0A3P6NFS1	A0A3P6NFS1_ANISI	Uncharacterized protein	ASIM_LOCUS5056	Anisakis simplex (Herring worm)	113
A0A3P6NGH1	A0A3P6NGH1	A0A3P6NGH1_ANISI	ABC transporter domain-containing protein	ASIM_LOCUS5276	Anisakis simplex (Herring worm)	112
A0A3P6NGL2	A0A3P6NGL2	A0A3P6NGL2_ANISI	Uncharacterized protein	ASIM_LOCUS4358	Anisakis simplex (Herring worm)	106
A0A3P6NH01	A0A3P6NH01	A0A3P6NH01_ANISI	Uncharacterized protein	ASIM_LOCUS2949	Anisakis simplex (Herring worm)	290
A0A3P6NHP5	A0A3P6NHP5	A0A3P6NHP5_ANISI	Uncharacterized protein	ASIM_LOCUS5566	Anisakis simplex (Herring worm)	142
A0A3P6TZ96	A0A3P6TZ96	A0A3P6TZ96_ANISI	Uncharacterized protein	ASIM_LOCUS19440	Anisakis simplex (Herring worm)	245
A0A3P6NI94	A0A3P6NI94	A0A3P6NI94_ANISI	Aldehyde dehydrogenase domain-containing protein	ASIM_LOCUS4718	Anisakis simplex (Herring worm)	56
A0A3P6NIU7	A0A3P6NIU7	A0A3P6NIU7_ANISI	Proteasome subunit beta type-4	ASIM_LOCUS3408	Anisakis simplex (Herring worm)	206
A0A3P6NJM3	A0A3P6NJM3	A0A3P6NJM3_ANISI	ER membrane protein complex subunit 1	ASIM_LOCUS447	Anisakis simplex (Herring worm)	762
A0A3P6NJM4	A0A3P6NJM4	A0A3P6NJM4_ANISI	Ig-like domain-containing protein	ASIM_LOCUS4133	Anisakis simplex (Herring worm)	111
A0A3P6NJU1	A0A3P6NJU1	A0A3P6NJU1_ANISI	Uncharacterized protein	ASIM_LOCUS4960	Anisakis simplex (Herring worm)	275
A0A3P6NK24	A0A3P6NK24	A0A3P6NK24_ANISI	Alpha-1,4 glucan phosphorylase (EC 2.4.1.1)	ASIM_LOCUS6242	Anisakis simplex (Herring worm)	173
A0A3P6NQA6	A0A3P6NQA6	A0A3P6NQA6_ANISI	Alpha-1,4 glucan phosphorylase (EC 2.4.1.1)	ASIM_LOCUS6238	Anisakis simplex (Herring worm)	173
A0A3P6NK53	A0A3P6NK53	A0A3P6NK53_ANISI	formate--tetrahydrofolate ligase (EC 6.3.4.3)	ASIM_LOCUS677	Anisakis simplex (Herring worm)	580
A0A3P6NL11	A0A3P6NL11	A0A3P6NL11_ANISI	IF rod domain-containing protein	ASIM_LOCUS4405	Anisakis simplex (Herring worm)	210
A0A3P6NZK3	A0A3P6NZK3	A0A3P6NZK3_ANISI	Uncharacterized protein	ASIM_LOCUS6170	Anisakis simplex (Herring worm)	156
A0A3P6Q9L7	A0A3P6Q9L7	A0A3P6Q9L7_ANISI	LTD domain-containing protein	ASIM_LOCUS6679	Anisakis simplex (Herring worm)	110
A0A3P6QBB4	A0A3P6QBB4	A0A3P6QBB4_ANISI	LTD domain-containing protein	ASIM_LOCUS9676	Anisakis simplex (Herring worm)	88
A0A3P6T875	A0A3P6T875	A0A3P6T875_ANISI	IF rod domain-containing protein	ASIM_LOCUS20273	Anisakis simplex (Herring worm)	233
A0A3P6NQR8	A0A3P6NQR8	A0A3P6NQR8_ANISI	Alpha-D-phosphohexomutase alpha/beta/alpha domain-containing protein	ASIM_LOCUS7372	Anisakis simplex (Herring worm)	53
A0A3P6NQS9	A0A3P6NQS9	A0A3P6NQS9_ANISI	FAD/NAD(P)-binding domain-containing protein	ASIM_LOCUS2806	Anisakis simplex (Herring worm)	338
A0A3P6S270	A0A3P6S270	A0A3P6S270_ANISI	thioredoxin-disulfide reductase (NADPH) (EC 1.8.1.9)	ASIM_LOCUS18032	Anisakis simplex (Herring worm)	434
A0A3P6NQY4	A0A3P6NQY4	A0A3P6NQY4_ANISI	Uncharacterized protein	ASIM_LOCUS6393	Anisakis simplex (Herring worm)	51
A0A3P6NRB6	A0A3P6NRB6	A0A3P6NRB6_ANISI	Uncharacterized protein	ASIM_LOCUS7455	Anisakis simplex (Herring worm)	112
A0A3P6NSE0	A0A3P6NSE0	A0A3P6NSE0_ANISI	Uncharacterized protein	ASIM_LOCUS7633	Anisakis simplex (Herring worm)	35
A0A3P6NSL8	A0A3P6NSL8	A0A3P6NSL8_ANISI	Uncharacterized protein	ASIM_LOCUS3189	Anisakis simplex (Herring worm)	186
A0A3P6NT89	A0A3P6NT89	A0A3P6NT89_ANISI	40S ribosomal protein S15	ASIM_LOCUS6774	Anisakis simplex (Herring worm)	100
A0A3P6NTI3	A0A3P6NTI3	A0A3P6NTI3_ANISI	Uncharacterized protein	ASIM_LOCUS3425	Anisakis simplex (Herring worm)	132
A0A3P6NTV1	A0A3P6NTV1	A0A3P6NTV1_ANISI	2-oxoisovalerate dehydrogenase subunit alpha (EC 1.2.4.4) (Branched-chain alpha-keto acid dehydrogenase E1 component alpha chain)	ASIM_LOCUS2024	Anisakis simplex (Herring worm)	229
A0A3P6NTZ1	A0A3P6NTZ1	A0A3P6NTZ1_ANISI	MICOS complex subunit	ASIM_LOCUS1596	Anisakis simplex (Herring worm)	84
A0A3P6NUA5	A0A3P6NUA5	A0A3P6NUA5_ANISI	Uncharacterized protein	ASIM_LOCUS2194	Anisakis simplex (Herring worm)	305
A0A3P6NUD5	A0A3P6NUD5	A0A3P6NUD5_ANISI	thioredoxin-dependent peroxiredoxin (EC 1.11.1.24)	ASIM_LOCUS1746	Anisakis simplex (Herring worm)	221
A0A3P6NUN6	A0A3P6NUN6	A0A3P6NUN6_ANISI	long-chain-fatty-acid--CoA ligase (EC 6.2.1.3)	ASIM_LOCUS1856	Anisakis simplex (Herring worm)	271
A0A3P6PI95	A0A3P6PI95	A0A3P6PI95_ANISI	long-chain-fatty-acid--CoA ligase (EC 6.2.1.3)	ASIM_LOCUS1869	Anisakis simplex (Herring worm)	249
A0A3P6NVD5	A0A3P6NVD5	A0A3P6NVD5_ANISI	CN hydrolase domain-containing protein	ASIM_LOCUS8100	Anisakis simplex (Herring worm)	72
A0A3P6NWJ9	A0A3P6NWJ9	A0A3P6NWJ9_ANISI	THIF-type NAD/FAD binding fold domain-containing protein	ASIM_LOCUS6859	Anisakis simplex (Herring worm)	104
A0A3P6NXC9	A0A3P6NXC9	A0A3P6NXC9_ANISI	Metaxin glutathione S-transferase domain-containing protein	ASIM_LOCUS4178	Anisakis simplex (Herring worm)	207
A0A3P6P029	A0A3P6P029	A0A3P6P029_ANISI	Coatomer gamma subunit appendage Ig-like subdomain domain-containing protein	ASIM_LOCUS4727	Anisakis simplex (Herring worm)	220
A0A3P6P2F2	A0A3P6P2F2	A0A3P6P2F2_ANISI	Coatomer gamma subunit appendage Ig-like subdomain domain-containing protein	ASIM_LOCUS3551	Anisakis simplex (Herring worm)	231
A0A3P6P0C7	A0A3P6P0C7	A0A3P6P0C7_ANISI	Aldehyde dehydrogenase domain-containing protein	ASIM_LOCUS4784	Anisakis simplex (Herring worm)	150
A0A3P6P0X1	A0A3P6P0X1	A0A3P6P0X1_ANISI	Uncharacterized protein	ASIM_LOCUS6469	Anisakis simplex (Herring worm)	91
A0A3P6P1H6	A0A3P6P1H6	A0A3P6P1H6_ANISI	Uncharacterized protein	ASIM_LOCUS6558	Anisakis simplex (Herring worm)	126
A0A3P6P1P0	A0A3P6P1P0	A0A3P6P1P0_ANISI	adenosylhomocysteinase (EC 3.13.2.1)	ASIM_LOCUS3964	Anisakis simplex (Herring worm)	245
A0A3P6P1U1	A0A3P6P1U1	A0A3P6P1U1_ANISI	Alpha-D-phosphohexomutase alpha/beta/alpha domain-containing protein	ASIM_LOCUS5138	Anisakis simplex (Herring worm)	160
A0A3P6P3C9	A0A3P6P3C9	A0A3P6P3C9_ANISI	Uncharacterized protein	ASIM_LOCUS6847	Anisakis simplex (Herring worm)	72
A0A3P6P464	A0A3P6P464	A0A3P6P464_ANISI	Myosin tail domain-containing protein	ASIM_LOCUS4418	Anisakis simplex (Herring worm)	224
A0A3P6SLJ0	A0A3P6SLJ0	A0A3P6SLJ0_ANISI	Paramyosin	ASIM_LOCUS19808	Anisakis simplex (Herring worm)	273
A0A3P6P5A6	A0A3P6P5A6	A0A3P6P5A6_ANISI	Citrate synthase	ASIM_LOCUS7070	Anisakis simplex (Herring worm)	62
A0A3P6P5A7	A0A3P6P5A7	A0A3P6P5A7_ANISI	Peptidase M28 domain-containing protein	ASIM_LOCUS6052	Anisakis simplex (Herring worm)	87
A0A3P6PRI3	A0A3P6PRI3	A0A3P6PRI3_ANISI	Peptidase M28 domain-containing protein	ASIM_LOCUS4293	Anisakis simplex (Herring worm)	109
A0A3P6P5Z3	A0A3P6P5Z3	A0A3P6P5Z3_ANISI	Uncharacterized protein	ASIM_LOCUS8427	Anisakis simplex (Herring worm)	92
A0A3P6P6Z0	A0A3P6P6Z0	A0A3P6P6Z0_ANISI	Uncharacterized protein	ASIM_LOCUS8465	Anisakis simplex (Herring worm)	74
A0A3P6P743	A0A3P6P743	A0A3P6P743_ANISI	Acyl-CoA dehydrogenase/oxidase N-terminal domain-containing protein	ASIM_LOCUS5096	Anisakis simplex (Herring worm)	104
A0A3P6P7Z3	A0A3P6P7Z3	A0A3P6P7Z3_ANISI	Uncharacterized protein	ASIM_LOCUS8543	Anisakis simplex (Herring worm)	63
A0A3P6SRG8	A0A3P6SRG8	A0A3P6SRG8_ANISI	EF-hand domain-containing protein	ASIM_LOCUS16398	Anisakis simplex (Herring worm)	287
A0A3P6P8N4	A0A3P6P8N4	A0A3P6P8N4_ANISI	Uncharacterized protein	ASIM_LOCUS7559	Anisakis simplex (Herring worm)	71
A0A3P6P9U4	A0A3P6P9U4	A0A3P6P9U4_ANISI	Annexin	ASIM_LOCUS7020	Anisakis simplex (Herring worm)	130
A0A3P6PAI7	A0A3P6PAI7	A0A3P6PAI7_ANISI	Uncharacterized protein	ASIM_LOCUS6075	Anisakis simplex (Herring worm)	55
A0A3P6PBG5	A0A3P6PBG5	A0A3P6PBG5_ANISI	Large ribosomal subunit protein uL13 (60S ribosomal protein L13a)	ASIM_LOCUS561	Anisakis simplex (Herring worm)	214
A0A3P6PBY3	A0A3P6PBY3	A0A3P6PBY3_ANISI	CHK kinase-like domain-containing protein	ASIM_LOCUS318	Anisakis simplex (Herring worm)	373
A0A3P6PC18	A0A3P6PC18	A0A3P6PC18_ANISI	Uncharacterized protein	ASIM_LOCUS8759	Anisakis simplex (Herring worm)	129
A0A3P6QLM6	A0A3P6QLM6	A0A3P6QLM6_ANISI	Uncharacterized protein	ASIM_LOCUS8657	Anisakis simplex (Herring worm)	135
A0A3P6PCB5	A0A3P6PCB5	A0A3P6PCB5_ANISI	Large ribosomal subunit protein uL2 C-terminal domain-containing protein	ASIM_LOCUS7519	Anisakis simplex (Herring worm)	111
A0A3P6PCK6	A0A3P6PCK6	A0A3P6PCK6_ANISI	Uncharacterized protein	ASIM_LOCUS8097	Anisakis simplex (Herring worm)	137
A0A3P6PCN9	A0A3P6PCN9	A0A3P6PCN9_ANISI	Large ribosomal subunit protein eL36 (60S ribosomal protein L36)	ASIM_LOCUS5249	Anisakis simplex (Herring worm)	33
A0A3P6PCW8	A0A3P6PCW8	A0A3P6PCW8_ANISI	Tr-type G domain-containing protein	ASIM_LOCUS9192	Anisakis simplex (Herring worm)	122
A0A3P6PD04	A0A3P6PD04	A0A3P6PD04_ANISI	Uncharacterized protein	ASIM_LOCUS1155	Anisakis simplex (Herring worm)	172
A0A3P6PP31	A0A3P6PP31	A0A3P6PP31_ANISI	Uncharacterized protein	ASIM_LOCUS3113	Anisakis simplex (Herring worm)	110
A0A3P6PD40	A0A3P6PD40	A0A3P6PD40_ANISI	Aldehyde dehydrogenase domain-containing protein	ASIM_LOCUS5358	Anisakis simplex (Herring worm)	182
A0A3P6PD93	A0A3P6PD93	A0A3P6PD93_ANISI	Uncharacterized protein	ASIM_LOCUS6630 ASIM_LOCUS6638	Anisakis simplex (Herring worm)	111
A0A3P6PDK9	A0A3P6PDK9	A0A3P6PDK9_ANISI	Myosin N-terminal SH3-like domain-containing protein	ASIM_LOCUS6690	Anisakis simplex (Herring worm)	93
A0A3P6PE34	A0A3P6PE34	A0A3P6PE34_ANISI	IF rod domain-containing protein	ASIM_LOCUS6775	Anisakis simplex (Herring worm)	126
A0A3P6PEI7	A0A3P6PEI7	A0A3P6PEI7_ANISI	FERM domain-containing protein	ASIM_LOCUS5634	Anisakis simplex (Herring worm)	147
A0A3P6PG32	A0A3P6PG32	A0A3P6PG32_ANISI	PUMA/OVT1 coiled-coil region domain-containing protein	ASIM_LOCUS2265	Anisakis simplex (Herring worm)	205
A0A3P6Q7M6	A0A3P6Q7M6	A0A3P6Q7M6_ANISI	Uncharacterized protein	ASIM_LOCUS6895	Anisakis simplex (Herring worm)	59
A0A3P6PG46	A0A3P6PG46	A0A3P6PG46_ANISI	Uncharacterized protein	ASIM_LOCUS1772	Anisakis simplex (Herring worm)	109
A0A3P6PG54	A0A3P6PG54	A0A3P6PG54_ANISI	Coatomer alpha subunit C-terminal domain-containing protein	ASIM_LOCUS2285	Anisakis simplex (Herring worm)	300
A0A3P6PGE6	A0A3P6PGE6	A0A3P6PGE6_ANISI	RRM domain-containing protein	ASIM_LOCUS7325 ASIM_LOCUS8139	Anisakis simplex (Herring worm)	45
A0A3P6PGJ9	A0A3P6PGJ9	A0A3P6PGJ9_ANISI	Uncharacterized protein	ASIM_LOCUS1259	Anisakis simplex (Herring worm)	419
A0A3P6PGK4	A0A3P6PGK4	A0A3P6PGK4_ANISI	Uncharacterized protein	ASIM_LOCUS6109	Anisakis simplex (Herring worm)	74
A0A3P6PGP6	A0A3P6PGP6	A0A3P6PGP6_ANISI	Myosin tail domain-containing protein	ASIM_LOCUS8467	Anisakis simplex (Herring worm)	200
A0A3P6PGT7	A0A3P6PGT7	A0A3P6PGT7_ANISI	Uncharacterized protein	ASIM_LOCUS2486	Anisakis simplex (Herring worm)	240
A0A3P6PHV3	A0A3P6PHV3	A0A3P6PHV3_ANISI	ABC transporter domain-containing protein	ASIM_LOCUS9040 ASIM_LOCUS9052	Anisakis simplex (Herring worm)	105
A0A3P6PHV6	A0A3P6PHV6	A0A3P6PHV6_ANISI	V-SNARE coiled-coil homology domain-containing protein	ASIM_LOCUS6381	Anisakis simplex (Herring worm)	115
A0A3P6PI01	A0A3P6PI01	A0A3P6PI01_ANISI	L-lactate dehydrogenase (EC 1.1.1.27)	ASIM_LOCUS1749	Anisakis simplex (Herring worm)	351
A0A3P6PIN2	A0A3P6PIN2	A0A3P6PIN2_ANISI	Alpha-1,4 glucan phosphorylase (EC 2.4.1.1)	ASIM_LOCUS2009	Anisakis simplex (Herring worm)	402
A0A3P6PIV0	A0A3P6PIV0	A0A3P6PIV0_ANISI	Uncharacterized protein	ASIM_LOCUS9101	Anisakis simplex (Herring worm)	30
A0A3P6PJJ5	A0A3P6PJJ5	A0A3P6PJJ5_ANISI	Ig-like domain-containing protein	ASIM_LOCUS2339	Anisakis simplex (Herring worm)	320
A0A3P6RAH4	A0A3P6RAH4	A0A3P6RAH4_ANISI	Ig-like domain-containing protein	ASIM_LOCUS15747	Anisakis simplex (Herring worm)	899
A0A3P6PJV6	A0A3P6PJV6	A0A3P6PJV6_ANISI	Uncharacterized protein	ASIM_LOCUS7668	Anisakis simplex (Herring worm)	59
A0A3P6PLK8	A0A3P6PLK8	A0A3P6PLK8_ANISI	Uncharacterized protein	ASIM_LOCUS7934	Anisakis simplex (Herring worm)	95
A0A3P6RNZ1	A0A3P6RNZ1	A0A3P6RNZ1_ANISI	Spectrin beta chain	ASIM_LOCUS15639	Anisakis simplex (Herring worm)	1620
A0A3P6PNN7	A0A3P6PNN7	A0A3P6PNN7_ANISI	Uncharacterized protein	ASIM_LOCUS9326	Anisakis simplex (Herring worm)	79
A0A3P6PPE7	A0A3P6PPE7	A0A3P6PPE7_ANISI	ATP-dependent 6-phosphofructokinase (ATP-PFK) (Phosphofructokinase) (EC 2.7.1.11) (Phosphohexokinase)	ASIM_LOCUS9807	Anisakis simplex (Herring worm)	851
A0A0M3JYS9	A0A0M3JYS9	A0A0M3JYS9_ANISI	6-phosphofructokinase (EC 2.7.1.11) (Phosphohexokinase)	ASIM_LOCUS13046	Anisakis simplex (Herring worm)	742
A0A3P6PQ31	A0A3P6PQ31	A0A3P6PQ31_ANISI	Uncharacterized protein	ASIM_LOCUS7488	Anisakis simplex (Herring worm)	124
A0A3P6PQJ9	A0A3P6PQJ9	A0A3P6PQJ9_ANISI	Uncharacterized protein	ASIM_LOCUS7570	Anisakis simplex (Herring worm)	113
A0A3P6PS25	A0A3P6PS25	A0A3P6PS25_ANISI	Uncharacterized protein	ASIM_LOCUS8875	Anisakis simplex (Herring worm)	47
A0A3P6PVG4	A0A3P6PVG4	A0A3P6PVG4_ANISI	Uncharacterized protein	ASIM_LOCUS8723	Anisakis simplex (Herring worm)	68
A0A3P6PVT6	A0A3P6PVT6	A0A3P6PVT6_ANISI	Uncharacterized protein	ASIM_LOCUS8388	Anisakis simplex (Herring worm)	199
A0A3P6SIL1	A0A3P6SIL1	A0A3P6SIL1_ANISI	Uncharacterized protein	ASIM_LOCUS19017	Anisakis simplex (Herring worm)	123
A0A3P6PVZ8	A0A3P6PVZ8	A0A3P6PVZ8_ANISI	Serpin domain-containing protein	ASIM_LOCUS9546	Anisakis simplex (Herring worm)	102
A0A3P6PWA4	A0A3P6PWA4	A0A3P6PWA4_ANISI	Myosin tail domain-containing protein	ASIM_LOCUS9151	Anisakis simplex (Herring worm)	136
A0A3P6PXA8	A0A3P6PXA8	A0A3P6PXA8_ANISI	Myosin tail domain-containing protein	ASIM_LOCUS5421	Anisakis simplex (Herring worm)	168
A0A3P6TF73	A0A3P6TF73	A0A3P6TF73_ANISI	Myosin tail domain-containing protein	ASIM_LOCUS18373	Anisakis simplex (Herring worm)	592
A0A3P6PY30	A0A3P6PY30	A0A3P6PY30_ANISI	Alpha-1,4 glucan phosphorylase (EC 2.4.1.1)	ASIM_LOCUS8504	Anisakis simplex (Herring worm)	88
A0A3P6Q9C4	A0A3P6Q9C4	A0A3P6Q9C4_ANISI	Uncharacterized protein	ASIM_LOCUS6644	Anisakis simplex (Herring worm)	54
A0A3P6PZD6	A0A3P6PZD6	A0A3P6PZD6_ANISI	Uncharacterized protein	ASIM_LOCUS9714	Anisakis simplex (Herring worm)	149
A0A3P6Q2C0	A0A3P6Q2C0	A0A3P6Q2C0_ANISI	Peptidase M1 membrane alanine aminopeptidase domain-containing protein	ASIM_LOCUS5264	Anisakis simplex (Herring worm)	178
A0A3P6Q4H3	A0A3P6Q4H3	A0A3P6Q4H3_ANISI	Puromycin-sensitive aminopeptidase (EC 3.4.11.14) (Cytosol alanyl aminopeptidase)	ASIM_LOCUS8850	Anisakis simplex (Herring worm)	96
A0A3P6Q6V7	A0A3P6Q6V7	A0A3P6Q6V7_ANISI	Peptidase M1 membrane alanine aminopeptidase domain-containing protein	ASIM_LOCUS7116	Anisakis simplex (Herring worm)	112
A0A3P6Q2M9	A0A3P6Q2M9	A0A3P6Q2M9_ANISI	Uncharacterized protein	ASIM_LOCUS10270	Anisakis simplex (Herring worm)	568
A0A3P6Q2Z8	A0A3P6Q2Z8	A0A3P6Q2Z8_ANISI	Uncharacterized protein	ASIM_LOCUS5411	Anisakis simplex (Herring worm)	145
A0A3P6QFP5	A0A3P6QFP5	A0A3P6QFP5_ANISI	Uncharacterized protein	ASIM_LOCUS9689	Anisakis simplex (Herring worm)	96
A0A3P6Q345	A0A3P6Q345	A0A3P6Q345_ANISI	F54D1.6-like second Ig-like domain-containing protein	ASIM_LOCUS9080	Anisakis simplex (Herring worm)	81
A0A3P6Q4B1	A0A3P6Q4B1	A0A3P6Q4B1_ANISI	Uncharacterized protein	ASIM_LOCUS11182	Anisakis simplex (Herring worm)	372
A0A3P6Q4H6	A0A3P6Q4H6	A0A3P6Q4H6_ANISI	WW domain-containing protein	ASIM_LOCUS6443	Anisakis simplex (Herring worm)	143
A0A3P6Q4M3	A0A3P6Q4M3	A0A3P6Q4M3_ANISI	MOFRL domain-containing protein	ASIM_LOCUS9554	Anisakis simplex (Herring worm)	131
A0A3P6S5Y2	A0A3P6S5Y2	A0A3P6S5Y2_ANISI	MOFRL domain-containing protein	ASIM_LOCUS1251 ASIM_LOCUS18061	Anisakis simplex (Herring worm)	195
A0A3P6Q5N2	A0A3P6Q5N2	A0A3P6Q5N2_ANISI	Uncharacterized protein	ASIM_LOCUS6593	Anisakis simplex (Herring worm)	168
A0A3P6T8G2	A0A3P6T8G2	A0A3P6T8G2_ANISI	SH3 domain-containing protein	ASIM_LOCUS17927	Anisakis simplex (Herring worm)	708
A0A3P6Q6B0	A0A3P6Q6B0	A0A3P6Q6B0_ANISI	Sulfide:quinone oxidoreductase, mitochondrial (EC 1.8.5.8) (Sulfide quinone oxidoreductase)	ASIM_LOCUS11542	Anisakis simplex (Herring worm)	423
A0A3P6Q6E3	A0A3P6Q6E3	A0A3P6Q6E3_ANISI	Uncharacterized protein	ASIM_LOCUS9635	Anisakis simplex (Herring worm)	79
A0A3P6Q6M9	A0A3P6Q6M9	A0A3P6Q6M9_ANISI	Uncharacterized protein	ASIM_LOCUS6104	Anisakis simplex (Herring worm)	160
A0A3P6Q6W2	A0A3P6Q6W2	A0A3P6Q6W2_ANISI	Uncharacterized protein	ASIM_LOCUS11051	Anisakis simplex (Herring worm)	915
A0A3P6Q861	A0A3P6Q861	A0A3P6Q861_ANISI	Eukaryotic translation initiation factor 3 subunit D (eIF3d) (Eukaryotic translation initiation factor 3 subunit 7)	ASIM_LOCUS12601	Anisakis simplex (Herring worm)	585
A0A3P6Q9M0	A0A3P6Q9M0	A0A3P6Q9M0_ANISI	Uncharacterized protein	ASIM_LOCUS7579	Anisakis simplex (Herring worm)	134
A0A3P6QCR5	A0A3P6QCR5	A0A3P6QCR5_ANISI	Uncharacterized protein	ASIM_LOCUS7981 ASIM_LOCUS8012	Anisakis simplex (Herring worm)	82
A0A3P6QCS6	A0A3P6QCS6	A0A3P6QCS6_ANISI	Uncharacterized protein	ASIM_LOCUS9769	Anisakis simplex (Herring worm)	353
A0A3P6QDN5	A0A3P6QDN5	A0A3P6QDN5_ANISI	Uncharacterized protein	ASIM_LOCUS7836	Anisakis simplex (Herring worm)	79
A0A3P6QEK6	A0A3P6QEK6	A0A3P6QEK6_ANISI	Uncharacterized protein	ASIM_LOCUS12894	Anisakis simplex (Herring worm)	2889
A0A3P6QHA8	A0A3P6QHA8	A0A3P6QHA8_ANISI	Annexin	ASIM_LOCUS12750	Anisakis simplex (Herring worm)	350
A0A3P6QHQ7	A0A3P6QHQ7	A0A3P6QHQ7_ANISI	ATP synthase subunit alpha	ASIM_LOCUS12821	Anisakis simplex (Herring worm)	547
A0A3P6QJB8	A0A3P6QJB8	A0A3P6QJB8_ANISI	GOLD domain-containing protein	ASIM_LOCUS10306	Anisakis simplex (Herring worm)	270
A0A3P6QK39	A0A3P6QK39	A0A3P6QK39_ANISI	Uncharacterized protein	ASIM_LOCUS11926	Anisakis simplex (Herring worm)	1625
A0A3P6QLW6	A0A3P6QLW6	A0A3P6QLW6_ANISI	Pyruvate dehydrogenase E1 component subunit alpha (EC 1.2.4.1)	ASIM_LOCUS13980	Anisakis simplex (Herring worm)	428
A0A3P6QLX8	A0A3P6QLX8	A0A3P6QLX8_ANISI	Proteasome subunit alpha type	ASIM_LOCUS13984	Anisakis simplex (Herring worm)	253
A0A3P6QMC6	A0A3P6QMC6	A0A3P6QMC6_ANISI	Uncharacterized protein	ASIM_LOCUS13526	Anisakis simplex (Herring worm)	1332
A0A3P6QMM3	A0A3P6QMM3	A0A3P6QMM3_ANISI	Uncharacterized protein	ASIM_LOCUS10937	Anisakis simplex (Herring worm)	90
A0A3P6QPF5	A0A3P6QPF5	A0A3P6QPF5_ANISI	PX domain-containing protein	ASIM_LOCUS10122	Anisakis simplex (Herring worm)	383
A0A3P6QRB5	A0A3P6QRB5	A0A3P6QRB5_ANISI	Choline/carnitine acyltransferase domain-containing protein	ASIM_LOCUS14630	Anisakis simplex (Herring worm)	550
A0A3P6QSI2	A0A3P6QSI2	A0A3P6QSI2_ANISI	Helicase C-terminal domain-containing protein	ASIM_LOCUS14247	Anisakis simplex (Herring worm)	562
A0A3P6QT08	A0A3P6QT08	A0A3P6QT08_ANISI	Phosphoglycerate kinase (EC 2.7.2.3)	ASIM_LOCUS15013	Anisakis simplex (Herring worm)	464
A0A3P6QT32	A0A3P6QT32	A0A3P6QT32_ANISI	glutamine synthetase (EC 6.3.1.2)	ASIM_LOCUS13205	Anisakis simplex (Herring worm)	272
A0A3P6QUE8	A0A3P6QUE8	A0A3P6QUE8_ANISI	Uncharacterized protein	ASIM_LOCUS12029	Anisakis simplex (Herring worm)	384
A0A3P6QV39	A0A3P6QV39	A0A3P6QV39_ANISI	Fibronectin type-III domain-containing protein	ASIM_LOCUS12492	Anisakis simplex (Herring worm)	3925
A0A3P6QW48	A0A3P6QW48	A0A3P6QW48_ANISI	Metalloendopeptidase (EC 3.4.24.-)	ASIM_LOCUS12649	Anisakis simplex (Herring worm)	329
A0A3P6QXZ8	A0A3P6QXZ8	A0A3P6QXZ8_ANISI	Uncharacterized protein	ASIM_LOCUS8855	Anisakis simplex (Herring worm)	48
A0A3P6QYA2	A0A3P6QYA2	A0A3P6QYA2_ANISI	GH18 domain-containing protein	ASIM_LOCUS15533	Anisakis simplex (Herring worm)	311
A0A3P6QZB5	A0A3P6QZB5	A0A3P6QZB5_ANISI	Uncharacterized protein	ASIM_LOCUS12799	Anisakis simplex (Herring worm)	1169
A0A3P6R010	A0A3P6R010	A0A3P6R010_ANISI	Uncharacterized protein	ASIM_LOCUS15836	Anisakis simplex (Herring worm)	253
A0A3P6TSA8	A0A3P6TSA8	A0A3P6TSA8_ANISI	Uncharacterized protein	ASIM_LOCUS19354	Anisakis simplex (Herring worm)	215
A0A3P6R046	A0A3P6R046	A0A3P6R046_ANISI	Eukaryotic translation initiation factor 5B (Translation initiation factor IF-2)	ASIM_LOCUS15190	Anisakis simplex (Herring worm)	1045
A0A3P6R0P2	A0A3P6R0P2	A0A3P6R0P2_ANISI	PX domain-containing protein	ASIM_LOCUS13018	Anisakis simplex (Herring worm)	438
A0A3P6R332	A0A3P6R332	A0A3P6R332_ANISI	Uncharacterized protein	ASIM_LOCUS16180	Anisakis simplex (Herring worm)	366
A0A3P6R6R6	A0A3P6R6R6	A0A3P6R6R6_ANISI	Adenylate kinase (EC 2.7.4.3) (ATP-AMP transphosphorylase) (ATP:AMP phosphotransferase) (Adenylate kinase cytosolic and mitochondrial) (Adenylate monophosphate kinase)	ASIM_LOCUS15196	Anisakis simplex (Herring worm)	221
A0A3P6R753	A0A3P6R753	A0A3P6R753_ANISI	Uncharacterized protein	ASIM_LOCUS16833	Anisakis simplex (Herring worm)	482
A0A3P6R7J6	A0A3P6R7J6	A0A3P6R7J6_ANISI	Uncharacterized protein	ASIM_LOCUS16043	Anisakis simplex (Herring worm)	126
A0A3P6R855	A0A3P6R855	A0A3P6R855_ANISI	NADAR domain-containing protein	ASIM_LOCUS16774	Anisakis simplex (Herring worm)	366
A0A3P6R892	A0A3P6R892	A0A3P6R892_ANISI	GDP-mannose 4,6-dehydratase (EC 4.2.1.47) (GDP-D-mannose dehydratase)	ASIM_LOCUS14241	Anisakis simplex (Herring worm)	335
A0A3P6RAT0	A0A3P6RAT0	A0A3P6RAT0_ANISI	Uncharacterized protein	ASIM_LOCUS9640	Anisakis simplex (Herring worm)	63
A0A3P6RF88	A0A3P6RF88	A0A3P6RF88_ANISI	Protein kinase C-like 3	ASIM_LOCUS10232	Anisakis simplex (Herring worm)	974
A0A3P6RGD8	A0A3P6RGD8	A0A3P6RGD8_ANISI	Succinate dehydrogenase cytochrome b560 subunit, mitochondrial	ASIM_LOCUS16624	Anisakis simplex (Herring worm)	99
A0A3P6RHR4	A0A3P6RHR4	A0A3P6RHR4_ANISI	RRM domain-containing protein	ASIM_LOCUS10628	Anisakis simplex (Herring worm)	230
A0A3P6RI98	A0A3P6RI98	A0A3P6RI98_ANISI	Calponin-homology (CH) domain-containing protein	ASIM_LOCUS11089	Anisakis simplex (Herring worm)	3519
A0A3P6RIA5	A0A3P6RIA5	A0A3P6RIA5_ANISI	Uncharacterized protein	ASIM_LOCUS9819	Anisakis simplex (Herring worm)	692
A0A3P6RIG4	A0A3P6RIG4	A0A3P6RIG4_ANISI	Strictosidine synthase conserved region domain-containing protein	ASIM_LOCUS15682	Anisakis simplex (Herring worm)	228
A0A3P6RJE2	A0A3P6RJE2	A0A3P6RJE2_ANISI	Uncharacterized protein	ASIM_LOCUS17928	Anisakis simplex (Herring worm)	414
A0A3P6RJH9	A0A3P6RJH9	A0A3P6RJH9_ANISI	Uncharacterized protein	ASIM_LOCUS11306	Anisakis simplex (Herring worm)	338
A0A3P6RLB7	A0A3P6RLB7	A0A3P6RLB7_ANISI	Uncharacterized protein	ASIM_LOCUS17346	Anisakis simplex (Herring worm)	169
A0A3P6RLE1	A0A3P6RLE1	A0A3P6RLE1_ANISI	Protein kinase domain-containing protein	ASIM_LOCUS18308	Anisakis simplex (Herring worm)	279
A0A3P6RN98	A0A3P6RN98	A0A3P6RN98_ANISI	Ig-like domain-containing protein	ASIM_LOCUS18470	Anisakis simplex (Herring worm)	431
A0A3P6RQA4	A0A3P6RQA4	A0A3P6RQA4_ANISI	Calsequestrin	ASIM_LOCUS10992	Anisakis simplex (Herring worm)	495
A0A3P6RQU0	A0A3P6RQU0	A0A3P6RQU0_ANISI	MTP large subunit lipid-binding domain-containing protein	ASIM_LOCUS11075	Anisakis simplex (Herring worm)	990
A0A3P6RR03	A0A3P6RR03	A0A3P6RR03_ANISI	Peptidase S59 domain-containing protein	ASIM_LOCUS16224	Anisakis simplex (Herring worm)	720
A0A3P6RRU5	A0A3P6RRU5	A0A3P6RRU5_ANISI	Uncharacterized protein	ASIM_LOCUS12021	Anisakis simplex (Herring worm)	105
A0A3P6RSR9	A0A3P6RSR9	A0A3P6RSR9_ANISI	Uncharacterized protein	ASIM_LOCUS16465	Anisakis simplex (Herring worm)	628
A0A0M3J375	A0A0M3J375	A0A0M3J375_ANISI	Troponin T, skeletal muscle (inferred by orthology to a D. melanogaster protein)	ASIM_LOCUS1858	Anisakis simplex (Herring worm)	369
A0A3P6RU49	A0A3P6RU49	A0A3P6RU49_ANISI	Spliceosome-associated protein CWC27 homolog (Probable inactive peptidyl-prolyl cis-trans isomerase CWC27 homolog) (Triosephosphate isomerase)	ASIM_LOCUS11619	Anisakis simplex (Herring worm)	791
A0A3P6RUB2	A0A3P6RUB2	A0A3P6RUB2_ANISI	SXP/RAL-2 family protein Ani s 5-like cation-binding domain-containing protein	ASIM_LOCUS17203	Anisakis simplex (Herring worm)	159
A0A3P6RXW3	A0A3P6RXW3	A0A3P6RXW3_ANISI	AMOP domain-containing protein	ASIM_LOCUS17708	Anisakis simplex (Herring worm)	597
A0A3P6RY25	A0A3P6RY25	A0A3P6RY25_ANISI	Uncharacterized protein	ASIM_LOCUS17267	Anisakis simplex (Herring worm)	218
A0A3P6RYC8	A0A3P6RYC8	A0A3P6RYC8_ANISI	Sugar phosphate phosphatase (EC 2.1.1.-) (EC 3.1.3.-)	ASIM_LOCUS17306	Anisakis simplex (Herring worm)	208
A0A3P6S0C3	A0A3P6S0C3	A0A3P6S0C3_ANISI	Dynein light chain	ASIM_LOCUS13468	Anisakis simplex (Herring worm)	624
A0A3P6S0H1	A0A3P6S0H1	A0A3P6S0H1_ANISI	TATA-binding protein interacting (TIP20) domain-containing protein	ASIM_LOCUS18658	Anisakis simplex (Herring worm)	347
A0A3P6S0J3	A0A3P6S0J3	A0A3P6S0J3_ANISI	Uncharacterized protein	ASIM_LOCUS18663	Anisakis simplex (Herring worm)	371
A0A3P6S0T0	A0A3P6S0T0	A0A3P6S0T0_ANISI	Peptidase metallopeptidase domain-containing protein	ASIM_LOCUS17954	Anisakis simplex (Herring worm)	282
A0A3P6S0X9	A0A3P6S0X9	A0A3P6S0X9_ANISI	Nematode cuticle collagen N-terminal domain-containing protein	ASIM_LOCUS17371	Anisakis simplex (Herring worm)	706
A0A3P6S2E4	A0A3P6S2E4	A0A3P6S2E4_ANISI	Uncharacterized protein	ASIM_LOCUS19469	Anisakis simplex (Herring worm)	182
A0A3P6S310	A0A3P6S310	A0A3P6S310_ANISI	Uncharacterized protein	ASIM_LOCUS18827	Anisakis simplex (Herring worm)	221
A0A3P6S3Z9	A0A3P6S3Z9	A0A3P6S3Z9_ANISI	Uncharacterized protein	ASIM_LOCUS18973	Anisakis simplex (Herring worm)	441
A0A3P6S466	A0A3P6S466	A0A3P6S466_ANISI	Vinculin	ASIM_LOCUS13928	Anisakis simplex (Herring worm)	978
A0A3P6S5R0	A0A3P6S5R0	A0A3P6S5R0_ANISI	60S ribosomal protein L27	ASIM_LOCUS14098	Anisakis simplex (Herring worm)	581
A0A3P6S5V7	A0A3P6S5V7	A0A3P6S5V7_ANISI	Uncharacterized protein	ASIM_LOCUS13659	Anisakis simplex (Herring worm)	812
A0A3P6S6H8	A0A3P6S6H8	A0A3P6S6H8_ANISI	GTP-binding nuclear protein	ASIM_LOCUS19130	Anisakis simplex (Herring worm)	241
A0A3P6S6N1	A0A3P6S6N1	A0A3P6S6N1_ANISI	Myosin tail domain-containing protein	ASIM_LOCUS19146	Anisakis simplex (Herring worm)	228
A0A3P6S7H2	A0A3P6S7H2	A0A3P6S7H2_ANISI	RRM domain-containing protein	ASIM_LOCUS13791	Anisakis simplex (Herring worm)	819
A0A3P6S7L8	A0A3P6S7L8	A0A3P6S7L8_ANISI	Tetraspanin	ASIM_LOCUS19191	Anisakis simplex (Herring worm)	181
A0A3P6SAS9	A0A3P6SAS9	A0A3P6SAS9_ANISI	Uncharacterized protein	ASIM_LOCUS14548	Anisakis simplex (Herring worm)	226
A0A3P6SBV7	A0A3P6SBV7	A0A3P6SBV7_ANISI	Uncharacterized protein	ASIM_LOCUS18951	Anisakis simplex (Herring worm)	164
A0A3P6SC57	A0A3P6SC57	A0A3P6SC57_ANISI	Moesin/ezrin/radixin homolog 1	ASIM_LOCUS14296	Anisakis simplex (Herring worm)	618
A0A3P6SCK9	A0A3P6SCK9	A0A3P6SCK9_ANISI	FAD/NAD(P)-binding domain-containing protein	ASIM_LOCUS20015	Anisakis simplex (Herring worm)	140
A0A3P6SFD3	A0A3P6SFD3	A0A3P6SFD3_ANISI	Uncharacterized protein	ASIM_LOCUS19963	Anisakis simplex (Herring worm)	125
A0A3P6SGI0	A0A3P6SGI0	A0A3P6SGI0_ANISI	LIM zinc-binding domain-containing protein	ASIM_LOCUS19006	Anisakis simplex (Herring worm)	100
A0A3P6SIA8	A0A3P6SIA8	A0A3P6SIA8_ANISI	Uncharacterized protein	ASIM_LOCUS14899	Anisakis simplex (Herring worm)	279
A0A3P6SKT8	A0A3P6SKT8	A0A3P6SKT8_ANISI	Thioredoxin domain-containing protein	ASIM_LOCUS19187	Anisakis simplex (Herring worm)	187
A0A3P6SL97	A0A3P6SL97	A0A3P6SL97_ANISI	Receptor expression-enhancing protein	ASIM_LOCUS15317	Anisakis simplex (Herring worm)	189
A0A3P6SMH2	A0A3P6SMH2	A0A3P6SMH2_ANISI	ABC transporter domain-containing protein	ASIM_LOCUS19994	Anisakis simplex (Herring worm)	274
A0A3P6SNI3	A0A3P6SNI3	A0A3P6SNI3_ANISI	D-isomer specific 2-hydroxyacid dehydrogenase NAD-binding domain-containing protein	ASIM_LOCUS16004	Anisakis simplex (Herring worm)	314
A0A3P6SPC9	A0A3P6SPC9	A0A3P6SPC9_ANISI	Collagenase NC10/endostatin domain-containing protein	ASIM_LOCUS19744	Anisakis simplex (Herring worm)	123
A0A3P6SQN8	A0A3P6SQN8	A0A3P6SQN8_ANISI	Uncharacterized protein	ASIM_LOCUS19474	Anisakis simplex (Herring worm)	396
A0A3P6SS69	A0A3P6SS69	A0A3P6SS69_ANISI	Ig-like domain-containing protein	ASIM_LOCUS19600	Anisakis simplex (Herring worm)	257
A0A3P6TH92	A0A3P6TH92	A0A3P6TH92_ANISI	Ig-like domain-containing protein	ASIM_LOCUS18730	Anisakis simplex (Herring worm)	372
A0A3P6SU26	A0A3P6SU26	A0A3P6SU26_ANISI	Uncharacterized protein	ASIM_LOCUS16178	Anisakis simplex (Herring worm)	562
A0A3P6SU45	A0A3P6SU45	A0A3P6SU45_ANISI	Acetyl-CoA hydrolase/transferase C-terminal domain-containing protein	ASIM_LOCUS19999	Anisakis simplex (Herring worm)	149
A0A3P6SUD1	A0A3P6SUD1	A0A3P6SUD1_ANISI	D-isomer specific 2-hydroxyacid dehydrogenase NAD-binding domain-containing protein	ASIM_LOCUS20766	Anisakis simplex (Herring worm)	118
A0A3P6SUT3	A0A3P6SUT3	A0A3P6SUT3_ANISI	Uncharacterized protein	ASIM_LOCUS20033	Anisakis simplex (Herring worm)	186
A0A3P6SVP5	A0A3P6SVP5	A0A3P6SVP5_ANISI	Phosphatidylinositol transfer protein N-terminal domain-containing protein	ASIM_LOCUS16392	Anisakis simplex (Herring worm)	312
A0A3P6SVY9	A0A3P6SVY9	A0A3P6SVY9_ANISI	Uncharacterized protein	ASIM_LOCUS19764	Anisakis simplex (Herring worm)	201
A0A3P6SWZ8	A0A3P6SWZ8	A0A3P6SWZ8_ANISI	Uncharacterized protein	ASIM_LOCUS16511	Anisakis simplex (Herring worm)	47
A0A3P6SXL3	A0A3P6SXL3	A0A3P6SXL3_ANISI	Dolichyl-diphosphooligosaccharide--protein glycosyltransferase subunit 2 (Ribophorin II) (Ribophorin-2)	ASIM_LOCUS17184	Anisakis simplex (Herring worm)	254
A0A3P6SYK1	A0A3P6SYK1	A0A3P6SYK1_ANISI	Uncharacterized protein	ASIM_LOCUS19915	Anisakis simplex (Herring worm)	77
A0A3P6SZ10	A0A3P6SZ10	A0A3P6SZ10_ANISI	Uncharacterized protein	ASIM_LOCUS20246	Anisakis simplex (Herring worm)	135
A0A3P6SZI0	A0A3P6SZI0	A0A3P6SZI0_ANISI	PH domain-containing protein	ASIM_LOCUS16814	Anisakis simplex (Herring worm)	194
A0A3P6T3S9	A0A3P6T3S9	A0A3P6T3S9_ANISI	Calponin-homology (CH) domain-containing protein	ASIM_LOCUS20124	Anisakis simplex (Herring worm)	203
A0A3P6T8Y5	A0A3P6T8Y5	A0A3P6T8Y5_ANISI	Dihydrolipoyllysine-residue succinyltransferase component of 2-oxoglutarate dehydrogenase complex, mitochondrial (EC 2.3.1.61) (2-oxoglutarate dehydrogenase complex component E2) (E2K)	ASIM_LOCUS18096	Anisakis simplex (Herring worm)	363
A0A3P6TB17	A0A3P6TB17	A0A3P6TB17_ANISI	Uncharacterized protein	ASIM_LOCUS18071	Anisakis simplex (Herring worm)	425
A0A3P6TEJ7	A0A3P6TEJ7	A0A3P6TEJ7_ANISI	Uncharacterized protein	ASIM_LOCUS20740	Anisakis simplex (Herring worm)	215
A0A3P6TG87	A0A3P6TG87	A0A3P6TG87_ANISI	Uncharacterized protein	ASIM_LOCUS20595	Anisakis simplex (Herring worm)	110
A0A3P6TH79	A0A3P6TH79	A0A3P6TH79_ANISI	Annexin	ASIM_LOCUS18552	Anisakis simplex (Herring worm)	183
A0A3P6TQG9	A0A3P6TQG9	A0A3P6TQG9_ANISI	Uncharacterized protein	ASIM_LOCUS18876	Anisakis simplex (Herring worm)	407
A0A3P6U2S4	A0A3P6U2S4	A0A3P6U2S4_ANISI	Peptidase M13 C-terminal domain-containing protein	ASIM_LOCUS19829	Anisakis simplex (Herring worm)	198
A0A3P6UC49	A0A3P6UC49	A0A3P6UC49_ANISI	V-type proton ATPase subunit C	ASIM_LOCUS20306	Anisakis simplex (Herring worm)	127
A0A3P6UFQ9	A0A3P6UFQ9	A0A3P6UFQ9_ANISI	Myosin tail domain-containing protein	ASIM_LOCUS20331	Anisakis simplex (Herring worm)	317
A0A3P6UKD7	A0A3P6UKD7	A0A3P6UKD7_ANISI	Uncharacterized protein	ASIM_LOCUS20532	Anisakis simplex (Herring worm)	226
A0A3P6UTR4	A0A3P6UTR4	A0A3P6UTR4_ANISI	Myosin tail domain-containing protein	ASIM_LOCUS20958	Anisakis simplex (Herring worm)	45
