# Supplementary material for: Anisakis simplex: The Exclusive Member of Anisakidae Family Infecting Fish Consumed by Humans in Chile Is a Mosaic of Allergens
Source: Int J Mol Sci. 2026 Jun 30;27(13):5922. doi: 10.3390/ijms27135922 (PMC13361623; doi:10.3390/ijms27135922)
Supplement: Supplementary file 1 [file ijms-27-05922-s001.zip › Supplementary Table S3.xlsx]

## Sheet: Hoja1
Annotation Cluster 1	Enrichment Score: 17.25			Count	P_Value	Benjamini
	GOTERM_MF_DIRECT	structural constituent of ribosome	RT		72	6.4E-27	4.1E-24
	GOTERM_BP_DIRECT	translation	RT		57	6.9E-23	3.9E-20
	UP_KW_MOLECULAR_FUNCTION	Ribosomal protein	RT		43	8.3E-12	5.3E-10
	UP_KW_MOLECULAR_FUNCTION	Ribonucleoprotein	RT		46	2.7E-10	8.8E-9
Annotation Cluster 2	Enrichment Score: 15.44			Count	P_Value	Benjamini
	GOTERM_BP_DIRECT	translation	RT		57	6.9E-23	3.9E-20
	GOTERM_CC_DIRECT	ribonucleoprotein complex	RT		32	4.0E-13	3.5E-11
	GOTERM_CC_DIRECT	ribosome	RT		29	1.7E-12	1.1E-10
Annotation Cluster 3	Enrichment Score: 7.06			Count	P_Value	Benjamini
	UP_KW_CELLULAR_COMPONENT	Mitochondrion inner membrane	RT		25	8.0E-11	9.4E-10
	UP_KW_BIOLOGICAL_PROCESS	Respiratory chain	RT		14	3.2E-7	2.0E-5
	UP_KW_BIOLOGICAL_PROCESS	Electron transport	RT		13	2.6E-5	2.7E-4
Annotation Cluster 4	Enrichment Score: 6.03			Count	P_Value	Benjamini
	GOTERM_MF_DIRECT	ATP-dependent protein folding chaperone	RT		29	1.9E-14	5.8E-12
	UP_KW_MOLECULAR_FUNCTION	Chaperone	RT		30	5.2E-8	1.1E-6
	INTERPRO	Cpn60/GroEL/TCP-1	RT		14	6.0E-7	2.3E-4
	INTERPRO	GroEL-like_apical_dom_sf	RT		11	8.1E-7	2.7E-4
	INTERPRO	GROEL-like_equatorial_sf	RT		13	9.1E-7	2.7E-4
	INTERPRO	TCP-1-like_intermed_sf	RT		9	5.5E-6	1.3E-3
	INTERPRO	Chaperone_TCP-1	RT		11	3.6E-5	4.8E-3
	INTERPRO	Chaperonin_TCP-1_CS	RT		7	2.1E-4	1.5E-2
	INTERPRO	thermosome_alpha	RT		3	3.2E-2	4.8E-1
Annotation Cluster 5	Enrichment Score: 5.65			Count	P_Value	Benjamini
	GOTERM_MF_DIRECT	structural constituent of cytoskeleton	RT		20	9.5E-9	1.2E-6
	UP_SEQ_FEATURE	DOMAIN:IF rod	RT		11	1.4E-8	9.4E-6
	GOTERM_CC_DIRECT	intermediate filament	RT		12	5.3E-8	1.7E-6
	INTERPRO	IF_rod_dom	RT		11	1.2E-7	6.6E-5
	GOTERM_BP_DIRECT	nuclear envelope organization	RT		13	1.3E-7	2.4E-5
	GOTERM_CC_DIRECT	nuclear lamina	RT		12	1.4E-7	3.3E-6
	GOTERM_BP_DIRECT	nuclear migration	RT		13	3.1E-7	4.3E-5
	GOTERM_BP_DIRECT	protein localization to nuclear envelope	RT		12	6.9E-7	6.5E-5
	GOTERM_BP_DIRECT	nuclear pore localization	RT		12	6.9E-7	6.5E-5
	UP_KW_CELLULAR_COMPONENT	Intermediate filament	RT		9	1.1E-6	7.7E-6
	GOTERM_CC_DIRECT	nuclear envelope	RT		13	1.7E-6	3.2E-5
	GOTERM_BP_DIRECT	heterochromatin formation	RT		13	5.1E-6	3.6E-4
	INTERPRO	Lamin_tail_dom_sf	RT		6	5.8E-4	3.0E-2
	UP_SEQ_FEATURE	DOMAIN:LTD	RT		5	1.5E-3	5.2E-2
	INTERPRO	Lamin_tail_dom	RT		5	3.5E-3	1.3E-1
	SMART	Filament	RT		4	5.7E-3	1.1E-1
Annotation Cluster 6	Enrichment Score: 5.29			Count	P_Value	Benjamini
	GOTERM_MF_DIRECT	pyridoxal phosphate binding	RT		25	7.0E-9	1.1E-6
	INTERPRO	PyrdxlP-dep_Trfase_major	RT		19	4.4E-7	1.9E-4
	INTERPRO	PyrdxlP-dep_Trfase	RT		19	1.8E-6	4.9E-4
	INTERPRO	PyrdxlP-dep_Trfase_small	RT		12	1.6E-4	1.4E-2
	UP_KW_LIGAND	Pyridoxal phosphate	RT		12	3.8E-3	4.8E-2
Annotation Cluster 7	Enrichment Score: 4.24			Count	P_Value	Benjamini
	UP_KW_MOLECULAR_FUNCTION	Actin-binding	RT		18	1.9E-6	3.1E-5
	UP_SEQ_FEATURE	DOMAIN:Calponin-homology (CH)	RT		12	1.4E-5	2.2E-3
	SMART	CH	RT		10	3.8E-5	1.0E-2
	INTERPRO	CH_dom	RT		12	1.1E-4	1.0E-2
	INTERPRO	CH_dom_sf	RT		12	5.5E-4	3.0E-2
	INTERPRO	Actinin_actin-bd_CS	RT		6	5.8E-4	3.0E-2
Annotation Cluster 8	Enrichment Score: 4.16			Count	P_Value	Benjamini
	UP_SEQ_FEATURE	DOMAIN:Aldehyde dehydrogenase	RT		11	2.9E-6	6.3E-4
	INTERPRO	Ald_DH/histidinol_DH	RT		11	2.2E-5	3.6E-3
	INTERPRO	Aldehyde_DH_dom	RT		11	2.2E-5	3.6E-3
	INTERPRO	Ald_DH_C	RT		9	2.7E-5	4.3E-3
	INTERPRO	Ald_DH_N	RT		10	6.0E-5	7.2E-3
	INTERPRO	Ald_DH_CS_GLU	RT		6	7.5E-5	7.2E-3
	GOTERM_MF_DIRECT	oxidoreductase activity, acting on the aldehyde or oxo group of donors, NAD or NADP as acceptor	RT		4	4.5E-2	6.0E-1
Annotation Cluster 9	Enrichment Score: 4.15			Count	P_Value	Benjamini
	GOTERM_CC_DIRECT	eukaryotic 48S preinitiation complex	RT		9	1.4E-7	3.3E-6
	GOTERM_MF_DIRECT	translation initiation factor activity	RT		20	4.9E-7	4.5E-5
	GOTERM_CC_DIRECT	eukaryotic 43S preinitiation complex	RT		8	1.2E-6	2.3E-5
	GOTERM_BP_DIRECT	formation of cytoplasmic translation initiation complex	RT		8	1.4E-5	7.4E-4
	UP_SEQ_FEATURE	DOMAIN:PCI	RT		8	1.9E-4	1.2E-2
	GOTERM_CC_DIRECT	eukaryotic translation initiation factor 3 complex	RT		6	5.9E-4	7.7E-3
	INTERPRO	PCI_dom	RT		8	7.4E-4	3.6E-2
	SMART	PINT	RT		7	2.0E-3	6.2E-2
	INTERPRO	WH_DNA-bd_sf	RT		12	2.4E-1	1.0E0
Annotation Cluster 10	Enrichment Score: 3.93			Count	P_Value	Benjamini
	GOTERM_CC_DIRECT	myosin filament	RT		21	7.7E-9	4.0E-7
	INTERPRO	Myosin_tail	RT		16	4.5E-8	4.0E-5
	GOTERM_CC_DIRECT	myofibril	RT		18	2.3E-7	5.0E-6
	UP_SEQ_FEATURE	DOMAIN:Myosin tail	RT		11	8.9E-7	2.9E-4
	GOTERM_BP_DIRECT	actin cytoskeleton organization	RT		18	1.4E-5	7.4E-4
	INTERPRO	XRCC4-like_C	RT		10	1.9E-5	3.6E-3
	GOTERM_CC_DIRECT	myosin complex	RT		18	7.9E-5	1.2E-3
	GOTERM_BP_DIRECT	cellular component assembly	RT		9	5.1E-4	1.7E-2
	GOTERM_BP_DIRECT	supramolecular fiber organization	RT		8	7.4E-4	2.2E-2
	GOTERM_BP_DIRECT	anatomical structure formation involved in morphogenesis	RT		10	5.5E-3	1.3E-1
	UP_KW_MOLECULAR_FUNCTION	Muscle protein	RT		5	1.6E-2	1.1E-1
	UP_KW_CELLULAR_COMPONENT	Thick filament	RT		4	1.7E-2	6.1E-2
	UP_KW_MOLECULAR_FUNCTION	Myosin	RT		4	2.6E-1	6.4E-1
	UP_KW_MOLECULAR_FUNCTION	Motor protein	RT		9	4.3E-1	9.8E-1
Annotation Cluster 11	Enrichment Score: 3.92			Count	P_Value	Benjamini
	INTERPRO	Spectrin_repeat	RT		10	6.0E-5	7.2E-3
	INTERPRO	Spectrin/alpha-actinin	RT		9	1.7E-4	1.4E-2
	SMART	SPEC	RT		9	1.8E-4	1.6E-2
Annotation Cluster 12	Enrichment Score: 3.8			Count	P_Value	Benjamini
	UP_KW_BIOLOGICAL_PROCESS	Hydrogen ion transport	RT		12	1.3E-5	2.1E-4
	GOTERM_MF_DIRECT	proton-transporting ATP synthase activity, rotational mechanism	RT		7	2.1E-4	1.1E-2
	UP_KW_BIOLOGICAL_PROCESS	ATP synthesis	RT		5	1.4E-3	1.3E-2
Annotation Cluster 13	Enrichment Score: 3.8			Count	P_Value	Benjamini
	GOTERM_BP_DIRECT	sarcomere organization	RT		11	1.5E-6	1.2E-4
	GOTERM_BP_DIRECT	muscle contraction	RT		9	8.9E-5	4.2E-3
	GOTERM_CC_DIRECT	myosin II complex	RT		7	3.0E-2	2.0E-1
Annotation Cluster 14	Enrichment Score: 3.77			Count	P_Value	Benjamini
	INTERPRO	Proteasome_sua/b	RT		11	1.2E-7	6.6E-5
	INTERPRO	Ntn_hydrolases_N	RT		14	6.7E-5	7.2E-3
	UP_SEQ_FEATURE	DOMAIN:Proteasome alpha-type subunits	RT		6	8.2E-5	7.6E-3
	INTERPRO	Proteasome_alpha	RT		6	2.4E-4	1.6E-2
	INTERPRO	Proteasome_alpha-type	RT		6	2.4E-4	1.6E-2
	INTERPRO	Proteasome_asu_N	RT		6	2.4E-4	1.6E-2
	GOTERM_CC_DIRECT	proteasome core complex, alpha-subunit complex	RT		6	2.4E-4	3.5E-3
	SMART	Proteasome_A_N	RT		6	3.6E-4	2.5E-2
	GOTERM_BP_DIRECT	ubiquitin-dependent protein catabolic process	RT		12	1.4E-1	1.0E0
Annotation Cluster 15	Enrichment Score: 3.32			Count	P_Value	Benjamini
	INTERPRO	ATPase_NBD	RT		19	1.2E-5	2.4E-3
	INTERPRO	Actin/actin-like_CS	RT		6	7.5E-5	7.2E-3
	SMART	ACTIN	RT		7	1.5E-4	1.6E-2
	INTERPRO	Actin	RT		8	6.2E-3	1.8E-1
	INTERPRO	Actin_CS	RT		4	3.1E-2	4.8E-1
Annotation Cluster 16	Enrichment Score: 3.32			Count	P_Value	Benjamini
	GOTERM_BP_DIRECT	protein refolding	RT		11	7.8E-6	4.9E-4
	UP_SEQ_FEATURE	DOMAIN:SHSP	RT		8	1.9E-4	1.2E-2
	INTERPRO	Alpha-crystallin/sHSP_animal	RT		8	2.7E-4	1.7E-2
	GOTERM_BP_DIRECT	response to heat	RT		8	7.4E-4	2.2E-2
	INTERPRO	A-crystallin/Hsp20_dom	RT		8	7.4E-4	3.6E-2
	INTERPRO	HSP20-like_chaperone	RT		10	1.0E-3	4.8E-2
	UP_KW_BIOLOGICAL_PROCESS	Stress response	RT		5	2.8E-2	2.0E-1
Annotation Cluster 17	Enrichment Score: 3.13			Count	P_Value	Benjamini
	INTERPRO	HSP70_C_sf	RT		6	7.5E-5	7.2E-3
	INTERPRO	Hsp_70_fam	RT		8	7.6E-5	7.2E-3
	INTERPRO	HSP70_peptide-bd_sf	RT		5	5.9E-4	3.0E-2
	GOTERM_BP_DIRECT	response to stress	RT		5	6.3E-3	1.3E-1
	INTERPRO	Heat_shock_70_CS	RT		5	1.0E-2	2.3E-1
Annotation Cluster 18	Enrichment Score: 2.76			Count	P_Value	Benjamini
	UP_SEQ_FEATURE	DOMAIN:AAA+ ATPase	RT		10	2.7E-4	1.4E-2
	INTERPRO	AAA+_ATPase	RT		18	3.5E-4	2.2E-2
	SMART	AAA	RT		18	8.9E-4	3.5E-2
	INTERPRO	ATPase_AAA_core	RT		12	2.0E-3	8.1E-2
	INTERPRO	ATPase_AAA_CS	RT		7	8.7E-3	2.3E-1
	INTERPRO	AAA_lid_3	RT		7	1.9E-2	3.7E-1
Annotation Cluster 19	Enrichment Score: 2.54			Count	P_Value	Benjamini
	UP_KW_DOMAIN	Annexin	RT		9	3.4E-5	1.7E-4
	INTERPRO	Annexin_repeat	RT		9	1.7E-4	1.4E-2
	INTERPRO	Annexin_repeat_CS	RT		7	2.1E-4	1.5E-2
	INTERPRO	Annexin_sf	RT		9	2.7E-4	1.7E-2
	GOTERM_CC_DIRECT	vesicle membrane	RT		9	4.3E-4	6.0E-3
	SMART	ANX	RT		8	7.7E-4	3.5E-2
	INTERPRO	Annexin	RT		6	2.2E-3	8.7E-2
	UP_KW_LIGAND	Calcium/phospholipid-binding	RT		6	4.8E-3	4.8E-2
	GOTERM_MF_DIRECT	phosphatidylserine binding	RT		9	3.7E-2	6.0E-1
	GOTERM_MF_DIRECT	heparan sulfate proteoglycan binding	RT		3	7.7E-2	8.7E-1
	GOTERM_MF_DIRECT	calcium-dependent phospholipid binding	RT		9	1.0E-1	1.0E0
	GOTERM_MF_DIRECT	calcium ion binding	RT		21	1.0E0	1.0E0
Annotation Cluster 20	Enrichment Score: 2.41			Count	P_Value	Benjamini
	INTERPRO	Thioredoxin-like_sf	RT		24	6.2E-6	1.4E-3
	UP_SEQ_FEATURE	DOMAIN:Thioredoxin	RT		11	1.7E-4	1.2E-2
	INTERPRO	Thioredoxin_domain	RT		11	7.5E-4	3.6E-2
	INTERPRO	Thioredoxin_CS	RT		4	1.3E-1	1.0E0
	GOTERM_MF_DIRECT	protein disulfide isomerase activity	RT		4	1.8E-1	1.0E0
	GOTERM_BP_DIRECT	response to endoplasmic reticulum stress	RT		4	1.8E-1	1.0E0
Annotation Cluster 21	Enrichment Score: 2.4			Count	P_Value	Benjamini
	UP_SEQ_FEATURE	DOMAIN:Ig-like	RT		24	8.1E-5	7.6E-3
	INTERPRO	Ig_sub2	RT		21	2.1E-4	1.5E-2
	INTERPRO	Ig_sub	RT		21	5.9E-4	3.0E-2
	SMART	IGc2	RT		21	6.1E-4	3.3E-2
	SMART	IG	RT		21	1.6E-3	5.5E-2
	INTERPRO	Ig-like_dom	RT		24	1.9E-3	8.1E-2
	INTERPRO	Ig-like_dom_sf	RT		25	2.5E-3	9.2E-2
	INTERPRO	Ig_I-set	RT		16	8.1E-3	2.2E-1
	UP_KW_DOMAIN	Immunoglobulin domain	RT		13	9.6E-3	3.2E-2
	INTERPRO	Ig-like_fold	RT		37	1.5E-2	3.2E-1
	INTERPRO	Cell_Adh-Cytoskel_Orgn	RT		5	3.2E-1	1.0E0
	GOTERM_BP_DIRECT	homophilic cell adhesion via plasma membrane adhesion molecules	RT		9	9.7E-1	1.0E0
Annotation Cluster 22	Enrichment Score: 2.3			Count	P_Value	Benjamini
	INTERPRO	ATPase_AAA_core	RT		12	2.0E-3	8.1E-2
	INTERPRO	26S_Proteasome_ATPase	RT		5	6.3E-3	1.8E-1
	INTERPRO	Prot_ATP_ID_OB_2nd	RT		4	1.0E-2	2.3E-1
Annotation Cluster 23	Enrichment Score: 2.29			Count	P_Value	Benjamini
	GOTERM_BP_DIRECT	glycogen biosynthetic process	RT		8	1.0E-4	4.3E-3
	INTERPRO	Glycogen_synth	RT		3	3.2E-2	4.8E-1
	GOTERM_MF_DIRECT	alpha-1,4-glucan glucosyltransferase (UDP-glucose donor) activity	RT		3	4.2E-2	6.0E-1
Annotation Cluster 24	Enrichment Score: 2.28			Count	P_Value	Benjamini
	INTERPRO	Hsp90_fam	RT		7	2.1E-4	1.5E-2
	INTERPRO	Hsp90_N	RT		4	4.5E-3	1.4E-1
	INTERPRO	HATPase_C_sf	RT		5	1.6E-1	1.0E0
Annotation Cluster 25	Enrichment Score: 2.27			Count	P_Value	Benjamini
	INTERPRO	KH_dom	RT		8	2.5E-3	9.2E-2
	SMART	KH	RT		8	4.0E-3	9.2E-2
	INTERPRO	KH_dom_type_1	RT		8	6.2E-3	1.8E-1
	UP_SEQ_FEATURE	DOMAIN:K Homology	RT		7	6.8E-3	1.4E-1
	INTERPRO	KH_dom_type_1_sf	RT		9	1.1E-2	2.5E-1
Annotation Cluster 26	Enrichment Score: 2.26			Count	P_Value	Benjamini
	UP_SEQ_FEATURE	DOMAIN:Galectin	RT		8	6.5E-4	3.0E-2
	INTERPRO	Galectin-like	RT		8	1.1E-3	5.4E-2
	GOTERM_MF_DIRECT	galactoside binding	RT		6	2.3E-3	8.2E-2
	INTERPRO	Galectin_CRD	RT		8	2.5E-3	9.2E-2
	SMART	GLECT	RT		7	3.2E-3	8.0E-2
	SMART	Gal-bind_lectin	RT		7	6.9E-3	1.3E-1
	GOTERM_MF_DIRECT	carbohydrate binding	RT		14	2.0E-2	3.9E-1
	UP_KW_LIGAND	Lectin	RT		9	4.0E-2	1.8E-1
	INTERPRO	ConA-like_dom_sf	RT		13	6.6E-2	7.8E-1
Annotation Cluster 27	Enrichment Score: 2.15			Count	P_Value	Benjamini
	GOTERM_MF_DIRECT	proton-transporting ATP synthase activity, rotational mechanism	RT		7	2.1E-4	1.1E-2
	INTERPRO	ATPase_F1/V1/A1_a/bsu_nucl-bd	RT		4	4.5E-3	1.4E-1
	INTERPRO	ATPase_F1/V1/A1_a/bsu_N	RT		4	4.5E-3	1.4E-1
	INTERPRO	ATPase_F1/V1/A1_a/bsu_N_sf	RT		3	3.2E-2	4.8E-1
	INTERPRO	ATP-synt_VA_C	RT		3	3.2E-2	4.8E-1
	INTERPRO	ATPase_a/bsu_AS	RT		3	3.2E-2	4.8E-1
Annotation Cluster 28	Enrichment Score: 2.13			Count	P_Value	Benjamini
	INTERPRO	Pept_M24	RT		7	3.4E-5	4.8E-3
	INTERPRO	Creatinase/aminopeptidase-like	RT		7	2.1E-4	1.5E-2
	UP_SEQ_FEATURE	DOMAIN:Peptidase M24	RT		4	2.3E-3	6.6E-2
	INTERPRO	Creatin/AminoP/Spt16_N	RT		4	1.0E-2	2.3E-1
	UP_SEQ_FEATURE	DOMAIN:Aminopeptidase P N-terminal	RT		3	2.1E-2	2.8E-1
	INTERPRO	Aminopep_P_N	RT		3	3.2E-2	4.8E-1
	INTERPRO	X-Pro_dipept-like	RT		3	3.2E-2	4.8E-1
	SMART	AMP_N	RT		3	3.7E-2	4.4E-1
	GOTERM_MF_DIRECT	metalloaminopeptidase activity	RT		9	4.7E-1	1.0E0
Annotation Cluster 29	Enrichment Score: 2.12			Count	P_Value	Benjamini
	INTERPRO	ActCoA_hydro	RT		5	1.6E-3	7.0E-2
	GOTERM_MF_DIRECT	acetate CoA-transferase activity	RT		5	2.8E-3	9.0E-2
	GOTERM_BP_DIRECT	acetate metabolic process	RT		5	3.0E-3	7.1E-2
	INTERPRO	NagB/RpiA_transferase-like	RT		7	4.5E-3	1.4E-1
	UP_SEQ_FEATURE	DOMAIN:Acetyl-CoA hydrolase/transferase C-terminal	RT		4	5.4E-3	1.2E-1
	INTERPRO	AcetylCoA_hyd_C	RT		4	1.0E-2	2.3E-1
	INTERPRO	AcetylCoA_hyd_C_sf	RT		4	1.0E-2	2.3E-1
	UP_SEQ_FEATURE	DOMAIN:Acetyl-CoA hydrolase/transferase N-terminal	RT		3	3.9E-2	4.1E-1
	INTERPRO	ActCoA_hydro_N	RT		3	5.9E-2	7.3E-1
Annotation Cluster 30	Enrichment Score: 2.1			Count	P_Value	Benjamini
	INTERPRO	THDP-binding	RT		8	3.4E-3	1.3E-1
	UP_SEQ_FEATURE	DOMAIN:Transketolase-like pyrimidine-binding	RT		5	4.7E-3	1.1E-1
	INTERPRO	Transketolase_C	RT		4	1.0E-2	2.3E-1
	INTERPRO	Transketo_C/PFOR_II	RT		4	1.0E-2	2.3E-1
	INTERPRO	Transketolase-like_Pyr-bd	RT		5	1.0E-2	2.3E-1
	SMART	Transket_pyr	RT		5	1.4E-2	2.1E-1
Annotation Cluster 31	Enrichment Score: 2.07			Count	P_Value	Benjamini
	UP_SEQ_FEATURE	DOMAIN:Vitellogenin	RT		5	2.5E-4	1.4E-2
	INTERPRO	Vitellogenin/Apolipophorin	RT		5	5.9E-4	3.0E-2
	INTERPRO	Lipid_transp_b-sht_shell	RT		5	5.9E-4	3.0E-2
	INTERPRO	Vitellogenin_N	RT		5	5.9E-4	3.0E-2
	INTERPRO	Vitellinogen_open_b-sht	RT		4	4.5E-3	1.4E-1
	INTERPRO	Lipovitellin_superhlx_dom	RT		4	4.5E-3	1.4E-1
	INTERPRO	Vitellinogen_b-sht_N	RT		4	4.5E-3	1.4E-1
	SMART	DUF1943	RT		4	5.7E-3	1.1E-1
	GOTERM_MF_DIRECT	nutrient reservoir activity	RT		4	6.8E-3	1.9E-1
	UP_KW_MOLECULAR_FUNCTION	Storage protein	RT		4	9.3E-3	8.5E-2
	SMART	LPD_N	RT		3	3.7E-2	4.4E-1
	SMART	VWD	RT		3	1.5E-1	1.0E0
	UP_SEQ_FEATURE	DOMAIN:VWFD	RT		3	1.8E-1	9.6E-1
	INTERPRO	VWF_type-D	RT		3	2.5E-1	1.0E0
	GOTERM_MF_DIRECT	lipid transporter activity	RT		5	2.6E-1	1.0E0
Annotation Cluster 32	Enrichment Score: 2.05			Count	P_Value	Benjamini
	INTERPRO	Transl_B-barrel_sf	RT		11	3.6E-5	4.8E-3
	UP_SEQ_FEATURE	DOMAIN:Tr-type G	RT		7	3.9E-3	9.5E-2
	INTERPRO	EFTu-like_2	RT		5	6.3E-3	1.8E-1
	INTERPRO	T_Tr_GTP-bd_dom	RT		7	1.2E-2	2.5E-1
	INTERPRO	Transl_elong_EF1A/Init_IF2_C	RT		4	4.5E-2	6.3E-1
	INTERPRO	TRAFAC_GTPase_members	RT		3	5.9E-2	7.3E-1
	INTERPRO	G_TR_CS	RT		3	1.7E-1	1.0E0
Annotation Cluster 33	Enrichment Score: 2.03			Count	P_Value	Benjamini
	UP_SEQ_FEATURE	DOMAIN:ATP-citrate synthase/succinyl-CoA ligase C-terminal	RT		4	2.3E-3	6.6E-2
	INTERPRO	SUCC_ACL_C	RT		4	4.5E-3	1.4E-1
	INTERPRO	Succinyl-CoA_synth-like	RT		4	1.0E-2	2.3E-1
	UP_SEQ_FEATURE	DOMAIN:ATP-grasp fold succinyl-CoA synthetase-type	RT		3	2.1E-2	2.8E-1
	INTERPRO	ATP-grasp_succ-CoA_synth-type	RT		3	3.2E-2	4.8E-1
Annotation Cluster 34	Enrichment Score: 1.99			Count	P_Value	Benjamini
	INTERPRO	FAD/NAD-bd_sf	RT		20	7.5E-5	7.2E-3
	UP_KW_DOMAIN	Redox-active center	RT		9	1.4E-4	5.6E-4
	UP_SEQ_FEATURE	DOMAIN:FAD/NAD(P)-binding	RT		7	6.3E-4	3.0E-2
	INTERPRO	FAD/NAD-binding_dom	RT		7	2.1E-3	8.4E-2
	INTERPRO	FAD/NAD-linked_Rdtase_dimer_sf	RT		5	6.3E-3	1.8E-1
	GOTERM_BP_DIRECT	cell redox homeostasis	RT		5	8.8E-2	8.4E-1
	GOTERM_BP_DIRECT	cellular response to oxidative stress	RT		4	1.5E-1	1.0E0
	INTERPRO	GSHR/TRXR-like	RT		3	2.1E-1	1.0E0
	GOTERM_MF_DIRECT	flavin adenine dinucleotide binding	RT		13	2.2E-1	1.0E0
	GOTERM_MF_DIRECT	glutathione-disulfide reductase (NADPH) activity	RT		3	2.6E-1	1.0E0
Annotation Cluster 35	Enrichment Score: 1.97			Count	P_Value	Benjamini
	UP_SEQ_FEATURE	DOMAIN:Band 7	RT		6	3.2E-3	8.1E-2
	INTERPRO	Band_7/SPFH_dom_sf	RT		6	8.5E-3	2.2E-1
	INTERPRO	Band_7	RT		6	8.5E-3	2.2E-1
	SMART	PHB	RT		4	5.6E-2	5.9E-1
Annotation Cluster 36	Enrichment Score: 1.93			Count	P_Value	Benjamini
	GOTERM_MF_DIRECT	quinone binding	RT		6	2.3E-3	8.2E-2
	GOTERM_BP_DIRECT	fatty acid biosynthetic process	RT		7	1.4E-2	2.6E-1
	GOTERM_MF_DIRECT	oxidoreductase activity, acting on the CH-OH group of donors, NAD or NADP as acceptor	RT		8	5.0E-2	6.5E-1
Annotation Cluster 37	Enrichment Score: 1.93			Count	P_Value	Benjamini
	INTERPRO	Citrate_synth-like_lrg_a-sub	RT		4	4.5E-3	1.4E-1
	INTERPRO	Citrate_synthase	RT		4	1.0E-2	2.3E-1
	INTERPRO	Citrate_synthase_sf	RT		4	1.0E-2	2.3E-1
	GOTERM_MF_DIRECT	citrate (Si)-synthase activity	RT		3	4.2E-2	6.0E-1
Annotation Cluster 38	Enrichment Score: 1.89			Count	P_Value	Benjamini
	UP_SEQ_FEATURE	DOMAIN:Myosin motor	RT		11	1.9E-3	6.2E-2
	GOTERM_BP_DIRECT	actin filament organization	RT		16	6.0E-3	1.3E-1
	UP_SEQ_FEATURE	DOMAIN:Myosin N-terminal SH3-like	RT		6	6.5E-3	1.4E-1
	INTERPRO	Myosin_head_motor_dom-like	RT		11	9.4E-3	2.3E-1
	SMART	MYSc	RT		9	1.2E-2	1.8E-1
	INTERPRO	Myosin_S1_N	RT		6	1.2E-2	2.6E-1
	GOTERM_MF_DIRECT	microfilament motor activity	RT		12	1.6E-2	3.3E-1
	INTERPRO	Myosin_N	RT		6	1.7E-2	3.3E-1
	UP_SEQ_FEATURE	REGION:Actin-binding	RT		5	2.0E-2	2.8E-1
	GOTERM_CC_DIRECT	sarcomere	RT		5	4.3E-2	2.6E-1
	INTERPRO	Kinesin_motor_dom_sf	RT		13	6.6E-2	7.8E-1
Annotation Cluster 39	Enrichment Score: 1.87			Count	P_Value	Benjamini
	INTERPRO	ArgE/DapE_CS	RT		4	4.5E-3	1.4E-1
	INTERPRO	Cyt/Met_Dipeptidase	RT		4	1.0E-2	2.3E-1
	UP_SEQ_FEATURE	DOMAIN:Peptidase M20 dimerisation	RT		4	1.7E-2	2.7E-1
	INTERPRO	Peptidase_M20	RT		4	1.9E-2	3.7E-1
	INTERPRO	Peptidase_M20_dimer	RT		4	3.1E-2	4.8E-1
Annotation Cluster 40	Enrichment Score: 1.81			Count	P_Value	Benjamini
	GOTERM_BP_DIRECT	muscle contraction	RT		9	8.9E-5	4.2E-3
	GOTERM_MF_DIRECT	tropomyosin binding	RT		5	1.1E-2	2.5E-1
	INTERPRO	Troponin_sf	RT		4	3.1E-2	4.8E-1
	GOTERM_CC_DIRECT	troponin complex	RT		4	3.1E-2	2.0E-1
	INTERPRO	TNNT	RT		3	9.1E-2	9.5E-1
	GOTERM_BP_DIRECT	regulation of muscle contraction	RT		3	1.7E-1	1.0E0
Annotation Cluster 41	Enrichment Score: 1.8			Count	P_Value	Benjamini
	UP_SEQ_FEATURE	DOMAIN:Tubulin/FtsZ GTPase	RT		6	2.1E-3	6.6E-2
	SMART	Tubulin	RT		6	3.2E-3	8.0E-2
	INTERPRO	Tubulin_FtsZ_GTPase	RT		6	5.7E-3	1.7E-1
	UP_SEQ_FEATURE	DOMAIN:Tubulin/FtsZ 2-layer sandwich	RT		6	6.5E-3	1.4E-1
	SMART	Tubulin_C	RT		6	8.3E-3	1.4E-1
	GOTERM_BP_DIRECT	microtubule-based process	RT		10	1.1E-2	2.2E-1
	INTERPRO	Tubulin/FtsZ_GTPase_sf	RT		6	1.2E-2	2.6E-1
	UP_KW_CELLULAR_COMPONENT	Microtubule	RT		11	1.3E-2	4.9E-2
	INTERPRO	Tubulin_CS	RT		5	1.6E-2	3.3E-1
	INTERPRO	Tubulin/FtsZ-like_C	RT		6	1.7E-2	3.3E-1
	GOTERM_CC_DIRECT	microtubule	RT		14	1.7E-2	1.5E-1
	INTERPRO	Tubulin	RT		6	2.2E-2	4.1E-1
	INTERPRO	Tubulin/FtsZ_2-layer-sand-dom	RT		6	2.2E-2	4.1E-1
	INTERPRO	Tub_FtsZ_C	RT		6	2.2E-2	4.1E-1
	INTERPRO	Tubulin_C	RT		5	4.2E-2	6.1E-1
	INTERPRO	Beta_tubulin	RT		3	1.7E-1	1.0E0
	INTERPRO	Alpha_tubulin	RT		3	2.5E-1	1.0E0
Annotation Cluster 42	Enrichment Score: 1.78			Count	P_Value	Benjamini
	GOTERM_MF_DIRECT	GTP binding	RT		46	1.3E-3	5.3E-2
	INTERPRO	Small_GTP-bd	RT		15	5.0E-3	1.5E-1
	SMART	RAN	RT		7	9.7E-3	1.6E-1
	UP_KW_LIGAND	GTP-binding	RT		32	1.2E-2	1.0E-1
	GOTERM_MF_DIRECT	GTPase activity	RT		32	1.9E-2	3.9E-1
	SMART	RHO	RT		11	3.1E-2	4.2E-1
	SMART	RAB	RT		13	3.2E-2	4.2E-1
	SMART	RAS	RT		11	7.4E-2	7.5E-1
	INTERPRO	Small_GTPase	RT		12	8.9E-2	9.5E-1
Annotation Cluster 43	Enrichment Score: 1.78			Count	P_Value	Benjamini
	UP_SEQ_FEATURE	REPEAT:Solcar	RT		8	7.8E-3	1.5E-1
	INTERPRO	Mt_carrier_dom_sf	RT		9	2.0E-2	3.9E-1
	INTERPRO	Mitochondrial_sb/sol_carrier	RT		8	3.0E-2	4.8E-1
Annotation Cluster 44	Enrichment Score: 1.77			Count	P_Value	Benjamini
	GOTERM_CC_DIRECT	actin cytoskeleton	RT		12	1.3E-3	1.5E-2
	INTERPRO	Calponin_repeat	RT		4	6.2E-2	7.5E-1
	INTERPRO	Calponin-like	RT		4	6.2E-2	7.5E-1
Annotation Cluster 45	Enrichment Score: 1.71			Count	P_Value	Benjamini
	GOTERM_MF_DIRECT	propionyl-CoA carboxylase activity	RT		5	2.8E-3	9.0E-2
	UP_KW_LIGAND	Biotin	RT		4	4.3E-2	1.8E-1
	INTERPRO	Biotin_carboxylase_complex	RT		3	5.9E-2	7.3E-1
Annotation Cluster 46	Enrichment Score: 1.65			Count	P_Value	Benjamini
	GOTERM_MF_DIRECT	aminopeptidase activity	RT		7	4.4E-3	1.3E-1
	GOTERM_MF_DIRECT	epoxide hydrolase activity	RT		4	2.8E-2	5.1E-1
	INTERPRO	M1_LTA4H	RT		3	9.1E-2	9.5E-1
Annotation Cluster 47	Enrichment Score: 1.65			Count	P_Value	Benjamini
	GOTERM_MF_DIRECT	ATP hydrolysis activity	RT		46	1.5E-5	9.3E-4
	INTERPRO	AAA+_ATPase	RT		18	3.5E-4	2.2E-2
	SMART	AAA	RT		18	8.9E-4	3.5E-2
	UP_SEQ_FEATURE	DOMAIN:ABC transporter	RT		10	1.9E-2	2.8E-1
	INTERPRO	ABC_transporter-like_ATP-bd	RT		10	8.8E-2	9.5E-1
	INTERPRO	ABC_transporter-like_CS	RT		6	1.9E-1	1.0E0
	INTERPRO	Type_1_exporter	RT		5	2.7E-1	1.0E0
	UP_SEQ_FEATURE	DOMAIN:ABC transmembrane type-1	RT		5	3.7E-1	1.0E0
	INTERPRO	ABC1_TM_sf	RT		6	4.3E-1	1.0E0
	INTERPRO	ABC1_TM_dom	RT		5	5.7E-1	1.0E0
Annotation Cluster 48	Enrichment Score: 1.64			Count	P_Value	Benjamini
	UP_SEQ_FEATURE	DOMAIN:Lipoyl-binding	RT		5	1.5E-3	5.2E-2
	INTERPRO	Biotin_lipoyl	RT		5	6.3E-3	1.8E-1
	INTERPRO	2-oxoacid_DH_actylTfrase	RT		4	1.0E-2	2.3E-1
	INTERPRO	Single_hybrid_motif	RT		5	2.3E-2	4.3E-1
	UP_KW_DOMAIN	Lipoyl	RT		3	6.2E-2	1.5E-1
	INTERPRO	2-oxoA_DH_lipoyl-BS	RT		3	9.1E-2	9.5E-1
	INTERPRO	CAT-like_dom_sf	RT		4	2.4E-1	1.0E0
Annotation Cluster 49	Enrichment Score: 1.6			Count	P_Value	Benjamini
	GOTERM_BP_DIRECT	SRP-dependent cotranslational protein targeting to membrane	RT		5	1.1E-2	2.2E-1
	GOTERM_CC_DIRECT	signal recognition particle, endoplasmic reticulum targeting	RT		4	3.1E-2	2.0E-1
	GOTERM_MF_DIRECT	7S RNA binding	RT		4	4.5E-2	6.0E-1
Annotation Cluster 50	Enrichment Score: 1.6			Count	P_Value	Benjamini
	INTERPRO	MPP/UQCRC_Complex	RT		4	1.0E-2	2.3E-1
	UP_SEQ_FEATURE	DOMAIN:Peptidase M16 N-terminal	RT		4	1.7E-2	2.7E-1
	UP_SEQ_FEATURE	DOMAIN:Peptidase M16 C-terminal	RT		4	2.5E-2	3.3E-1
	INTERPRO	Pept_M16_N	RT		4	3.1E-2	4.8E-1
	INTERPRO	Metalloenz_LuxS/M16	RT		5	4.2E-2	6.1E-1
	INTERPRO	Peptidase_M16_C	RT		4	4.5E-2	6.3E-1
Annotation Cluster 51	Enrichment Score: 1.59			Count	P_Value	Benjamini
	GOTERM_BP_DIRECT	glycogen catabolic process	RT		5	3.0E-3	7.1E-2
	INTERPRO	Glyco_trans_35	RT		4	1.0E-2	2.3E-1
	GOTERM_MF_DIRECT	glycogen phosphorylase activity	RT		4	1.6E-2	3.3E-1
	GOTERM_MF_DIRECT	maltodextrin phosphorylase activity	RT		4	1.6E-2	3.3E-1
	UP_KW_BIOLOGICAL_PROCESS	Carbohydrate metabolism	RT		6	3.9E-2	2.4E-1
	UP_KW_MOLECULAR_FUNCTION	Glycosyltransferase	RT		8	9.5E-1	1.0E0
Annotation Cluster 52	Enrichment Score: 1.59			Count	P_Value	Benjamini
	INTERPRO	PyrdxlP-dep_Trfase_small	RT		12	1.6E-4	1.4E-2
	UP_SEQ_FEATURE	DOMAIN:Aminotransferase class I/classII large	RT		6	8.8E-3	1.6E-1
	INTERPRO	Aminotransferase_I/II_large	RT		6	2.2E-2	4.1E-1
	GOTERM_BP_DIRECT	biosynthetic process	RT		6	5.2E-2	6.4E-1
	INTERPRO	Asp_trans	RT		3	1.3E-1	1.0E0
	GOTERM_MF_DIRECT	L-aspartate:2-oxoglutarate aminotransferase activity	RT		3	1.6E-1	1.0E0
	UP_KW_MOLECULAR_FUNCTION	Aminotransferase	RT		4	2.2E-1	6.4E-1
Annotation Cluster 53	Enrichment Score: 1.57			Count	P_Value	Benjamini
	UP_SEQ_FEATURE	REPEAT:Filamin	RT		6	1.2E-2	2.1E-1
	INTERPRO	Ig_E-set	RT		12	1.5E-2	3.1E-1
	INTERPRO	Filamin/ABP280_repeat-like	RT		6	2.8E-2	4.8E-1
	INTERPRO	Filamin	RT		5	3.2E-2	4.8E-1
	INTERPRO	Filamin/ABP280_rpt	RT		5	4.2E-2	6.1E-1
	SMART	IG_FLMN	RT		5	5.5E-2	5.9E-1
Annotation Cluster 54	Enrichment Score: 1.57			Count	P_Value	Benjamini
	INTERPRO	Glutathione-S-Trfase_C_sf	RT		9	4.2E-4	2.6E-2
	UP_SEQ_FEATURE	DOMAIN:GST C-terminal	RT		5	1.5E-2	2.6E-1
	INTERPRO	GST_C	RT		5	3.2E-2	4.8E-1
	INTERPRO	Glutathione-S-Trfase_C-like	RT		5	3.2E-2	4.8E-1
	GOTERM_MF_DIRECT	glutathione transferase activity	RT		5	6.7E-2	7.9E-1
	GOTERM_BP_DIRECT	glutathione metabolic process	RT		8	8.5E-2	8.3E-1
	INTERPRO	GST_superfamily	RT		3	2.9E-1	1.0E0
Annotation Cluster 55	Enrichment Score: 1.56			Count	P_Value	Benjamini
	UP_SEQ_FEATURE	DOMAIN:Lactate/malate dehydrogenase C-terminal	RT		3	2.1E-2	2.8E-1
	INTERPRO	Lactate_DH/Glyco_Ohase_4_C	RT		3	3.2E-2	4.8E-1
	INTERPRO	Lactate/malate_DH_C	RT		3	3.2E-2	4.8E-1
Annotation Cluster 56	Enrichment Score: 1.55			Count	P_Value	Benjamini
	INTERPRO	Proteasome_suB-type	RT		5	3.5E-3	1.3E-1
	GOTERM_CC_DIRECT	proteasome core complex	RT		4	1.9E-2	1.6E-1
	INTERPRO	Pept_T1A_subB	RT		3	3.2E-2	4.8E-1
	GOTERM_MF_DIRECT	threonine-type endopeptidase activity	RT		3	4.2E-2	6.0E-1
	UP_KW_MOLECULAR_FUNCTION	Threonine protease	RT		3	5.2E-2	2.8E-1
	GOTERM_BP_DIRECT	proteolysis involved in protein catabolic process	RT		6	1.1E-1	1.0E0
Annotation Cluster 57	Enrichment Score: 1.52			Count	P_Value	Benjamini
	INTERPRO	Mito_Enoyl-ACP_Reductase	RT		5	1.6E-3	7.0E-2
	INTERPRO	ADH-like_N	RT		6	3.7E-3	1.3E-1
	INTERPRO	GroES-like_sf	RT		7	8.7E-3	2.3E-1
	UP_SEQ_FEATURE	DOMAIN:Enoyl reductase (ER)	RT		3	6.1E-2	5.6E-1
	INTERPRO	ADH-like_C	RT		4	8.2E-2	9.5E-1
	INTERPRO	PKS_ER	RT		3	1.3E-1	1.0E0
	UP_SEQ_FEATURE	DOMAIN:Alcohol dehydrogenase-like N-terminal	RT		3	1.4E-1	9.0E-1
	SMART	PKS_ER	RT		3	1.5E-1	1.0E0
Annotation Cluster 58	Enrichment Score: 1.5			Count	P_Value	Benjamini
	INTERPRO	Gln_synth/guanido_kin_cat_dom	RT		4	1.9E-2	3.7E-1
	UP_SEQ_FEATURE	DOMAIN:Phosphagen kinase C-terminal	RT		3	2.1E-2	2.8E-1
	INTERPRO	ATP-guanido_PTrfase	RT		3	3.2E-2	4.8E-1
	INTERPRO	ATP-guanido_PTrfase_cat	RT		3	3.2E-2	4.8E-1
	GOTERM_MF_DIRECT	arginine kinase activity	RT		3	4.2E-2	6.0E-1
	GOTERM_MF_DIRECT	creatine kinase activity	RT		3	4.2E-2	6.0E-1
	GOTERM_BP_DIRECT	phosphocreatine biosynthetic process	RT		3	4.3E-2	5.6E-1
Annotation Cluster 59	Enrichment Score: 1.5			Count	P_Value	Benjamini
	INTERPRO	THDP-binding	RT		8	3.4E-3	1.3E-1
	INTERPRO	DH_E1	RT		4	3.1E-2	4.8E-1
	UP_SEQ_FEATURE	DOMAIN:Dehydrogenase E1 component	RT		3	6.1E-2	5.6E-1
	UP_KW_LIGAND	Thiamine pyrophosphate	RT		5	1.6E-1	4.0E-1
Annotation Cluster 60	Enrichment Score: 1.4			Count	P_Value	Benjamini
	UP_SEQ_FEATURE	DOMAIN:Aminoacyl-transfer RNA synthetases class-II family profile	RT		7	1.4E-3	5.2E-2
	INTERPRO	aa-tRNA-synth_II	RT		7	4.5E-3	1.4E-1
	INTERPRO	aa-tRNA-synth_II/BPL/LPL	RT		8	3.5E-2	5.2E-1
	INTERPRO	Anticodon-bd	RT		3	5.9E-2	7.3E-1
	INTERPRO	Anticodon-bd_dom_sf	RT		3	9.1E-2	9.5E-1
	UP_KW_MOLECULAR_FUNCTION	Aminoacyl-tRNA synthetase	RT		8	1.4E-1	5.1E-1
	INTERPRO	Aa-tRNA-synt_II	RT		3	1.7E-1	1.0E0
	INTERPRO	aa-tRNA-synt_IIb	RT		3	2.1E-1	1.0E0
Annotation Cluster 61	Enrichment Score: 1.36			Count	P_Value	Benjamini
	UP_SEQ_FEATURE	DOMAIN:VOC	RT		4	2.5E-2	3.3E-1
	INTERPRO	MMCE/EMCE_epimerase	RT		3	3.2E-2	4.8E-1
	GOTERM_MF_DIRECT	methylmalonyl-CoA epimerase activity	RT		3	4.2E-2	6.0E-1
	GOTERM_BP_DIRECT	L-methylmalonyl-CoA metabolic process	RT		3	4.3E-2	5.6E-1
	INTERPRO	VOC	RT		4	4.5E-2	6.3E-1
	INTERPRO	Glyas_Bleomycin-R_OHBP_Dase	RT		4	1.0E-1	1.0E0
Annotation Cluster 62	Enrichment Score: 1.31			Count	P_Value	Benjamini
	INTERPRO	GDC_P	RT		4	3.1E-2	4.8E-1
	GOTERM_MF_DIRECT	glycine binding	RT		4	4.5E-2	6.0E-1
	GOTERM_CC_DIRECT	glycine cleavage complex	RT		4	4.5E-2	2.8E-1
	GOTERM_MF_DIRECT	glycine dehydrogenase (decarboxylating) activity	RT		4	6.5E-2	7.9E-1
	GOTERM_BP_DIRECT	glycine decarboxylation via glycine cleavage system	RT		4	6.8E-2	7.7E-1
Annotation Cluster 63	Enrichment Score: 1.31			Count	P_Value	Benjamini
	INTERPRO	ClpP/crotonase-like_dom_sf	RT		8	1.3E-2	2.8E-1
	INTERPRO	Enoyl-CoA_hydra/iso	RT		5	5.4E-2	7.3E-1
	INTERPRO	Enoyl-CoA_hydra_C	RT		3	1.7E-1	1.0E0
Annotation Cluster 64	Enrichment Score: 1.31			Count	P_Value	Benjamini
	INTERPRO	Fumarate_lyase_fam	RT		3	3.2E-2	4.8E-1
	UP_SEQ_FEATURE	DOMAIN:Fumarate lyase N-terminal	RT		3	3.9E-2	4.1E-1
	INTERPRO	Fumarate_lyase_N	RT		3	5.9E-2	7.3E-1
	INTERPRO	L-Aspartase-like	RT		4	8.2E-2	9.5E-1
Annotation Cluster 65	Enrichment Score: 1.3			Count	P_Value	Benjamini
	GOTERM_BP_DIRECT	barbed-end actin filament capping	RT		6	3.1E-2	4.8E-1
	INTERPRO	CapZ_alpha/beta	RT		3	5.9E-2	7.3E-1
	INTERPRO	CapZ_alpha/beta_2	RT		3	5.9E-2	7.3E-1
	GOTERM_CC_DIRECT	F-actin capping protein complex	RT		3	5.9E-2	3.0E-1
Annotation Cluster 66	Enrichment Score: 1.3			Count	P_Value	Benjamini
	INTERPRO	2-oxoacid_DH_actylTfrase	RT		4	1.0E-2	2.3E-1
	UP_SEQ_FEATURE	DOMAIN:Peripheral subunit-binding (PSBD)	RT		3	3.9E-2	4.1E-1
	INTERPRO	E3-bd_dom_sf	RT		3	5.9E-2	7.3E-1
	INTERPRO	PSBD	RT		3	5.9E-2	7.3E-1
	INTERPRO	CAT-like_dom_sf	RT		4	2.4E-1	1.0E0
Annotation Cluster 67	Enrichment Score: 1.29			Count	P_Value	Benjamini
	INTERPRO	ClpP/crotonase-like_dom_sf	RT		8	1.3E-2	2.8E-1
	UP_SEQ_FEATURE	DOMAIN:CoA carboxyltransferase C-terminal	RT		3	6.1E-2	5.6E-1
	INTERPRO	AcCoA_carboxyl_beta	RT		3	9.1E-2	9.5E-1
	INTERPRO	COA_CT_C	RT		3	9.1E-2	9.5E-1
Annotation Cluster 68	Enrichment Score: 1.29			Count	P_Value	Benjamini
	UP_SEQ_FEATURE	DOMAIN:Fumarylacetoacetase-like C-terminal	RT		3	3.9E-2	4.1E-1
	INTERPRO	Fumarylacetoacetase-like_C	RT		3	5.9E-2	7.3E-1
	INTERPRO	Fumarylacetoacetase_C_sf	RT		3	5.9E-2	7.3E-1
Annotation Cluster 69	Enrichment Score: 1.27			Count	P_Value	Benjamini
	INTERPRO	Aminoacid_DH-like_N_sf	RT		5	6.3E-3	1.8E-1
	INTERPRO	Glu/Leu/Phe/Val_DH_AS	RT		3	3.2E-2	4.8E-1
	INTERPRO	Glu/Leu/Phe/Val/Trp_DH	RT		3	5.9E-2	7.3E-1
	INTERPRO	Glu/Leu/Phe/Val/Trp_DH_dimer	RT		3	9.1E-2	9.5E-1
	GOTERM_MF_DIRECT	glutamate dehydrogenase (NAD+) activity	RT		4	1.5E-1	1.0E0
	GOTERM_BP_DIRECT	glutamate catabolic process	RT		4	1.5E-1	1.0E0
Annotation Cluster 70	Enrichment Score: 1.26			Count	P_Value	Benjamini
	INTERPRO	Transthyretin-like	RT		11	9.4E-3	2.3E-1
	INTERPRO	Transthyretin-like_sf	RT		11	1.6E-2	3.2E-1
	GOTERM_CC_DIRECT	cell surface	RT		12	5.7E-2	3.0E-1
	UP_KW_CELLULAR_COMPONENT	Secreted	RT		20	1.2E-1	2.8E-1
	GOTERM_CC_DIRECT	extracellular region	RT		23	4.7E-1	1.0E0
Annotation Cluster 71	Enrichment Score: 1.24			Count	P_Value	Benjamini
	UP_SEQ_FEATURE	ACT_SITE:Proton donor	RT		9	2.9E-3	7.7E-2
	UP_SEQ_FEATURE	SITE:Lowers pKa of active site Tyr	RT		4	1.0E-2	1.8E-1
	INTERPRO	Aldo/ket_reductase_CS	RT		4	4.5E-2	6.3E-1
	UP_SEQ_FEATURE	DOMAIN:NADP-dependent oxidoreductase	RT		4	9.3E-2	7.5E-1
	INTERPRO	AKR	RT		4	1.3E-1	1.0E0
	INTERPRO	NADP_OxRdtase_dom	RT		4	1.5E-1	1.0E0
	INTERPRO	NADP_OxRdtase_dom_sf	RT		4	1.5E-1	1.0E0
	PIR_SUPERFAMILY	AKR	RT		4	2.9E-1	1.0E0
Annotation Cluster 72	Enrichment Score: 1.15			Count	P_Value	Benjamini
	GOTERM_MF_DIRECT	RNA polymerase II CTD heptapeptide repeat P3 isomerase activity	RT		6	3.0E-2	5.1E-1
	GOTERM_MF_DIRECT	RNA polymerase II CTD heptapeptide repeat P6 isomerase activity	RT		6	3.0E-2	5.1E-1
	INTERPRO	PPIase_dom_sf	RT		4	1.0E-1	1.0E0
	UP_SEQ_FEATURE	DOMAIN:PPIase FKBP-type	RT		3	1.1E-1	8.7E-1
	INTERPRO	PPIase_FKBP_dom	RT		3	1.7E-1	1.0E0
Annotation Cluster 73	Enrichment Score: 1.11			Count	P_Value	Benjamini
	UP_SEQ_FEATURE	DOMAIN:Metalloenzyme	RT		3	3.9E-2	4.1E-1
	INTERPRO	Metalloenzyme	RT		3	5.9E-2	7.3E-1
	INTERPRO	Pgm_bpd_ind	RT		3	5.9E-2	7.3E-1
	GOTERM_BP_DIRECT	glucose catabolic process	RT		3	7.9E-2	7.9E-1
	INTERPRO	Alkaline_phosphatase_core_sf	RT		4	2.7E-1	1.0E0
Annotation Cluster 74	Enrichment Score: 1.1			Count	P_Value	Benjamini
	GOTERM_CC_DIRECT	vesicle	RT		5	1.1E-2	1.0E-1
	UP_SEQ_FEATURE	DOMAIN:Cystatin	RT		4	3.5E-2	4.1E-1
	SMART	CY	RT		4	3.8E-2	4.4E-1
	INTERPRO	Cystatin_dom	RT		4	8.2E-2	9.5E-1
	INTERPRO	Cystatin_sf	RT		4	8.2E-2	9.5E-1
	UP_KW_MOLECULAR_FUNCTION	Thiol protease inhibitor	RT		4	8.5E-2	3.6E-1
	GOTERM_MF_DIRECT	cysteine-type endopeptidase inhibitor activity	RT		4	2.1E-1	1.0E0
	UP_KW_MOLECULAR_FUNCTION	Protease inhibitor	RT		5	9.3E-1	1.0E0
Annotation Cluster 75	Enrichment Score: 1.09			Count	P_Value	Benjamini
	GOTERM_BP_DIRECT	pyruvate decarboxylation to acetyl-CoA	RT		5	3.9E-2	5.6E-1
	UP_KW_LIGAND	Pyruvate	RT		5	4.5E-2	1.8E-1
	GOTERM_MF_DIRECT	pyruvate dehydrogenase (acetyl-transferring) activity	RT		3	3.1E-1	1.0E0
Annotation Cluster 76	Enrichment Score: 1.09			Count	P_Value	Benjamini
	UP_SEQ_FEATURE	DOMAIN:Acyl-CoA dehydrogenase/oxidase C-terminal	RT		5	7.3E-3	1.4E-1
	INTERPRO	AcylCo_DH/oxidase_C	RT		5	1.6E-2	3.3E-1
	UP_SEQ_FEATURE	DOMAIN:Acyl-CoA dehydrogenase/oxidase N-terminal	RT		4	3.5E-2	4.1E-1
	INTERPRO	AcylCo_DH-like_C	RT		5	4.2E-2	6.1E-1
	INTERPRO	AcylCoA_DH/ox_N	RT		4	6.2E-2	7.5E-1
	GOTERM_MF_DIRECT	medium-chain fatty acyl-CoA dehydrogenase activity	RT		3	7.7E-2	8.7E-1
	INTERPRO	Acyl-CoA_dehydrogenase	RT		3	9.1E-2	9.5E-1
	INTERPRO	AcylCoA_DH/ox_N_sf	RT		4	1.0E-1	1.0E0
	UP_SEQ_FEATURE	DOMAIN:Acyl-CoA oxidase/dehydrogenase middle	RT		3	1.4E-1	9.0E-1
	INTERPRO	Acyl-CoA_DH_CS	RT		3	1.7E-1	1.0E0
	GOTERM_BP_DIRECT	medium-chain fatty acid catabolic process	RT		3	1.7E-1	1.0E0
	INTERPRO	Acyl-CoA_Oxase/DH_mid-dom	RT		3	2.1E-1	1.0E0
	INTERPRO	AcylCoA_DH/oxidase_NM_dom_sf	RT		4	2.1E-1	1.0E0
	INTERPRO	Acyl-CoA_Oxase/DH_mid-dom_sf	RT		3	4.1E-1	1.0E0
Annotation Cluster 77	Enrichment Score: 1.07			Count	P_Value	Benjamini
	UP_SEQ_FEATURE	DOMAIN:Cytosol aminopeptidase	RT		3	3.9E-2	4.1E-1
	INTERPRO	Leucine_aapep/pepB	RT		3	5.9E-2	7.3E-1
	INTERPRO	Peptidase_M17_C	RT		3	5.9E-2	7.3E-1
	UP_KW_MOLECULAR_FUNCTION	Aminopeptidase	RT		6	7.3E-2	3.6E-1
	GOTERM_MF_DIRECT	metalloaminopeptidase activity	RT		9	4.7E-1	1.0E0
Annotation Cluster 78	Enrichment Score: 1.07			Count	P_Value	Benjamini
	GOTERM_CC_DIRECT	cell cortex	RT		7	1.5E-2	1.4E-1
	GOTERM_CC_DIRECT	clathrin complex	RT		3	5.9E-2	3.0E-1
	GOTERM_MF_DIRECT	clathrin light chain binding	RT		4	6.5E-2	7.9E-1
	GOTERM_CC_DIRECT	clathrin-coated endocytic vesicle	RT		3	9.2E-2	4.1E-1
	UP_SEQ_FEATURE	REPEAT:CHCR	RT		3	1.1E-1	8.7E-1
	INTERPRO	Clathrin_H-chain/VPS_repeat	RT		3	1.7E-1	1.0E0
	GOTERM_BP_DIRECT	receptor-mediated endocytosis	RT		5	3.2E-1	1.0E0
Annotation Cluster 79	Enrichment Score: 1.06			Count	P_Value	Benjamini
	INTERPRO	ADF-H/Gelsolin-like_dom_sf	RT		8	8.2E-3	2.2E-1
	GOTERM_BP_DIRECT	regulation of cellular component organization	RT		3	1.2E-1	1.0E0
	UP_SEQ_FEATURE	DOMAIN:ADF-H	RT		3	1.4E-1	9.0E-1
	GOTERM_BP_DIRECT	regulation of cellular component biogenesis	RT		3	1.7E-1	1.0E0
	INTERPRO	ADF-H	RT		3	2.1E-1	1.0E0
Annotation Cluster 80	Enrichment Score: 1.06			Count	P_Value	Benjamini
	GOTERM_BP_DIRECT	COPII-coated vesicle cargo loading	RT		3	7.9E-2	7.9E-1
	GOTERM_CC_DIRECT	COPII vesicle coat	RT		3	9.2E-2	4.1E-1
	GOTERM_CC_DIRECT	endoplasmic reticulum exit site	RT		3	9.2E-2	4.1E-1
Annotation Cluster 81	Enrichment Score: 1.04			Count	P_Value	Benjamini
	INTERPRO	Fimbrin/Plastin	RT		3	5.9E-2	7.3E-1
	GOTERM_CC_DIRECT	actin filament bundle	RT		3	5.9E-2	3.0E-1
	GOTERM_BP_DIRECT	actin filament bundle assembly	RT		3	7.9E-2	7.9E-1
	GOTERM_BP_DIRECT	actin filament network formation	RT		3	7.9E-2	7.9E-1
	GOTERM_CC_DIRECT	actin filament	RT		3	2.9E-1	9.1E-1
Annotation Cluster 82	Enrichment Score: 1.01			Count	P_Value	Benjamini
	INTERPRO	ADF-H/Gelsolin-like_dom_sf	RT		8	8.2E-3	2.2E-1
	UP_SEQ_FEATURE	DOMAIN:Gelsolin-like	RT		5	2.6E-2	3.4E-1
	GOTERM_BP_DIRECT	barbed-end actin filament capping	RT		6	3.1E-2	4.8E-1
	INTERPRO	Gelsolin-like_dom	RT		5	5.4E-2	7.3E-1
	INTERPRO	Villin/Gelsolin	RT		3	2.9E-1	1.0E0
	GOTERM_BP_DIRECT	actin polymerization or depolymerization	RT		3	3.6E-1	1.0E0
	GOTERM_BP_DIRECT	actin filament severing	RT		3	3.6E-1	1.0E0
	GOTERM_MF_DIRECT	phosphatidylinositol-4,5-bisphosphate binding	RT		3	5.7E-1	1.0E0
Annotation Cluster 83	Enrichment Score: 1.01			Count	P_Value	Benjamini
	UP_KW_LIGAND	Biotin	RT		4	4.3E-2	1.8E-1
	UP_SEQ_FEATURE	DOMAIN:Biotin carboxylation	RT		3	6.1E-2	5.6E-1
	INTERPRO	Biotin_carboxylation_dom	RT		3	9.1E-2	9.5E-1
	INTERPRO	CbamoylP_synth_lsu-like_ATP-bd	RT		3	1.3E-1	1.0E0
	UP_SEQ_FEATURE	DOMAIN:ATP-grasp	RT		3	1.4E-1	9.0E-1
	INTERPRO	ATP-grasp	RT		3	2.1E-1	1.0E0
Annotation Cluster 84	Enrichment Score: 1			Count	P_Value	Benjamini
	UP_SEQ_FEATURE	DOMAIN:Aminomethyltransferase C-terminal	RT		3	6.1E-2	5.6E-1
	UP_SEQ_FEATURE	DOMAIN:Aminomethyltransferase folate-binding	RT		3	8.7E-2	7.1E-1
	INTERPRO	GCST_C	RT		3	9.1E-2	9.5E-1
	INTERPRO	GCST/YgfZ/DmdA	RT		3	9.1E-2	9.5E-1
	INTERPRO	GcvT/YgfZ_C	RT		3	9.1E-2	9.5E-1
	INTERPRO	GCV_T_N	RT		3	1.3E-1	1.0E0
	INTERPRO	TrmE/GcvT_dom1	RT		3	2.1E-1	1.0E0
Annotation Cluster 85	Enrichment Score: 1			Count	P_Value	Benjamini
	INTERPRO	Thiolase	RT		4	3.1E-2	4.8E-1
	UP_SEQ_FEATURE	DOMAIN:Thiolase N-terminal	RT		4	4.7E-2	4.7E-1
	GOTERM_BP_DIRECT	fatty acid beta-oxidation	RT		10	5.6E-2	6.6E-1
	INTERPRO	Thiolase_N	RT		4	8.2E-2	9.5E-1
	INTERPRO	Thiolase-like	RT		5	8.3E-2	9.5E-1
	UP_SEQ_FEATURE	DOMAIN:Thiolase C-terminal	RT		3	1.4E-1	9.0E-1
	INTERPRO	Thiolase_acyl_enz_int_AS	RT		3	1.7E-1	1.0E0
	INTERPRO	Thiolase_C	RT		3	2.1E-1	1.0E0
	GOTERM_MF_DIRECT	acetyl-CoA C-acetyltransferase activity	RT		3	4.0E-1	1.0E0
Annotation Cluster 86	Enrichment Score: 0.95			Count	P_Value	Benjamini
	UP_SEQ_FEATURE	DOMAIN:ATPase family AAA	RT		3	3.9E-2	4.1E-1
	INTERPRO	ATAD3_N	RT		3	5.9E-2	7.3E-1
	GOTERM_MF_DIRECT	nucleotide binding	RT		7	6.4E-1	1.0E0
Annotation Cluster 87	Enrichment Score: 0.94			Count	P_Value	Benjamini
	UP_SEQ_FEATURE	DOMAIN:Isopropylmalate dehydrogenase-like	RT		3	8.7E-2	7.1E-1
	INTERPRO	IsoCit/isopropylmalate_DH_CS	RT		3	9.1E-2	9.5E-1
	INTERPRO	IsoPropMal-DH-like_dom	RT		3	1.3E-1	1.0E0
	GOTERM_BP_DIRECT	isocitrate metabolic process	RT		3	1.7E-1	1.0E0
Annotation Cluster 88	Enrichment Score: 0.94			Count	P_Value	Benjamini
	INTERPRO	HATPase_dom	RT		3	9.1E-2	9.5E-1
	SMART	HATPase_c	RT		3	1.1E-1	1.0E0
	INTERPRO	HATPase_C_sf	RT		5	1.6E-1	1.0E0
Annotation Cluster 89	Enrichment Score: 0.93			Count	P_Value	Benjamini
	UP_SEQ_FEATURE	DOMAIN:Amidohydrolase-related	RT		3	3.9E-2	4.1E-1
	INTERPRO	Amidohydro-rel	RT		3	9.1E-2	9.5E-1
	INTERPRO	Metal-dep_hydrolase_composite	RT		3	1.3E-1	1.0E0
	INTERPRO	Metal_Hydrolase	RT		3	4.1E-1	1.0E0
Annotation Cluster 90	Enrichment Score: 0.89			Count	P_Value	Benjamini
	GOTERM_MF_DIRECT	ATP binding	RT		148	1.0E-1	1.0E0
	UP_KW_LIGAND	Nucleotide-binding	RT		114	1.1E-1	3.6E-1
	UP_KW_LIGAND	ATP-binding	RT		97	1.9E-1	4.2E-1
Annotation Cluster 91	Enrichment Score: 0.89			Count	P_Value	Benjamini
	INTERPRO	Fatty_acid-bd	RT		3	3.2E-2	4.8E-1
	UP_KW_LIGAND	Lipid-binding	RT		8	1.2E-1	3.6E-1
	INTERPRO	Calycin	RT		3	5.9E-1	1.0E0
Annotation Cluster 92	Enrichment Score: 0.88			Count	P_Value	Benjamini
	GOTERM_CC_DIRECT	mitochondrial fatty acid beta-oxidation multienzyme complex	RT		3	9.2E-2	4.1E-1
	INTERPRO	FA_oxidation_alpha_subunit	RT		3	1.3E-1	1.0E0
	GOTERM_MF_DIRECT	enoyl-CoA hydratase activity	RT		3	1.6E-1	1.0E0
	GOTERM_MF_DIRECT	long-chain-3-hydroxyacyl-CoA dehydrogenase activity	RT		3	1.6E-1	1.0E0
Annotation Cluster 93	Enrichment Score: 0.87			Count	P_Value	Benjamini
	INTERPRO	Cyclophilin-type_PPIase_CS	RT		4	4.5E-2	6.3E-1
	UP_SEQ_FEATURE	DOMAIN:PPIase cyclophilin-type	RT		4	1.1E-1	8.7E-1
	INTERPRO	Cyclophilin-like_dom_sf	RT		4	1.8E-1	1.0E0
	INTERPRO	Cyclophilin-type_PPIase_dom	RT		4	1.8E-1	1.0E0
	UP_KW_MOLECULAR_FUNCTION	Rotamase	RT		4	2.6E-1	6.4E-1
Annotation Cluster 94	Enrichment Score: 0.87			Count	P_Value	Benjamini
	UP_SEQ_FEATURE	DOMAIN:AMP-dependent synthetase/ligase	RT		9	2.1E-2	2.8E-1
	INTERPRO	ANL_N_sf	RT		10	6.5E-2	7.8E-1
	INTERPRO	AMP-dep_synth/lig_dom	RT		9	9.1E-2	9.5E-1
	GOTERM_MF_DIRECT	acetate-CoA ligase activity	RT		3	3.1E-1	1.0E0
	INTERPRO	AMP-binding_CS	RT		4	3.6E-1	1.0E0
	GOTERM_MF_DIRECT	long-chain fatty acid-CoA ligase activity	RT		5	4.3E-1	1.0E0
Annotation Cluster 95	Enrichment Score: 0.86			Count	P_Value	Benjamini
	UP_SEQ_FEATURE	DOMAIN:Nematode cuticle collagen N-terminal	RT		15	4.8E-2	4.7E-1
	INTERPRO	Collagen	RT		21	7.2E-2	8.5E-1
	INTERPRO	Col_cuticle_N	RT		15	1.9E-1	1.0E0
	SMART	Col_cuticle_N	RT		15	2.3E-1	1.0E0
	GOTERM_MF_DIRECT	structural constituent of cuticle	RT		15	3.5E-1	1.0E0
Annotation Cluster 96	Enrichment Score: 0.86			Count	P_Value	Benjamini
	UP_KW_CELLULAR_COMPONENT	Basement membrane	RT		5	2.6E-4	1.3E-3
	GOTERM_CC_DIRECT	basement membrane	RT		5	2.3E-2	1.9E-1
	UP_KW_CELLULAR_COMPONENT	Extracellular matrix	RT		5	6.4E-2	1.7E-1
	UP_SEQ_FEATURE	DOMAIN:Laminin IV type A	RT		3	8.7E-2	7.1E-1
	SMART	LamB	RT		3	1.1E-1	1.0E0
	INTERPRO	Laminin_IV	RT		3	1.3E-1	1.0E0
	INTERPRO	Laminin/Netrin_ECM	RT		4	1.8E-1	1.0E0
	UP_SEQ_FEATURE	DOMAIN:Laminin EGF-like	RT		4	1.9E-1	1.0E0
	SMART	EGF_Lam	RT		4	2.5E-1	1.0E0
	GOTERM_BP_DIRECT	tissue development	RT		4	3.2E-1	1.0E0
	INTERPRO	LE_dom	RT		5	3.5E-1	1.0E0
	GOTERM_BP_DIRECT	animal organ morphogenesis	RT		4	3.6E-1	1.0E0
	SMART	EGF	RT		7	9.3E-1	1.0E0
	UP_SEQ_FEATURE	DOMAIN:EGF-like	RT		5	9.7E-1	1.0E0
	INTERPRO	EGF-like_dom	RT		7	9.8E-1	1.0E0
Annotation Cluster 97	Enrichment Score: 0.84			Count	P_Value	Benjamini
	UP_SEQ_FEATURE	DOMAIN:LIM zinc-binding	RT		6	8.5E-2	7.1E-1
	INTERPRO	Znf_LIM	RT		6	1.7E-1	1.0E0
	SMART	LIM	RT		6	2.0E-1	1.0E0
Annotation Cluster 98	Enrichment Score: 0.83			Count	P_Value	Benjamini
	UP_SEQ_FEATURE	DOMAIN:Ribosomal protein eL8/eL30/eS12/Gadd45	RT		3	8.7E-2	7.1E-1
	INTERPRO	Ribosomal_eL8/eL30/eS12/Gad45	RT		3	1.3E-1	1.0E0
	INTERPRO	Ribosomal_eL30-like_sf	RT		3	2.9E-1	1.0E0
Annotation Cluster 99	Enrichment Score: 0.82			Count	P_Value	Benjamini
	GOTERM_BP_DIRECT	intra-Golgi vesicle-mediated transport	RT		7	3.1E-2	4.8E-1
	GOTERM_CC_DIRECT	COPI vesicle coat	RT		5	5.5E-2	3.0E-1
	GOTERM_BP_DIRECT	endoplasmic reticulum to Golgi vesicle-mediated transport	RT		8	3.1E-1	1.0E0
	GOTERM_CC_DIRECT	Golgi membrane	RT		11	9.6E-1	1.0E0
Annotation Cluster 100	Enrichment Score: 0.8			Count	P_Value	Benjamini
	UP_SEQ_FEATURE	DOMAIN:Glutamate/phenylalanine/leucine/valine/L-tryptophan dehydrogenase C-terminal	RT		3	1.4E-1	9.0E-1
	GOTERM_MF_DIRECT	glutamate dehydrogenase (NAD+) activity	RT		4	1.5E-1	1.0E0
	SMART	ELFV_dehydrog	RT		3	1.5E-1	1.0E0
	GOTERM_BP_DIRECT	glutamate catabolic process	RT		4	1.5E-1	1.0E0
	INTERPRO	Glu/Leu/Phe/Val/Trp_DH_C	RT		3	2.1E-1	1.0E0
Annotation Cluster 101	Enrichment Score: 0.79			Count	P_Value	Benjamini
	GOTERM_MF_DIRECT	electron transfer activity	RT		8	1.0E-2	2.5E-1
	UP_SEQ_FEATURE	DOMAIN:Cytochrome c	RT		3	8.7E-2	7.1E-1
	INTERPRO	Cyt_c-like_dom	RT		3	1.3E-1	1.0E0
	INTERPRO	Cyt_c-like_dom_sf	RT		3	1.7E-1	1.0E0
	UP_KW_LIGAND	Heme	RT		8	8.8E-1	1.0E0
	GOTERM_MF_DIRECT	heme binding	RT		9	1.0E0	1.0E0
Annotation Cluster 102	Enrichment Score: 0.79			Count	P_Value	Benjamini
	UP_SEQ_FEATURE	DOMAIN:SH3	RT		10	6.1E-2	5.6E-1
	INTERPRO	SH3_domain	RT		10	1.7E-1	1.0E0
	SMART	SH3	RT		9	1.9E-1	1.0E0
	INTERPRO	SH3-like_dom_sf	RT		9	3.4E-1	1.0E0
Annotation Cluster 103	Enrichment Score: 0.74			Count	P_Value	Benjamini
	GOTERM_BP_DIRECT	cell-matrix adhesion	RT		7	1.5E-1	1.0E0
	GOTERM_MF_DIRECT	integrin binding	RT		5	2.0E-1	1.0E0
	GOTERM_BP_DIRECT	integrin-mediated signaling pathway	RT		5	2.1E-1	1.0E0
Annotation Cluster 104	Enrichment Score: 0.72			Count	P_Value	Benjamini
	UP_SEQ_FEATURE	DOMAIN:FERM	RT		5	1.1E-1	8.7E-1
	INTERPRO	FERM_N	RT		3	1.3E-1	1.0E0
	SMART	FERM_C	RT		3	1.5E-1	1.0E0
	INTERPRO	FERM/acyl-CoA-bd_prot_sf	RT		6	1.5E-1	1.0E0
	INTERPRO	FERM_CS	RT		3	1.7E-1	1.0E0
	SMART	B41	RT		4	1.9E-1	1.0E0
	INTERPRO	FERM_domain	RT		5	2.0E-1	1.0E0
	INTERPRO	FERM_2	RT		5	2.0E-1	1.0E0
	INTERPRO	FERM_central	RT		5	2.0E-1	1.0E0
	INTERPRO	Band_41_domain	RT		4	2.1E-1	1.0E0
	INTERPRO	FERM_PH-like_C	RT		3	2.5E-1	1.0E0
	INTERPRO	Ubiquitin-like_domsf	RT		7	5.0E-1	1.0E0
Annotation Cluster 105	Enrichment Score: 0.61			Count	P_Value	Benjamini
	UP_KW_MOLECULAR_FUNCTION	Serine esterase	RT		8	8.0E-2	3.6E-1
	INTERPRO	Carboxylesterase_B_AS	RT		5	1.2E-1	1.0E0
	INTERPRO	Type-B_Carboxylest/Lipase	RT		4	1.5E-1	1.0E0
	UP_SEQ_FEATURE	DOMAIN:Carboxylesterase type B	RT		8	1.6E-1	9.0E-1
	GOTERM_MF_DIRECT	carboxylic ester hydrolase activity	RT		5	2.0E-1	1.0E0
	INTERPRO	AChE-related_enzymes	RT		3	2.9E-1	1.0E0
	INTERPRO	CarbesteraseB	RT		8	3.4E-1	1.0E0
	GOTERM_MF_DIRECT	acetylcholinesterase activity	RT		3	3.6E-1	1.0E0
	GOTERM_BP_DIRECT	acetylcholine catabolic process	RT		3	3.6E-1	1.0E0
	GOTERM_BP_DIRECT	choline metabolic process	RT		3	3.6E-1	1.0E0
	INTERPRO	AB_hydrolase_fold	RT		20	8.3E-1	1.0E0
Annotation Cluster 106	Enrichment Score: 0.59			Count	P_Value	Benjamini
	GOTERM_MF_DIRECT	metallopeptidase activity	RT		6	1.7E-1	1.0E0
	SMART	JAB_MPN	RT		3	2.4E-1	1.0E0
	UP_SEQ_FEATURE	DOMAIN:MPN	RT		3	2.4E-1	1.0E0
	INTERPRO	MPN	RT		3	3.3E-1	1.0E0
	INTERPRO	JAMM/MPN+_dom	RT		3	3.7E-1	1.0E0
Annotation Cluster 107	Enrichment Score: 0.58			Count	P_Value	Benjamini
	INTERPRO	GPX_AS	RT		3	9.1E-2	9.5E-1
	INTERPRO	Glutathione_peroxidase	RT		3	9.1E-2	9.5E-1
	PIR_SUPERFAMILY	Glutathion_perox	RT		3	2.4E-1	1.0E0
	UP_KW_MOLECULAR_FUNCTION	Peroxidase	RT		6	7.4E-1	1.0E0
	GOTERM_BP_DIRECT	response to oxidative stress	RT		5	8.3E-1	1.0E0
Annotation Cluster 108	Enrichment Score: 0.58			Count	P_Value	Benjamini
	INTERPRO	Glycoside_hydrolase_SF	RT		12	5.1E-2	7.1E-1
	INTERPRO	Glyco_hydro_31_TIM	RT		4	4.8E-1	1.0E0
	UP_KW_MOLECULAR_FUNCTION	Glycosidase	RT		10	7.7E-1	1.0E0
Annotation Cluster 109	Enrichment Score: 0.52			Count	P_Value	Benjamini
	INTERPRO	Gprotein_B	RT		3	3.2E-2	4.8E-1
	INTERPRO	G-protein_beta_WD-40_rep	RT		8	3.5E-2	5.2E-1
	INTERPRO	WD40_repeat_CS	RT		8	3.9E-1	1.0E0
	UP_SEQ_FEATURE	REPEAT:WD	RT		11	5.6E-1	1.0E0
	INTERPRO	WD40_rpt	RT		16	6.3E-1	1.0E0
	SMART	WD40	RT		16	6.4E-1	1.0E0
	INTERPRO	WD40_repeat_dom_sf	RT		17	8.6E-1	1.0E0
	INTERPRO	WD40/YVTN_repeat-like_dom_sf	RT		19	8.9E-1	1.0E0
Annotation Cluster 110	Enrichment Score: 0.51			Count	P_Value	Benjamini
	GOTERM_MF_DIRECT	NADH dehydrogenase (ubiquinone) activity	RT		4	6.5E-2	7.9E-1
	UP_KW_LIGAND	Iron-sulfur	RT		9	4.0E-1	7.5E-1
	GOTERM_MF_DIRECT	4 iron, 4 sulfur cluster binding	RT		6	4.4E-1	1.0E0
	UP_KW_LIGAND	4Fe-4S	RT		4	8.3E-1	1.0E0
Annotation Cluster 111	Enrichment Score: 0.5			Count	P_Value	Benjamini
	INTERPRO	PEP_carboxykin_GTP_CS	RT		4	1.9E-2	3.7E-1
	GOTERM_BP_DIRECT	gluconeogenesis	RT		10	2.1E-2	3.4E-1
	UP_SEQ_FEATURE	DOMAIN:Phosphoenolpyruvate carboxykinase C-terminal P-loop	RT		4	1.7E-1	9.5E-1
	INTERPRO	PEP_carboxykinase_C	RT		4	2.1E-1	1.0E0
	PIR_SUPERFAMILY	PEP_carboxykinase_GTP	RT		3	2.4E-1	1.0E0
	INTERPRO	PEP_carboxykinase_GTP_C	RT		4	2.7E-1	1.0E0
	UP_SEQ_FEATURE	DOMAIN:Phosphoenolpyruvate carboxykinase GTP-utilising N-terminal	RT		3	3.7E-1	1.0E0
	INTERPRO	PEP_carboxykinase_GTP	RT		4	4.8E-1	1.0E0
	INTERPRO	PEP_carboxykinase_GTP_N	RT		3	4.9E-1	1.0E0
	INTERPRO	PEP_carboxykinase_N	RT		3	5.2E-1	1.0E0
	GOTERM_MF_DIRECT	phosphoenolpyruvate carboxykinase (GTP) activity	RT		4	5.8E-1	1.0E0
	GOTERM_BP_DIRECT	cellular response to glucose stimulus	RT		4	5.9E-1	1.0E0
	GOTERM_BP_DIRECT	propionate catabolic process	RT		4	5.9E-1	1.0E0
	GOTERM_BP_DIRECT	glycerol biosynthetic process from pyruvate	RT		4	5.9E-1	1.0E0
	GOTERM_BP_DIRECT	oxaloacetate metabolic process	RT		4	5.9E-1	1.0E0
	GOTERM_BP_DIRECT	response to lipid	RT		4	5.9E-1	1.0E0
	UP_KW_MOLECULAR_FUNCTION	Decarboxylase	RT		3	6.3E-1	1.0E0
	GOTERM_BP_DIRECT	response to starvation	RT		4	7.2E-1	1.0E0
Annotation Cluster 112	Enrichment Score: 0.5			Count	P_Value	Benjamini
	UP_SEQ_FEATURE	DOMAIN:Peptidase M13 N-terminal	RT		4	1.1E-1	8.7E-1
	INTERPRO	Peptidase_M13	RT		4	1.8E-1	1.0E0
	INTERPRO	Peptidase_M13_N	RT		4	1.8E-1	1.0E0
	INTERPRO	Peptidase_M13_dom_2	RT		4	2.7E-1	1.0E0
	GOTERM_BP_DIRECT	protein processing	RT		5	5.3E-1	1.0E0
	GOTERM_MF_DIRECT	metalloendopeptidase activity	RT		12	7.5E-1	1.0E0
	INTERPRO	MetalloPept_cat_dom_sf	RT		7	8.3E-1	1.0E0
Annotation Cluster 113	Enrichment Score: 0.48			Count	P_Value	Benjamini
	INTERPRO	CAND1/CAND2	RT		3	1.7E-1	1.0E0
	GOTERM_BP_DIRECT	SCF complex assembly	RT		3	2.2E-1	1.0E0
	UP_KW_BIOLOGICAL_PROCESS	Ubl conjugation pathway	RT		4	1.0E0	1.0E0
Annotation Cluster 114	Enrichment Score: 0.47			Count	P_Value	Benjamini
	INTERPRO	P_typ_ATPase_HD_dom	RT		3	2.1E-1	1.0E0
	INTERPRO	ATPase_P-typ_P_site	RT		4	2.1E-1	1.0E0
	INTERPRO	ATPase_P-typ_cation-transptr_C	RT		3	2.5E-1	1.0E0
	INTERPRO	ATPase_P-typ_transduc_dom_A_sf	RT		4	2.7E-1	1.0E0
	INTERPRO	P_typ_ATPase	RT		4	3.3E-1	1.0E0
	INTERPRO	ATPase_P-typ_cyto_dom_N	RT		4	3.9E-1	1.0E0
	INTERPRO	HAD_sf	RT		8	4.8E-1	1.0E0
	INTERPRO	ATPase_P-typ_TM_dom_sf	RT		4	4.8E-1	1.0E0
	INTERPRO	HAD-like_sf	RT		7	6.1E-1	1.0E0
Annotation Cluster 115	Enrichment Score: 0.47			Count	P_Value	Benjamini
	SMART	ARF	RT		4	2.5E-1	1.0E0
	SMART	SAR	RT		3	2.8E-1	1.0E0
	INTERPRO	Small_GTPase_ARF/SAR	RT		3	3.7E-1	1.0E0
	GOTERM_BP_DIRECT	vesicle-mediated transport	RT		9	5.0E-1	1.0E0
Annotation Cluster 116	Enrichment Score: 0.45			Count	P_Value	Benjamini
	SMART	Dynein_light	RT		3	3.3E-1	1.0E0
	INTERPRO	DLC_sf	RT		3	3.7E-1	1.0E0
	INTERPRO	Dynein_light_chain_typ-1/2	RT		3	3.7E-1	1.0E0
Annotation Cluster 117	Enrichment Score: 0.39			Count	P_Value	Benjamini
	INTERPRO	CRISP-related	RT		3	3.3E-1	1.0E0
	UP_SEQ_FEATURE	DOMAIN:SCP	RT		3	3.4E-1	1.0E0
	SMART	SCP	RT		3	4.2E-1	1.0E0
	INTERPRO	CAP_dom	RT		3	4.5E-1	1.0E0
	INTERPRO	CAP_sf	RT		3	5.6E-1	1.0E0
Annotation Cluster 118	Enrichment Score: 0.39			Count	P_Value	Benjamini
	UP_SEQ_FEATURE	DOMAIN:Phospholipid/glycerol acyltransferase	RT		3	3.4E-1	1.0E0
	INTERPRO	Plipid/glycerol_acylTrfase	RT		3	4.5E-1	1.0E0
	SMART	PlsC	RT		3	4.6E-1	1.0E0
Annotation Cluster 119	Enrichment Score: 0.38			Count	P_Value	Benjamini
	INTERPRO	Serpin_fam	RT		3	2.5E-1	1.0E0
	UP_SEQ_FEATURE	DOMAIN:Serpin	RT		3	3.1E-1	1.0E0
	INTERPRO	Serpin_sf_1	RT		3	3.7E-1	1.0E0
	INTERPRO	Serpin_sf_2	RT		3	3.7E-1	1.0E0
	INTERPRO	Serpin_dom	RT		3	4.1E-1	1.0E0
	INTERPRO	Serpin_sf	RT		3	5.2E-1	1.0E0
	GOTERM_MF_DIRECT	serine-type endopeptidase inhibitor activity	RT		5	1.0E0	1.0E0
Annotation Cluster 120	Enrichment Score: 0.34			Count	P_Value	Benjamini
	INTERPRO	SOS1_NGEF_PH	RT		3	2.1E-1	1.0E0
	INTERPRO	PH-like_dom_sf	RT		18	4.0E-1	1.0E0
	UP_SEQ_FEATURE	DOMAIN:PH	RT		7	4.8E-1	1.0E0
	SMART	PH	RT		6	6.3E-1	1.0E0
	INTERPRO	PH_domain	RT		7	7.5E-1	1.0E0
Annotation Cluster 121	Enrichment Score: 0.33			Count	P_Value	Benjamini
	UP_SEQ_FEATURE	DOMAIN:RRM	RT		13	2.8E-1	1.0E0
	SMART	RRM	RT		12	5.1E-1	1.0E0
	INTERPRO	Nucleotide-bd_a/b_plait_sf	RT		17	5.2E-1	1.0E0
	INTERPRO	RBD_domain_sf	RT		17	5.2E-1	1.0E0
	INTERPRO	RRM_dom	RT		13	6.0E-1	1.0E0
Annotation Cluster 122	Enrichment Score: 0.28			Count	P_Value	Benjamini
	INTERPRO	DnaJ_domain_CS	RT		3	3.3E-1	1.0E0
	UP_SEQ_FEATURE	DOMAIN:J	RT		4	4.3E-1	1.0E0
	INTERPRO	DnaJ_domain	RT		4	6.1E-1	1.0E0
	SMART	DnaJ	RT		4	6.5E-1	1.0E0
	INTERPRO	J_dom_sf	RT		4	7.0E-1	1.0E0
Annotation Cluster 123	Enrichment Score: 0.26			Count	P_Value	Benjamini
	GOTERM_CC_DIRECT	nucleosome	RT		5	1.4E-1	5.7E-1
	UP_SEQ_FEATURE	DOMAIN:Histone H2A/H2B/H3	RT		3	3.4E-1	1.0E0
	GOTERM_MF_DIRECT	structural constituent of chromatin	RT		4	3.9E-1	1.0E0
	INTERPRO	Histone_H2A/H2B/H3	RT		3	4.5E-1	1.0E0
	UP_KW_CELLULAR_COMPONENT	Chromosome	RT		5	6.7E-1	1.0E0
	INTERPRO	Histone-fold	RT		3	8.9E-1	1.0E0
	GOTERM_MF_DIRECT	protein heterodimerization activity	RT		3	9.4E-1	1.0E0
	GOTERM_MF_DIRECT	DNA binding	RT		8	1.0E0	1.0E0
	UP_KW_MOLECULAR_FUNCTION	DNA-binding	RT		6	1.0E0	1.0E0
Annotation Cluster 124	Enrichment Score: 0.22			Count	P_Value	Benjamini
	GOTERM_MF_DIRECT	cell-cell adhesion mediator activity	RT		4	3.5E-1	1.0E0
	GOTERM_BP_DIRECT	dendrite self-avoidance	RT		4	3.6E-1	1.0E0
	GOTERM_BP_DIRECT	axon guidance	RT		7	7.0E-1	1.0E0
	GOTERM_CC_DIRECT	axon	RT		7	9.1E-1	1.0E0
	GOTERM_BP_DIRECT	homophilic cell adhesion via plasma membrane adhesion molecules	RT		9	9.7E-1	1.0E0
Annotation Cluster 125	Enrichment Score: 0.22			Count	P_Value	Benjamini
	GOTERM_BP_DIRECT	cellular response to mechanical stimulus	RT		3	3.6E-1	1.0E0
	INTERPRO	Piezo	RT		4	4.8E-1	1.0E0
	GOTERM_BP_DIRECT	detection of mechanical stimulus	RT		3	5.4E-1	1.0E0
	GOTERM_MF_DIRECT	mechanosensitive monoatomic ion channel activity	RT		4	6.9E-1	1.0E0
	GOTERM_BP_DIRECT	regulation of membrane potential	RT		3	8.0E-1	1.0E0
	GOTERM_MF_DIRECT	monoatomic cation channel activity	RT		3	9.5E-1	1.0E0
Annotation Cluster 126	Enrichment Score: 0.2			Count	P_Value	Benjamini
	UP_SEQ_FEATURE	REPEAT:TPR	RT		6	3.0E-1	1.0E0
	UP_KW_DOMAIN	TPR repeat	RT		5	5.5E-1	9.2E-1
	INTERPRO	TPR_rpt	RT		6	7.4E-1	1.0E0
	INTERPRO	TPR-like_helical_dom_sf	RT		13	8.8E-1	1.0E0
	SMART	TPR	RT		4	9.5E-1	1.0E0
Annotation Cluster 127	Enrichment Score: 0.16			Count	P_Value	Benjamini
	UP_SEQ_FEATURE	MOTIF:Q motif	RT		3	3.7E-1	1.0E0
	UP_SEQ_FEATURE	DOMAIN:DEAD-box RNA helicase Q	RT		3	3.7E-1	1.0E0
	INTERPRO	RNA-helicase_DEAD-box_CS	RT		3	4.9E-1	1.0E0
	INTERPRO	RNA_helicase_DEAD_Q_motif	RT		3	4.9E-1	1.0E0
	GOTERM_MF_DIRECT	RNA helicase activity	RT		4	9.1E-1	1.0E0
	INTERPRO	DEAD/DEAH_box_helicase_dom	RT		3	9.8E-1	1.0E0
	SMART	DEXDc	RT		3	9.9E-1	1.0E0
	UP_SEQ_FEATURE	DOMAIN:Helicase ATP-binding	RT		3	9.9E-1	1.0E0
	INTERPRO	Helicase_ATP-bd	RT		3	1.0E0	1.0E0
	UP_KW_MOLECULAR_FUNCTION	Helicase	RT		6	1.0E0	1.0E0
Annotation Cluster 128	Enrichment Score: 0.14			Count	P_Value	Benjamini
	INTERPRO	Ser_caboxypep_ser_AS	RT		3	4.9E-1	1.0E0
	UP_KW_MOLECULAR_FUNCTION	Carboxypeptidase	RT		4	6.9E-1	1.0E0
	INTERPRO	Peptidase_S10	RT		3	8.8E-1	1.0E0
	GOTERM_MF_DIRECT	serine-type carboxypeptidase activity	RT		3	9.3E-1	1.0E0
Annotation Cluster 129	Enrichment Score: 0.11			Count	P_Value	Benjamini
	INTERPRO	Peptidase_M1_dom	RT		4	7.0E-1	1.0E0
	INTERPRO	Peptidase_M4/M1_CTD_sf	RT		4	7.5E-1	1.0E0
	GOTERM_BP_DIRECT	peptide catabolic process	RT		6	9.0E-1	1.0E0
Annotation Cluster 130	Enrichment Score: 0.09			Count	P_Value	Benjamini
	UP_SEQ_FEATURE	DOMAIN:Fibronectin type-III	RT		5	7.0E-1	1.0E0
	SMART	FN3	RT		5	7.4E-1	1.0E0
	INTERPRO	FN3_dom	RT		5	9.1E-1	1.0E0
	INTERPRO	FN3_sf	RT		5	9.2E-1	1.0E0
Annotation Cluster 131	Enrichment Score: 0.06			Count	P_Value	Benjamini
	INTERPRO	MetalloPept_cat_dom_sf	RT		7	8.3E-1	1.0E0
	INTERPRO	Peptidase_Metallo	RT		3	8.9E-1	1.0E0
	SMART	ZnMc	RT		3	9.2E-1	1.0E0
Annotation Cluster 132	Enrichment Score: 0.05			Count	P_Value	Benjamini
	UP_SEQ_FEATURE	DOMAIN:EF-hand	RT		7	7.2E-1	1.0E0
	INTERPRO	EF_hand_dom	RT		7	8.8E-1	1.0E0
	INTERPRO	EF_Hand_1_Ca_BS	RT		6	9.5E-1	1.0E0
	INTERPRO	EF-hand-dom_pair	RT		8	9.6E-1	1.0E0
	SMART	EFh	RT		4	9.6E-1	1.0E0
Annotation Cluster 133	Enrichment Score: 0.04			Count	P_Value	Benjamini
	UP_SEQ_FEATURE	DOMAIN:PDZ	RT		6	7.9E-1	1.0E0
	INTERPRO	PDZ	RT		6	9.1E-1	1.0E0
	INTERPRO	PDZ_sf	RT		6	9.6E-1	1.0E0
	SMART	PDZ	RT		4	9.8E-1	1.0E0
Annotation Cluster 134	Enrichment Score: 0.04			Count	P_Value	Benjamini
	UP_SEQ_FEATURE	DOMAIN:Serine/threonine specific protein phosphatases	RT		3	7.7E-1	1.0E0
	INTERPRO	Ser/Thr-sp_prot-phosphatase	RT		3	8.8E-1	1.0E0
	SMART	PP2Ac	RT		3	9.0E-1	1.0E0
	GOTERM_MF_DIRECT	RNA polymerase II CTD heptapeptide repeat S7 phosphatase activity	RT		3	9.1E-1	1.0E0
	GOTERM_MF_DIRECT	MAP kinase serine/threonine phosphatase activity	RT		3	9.1E-1	1.0E0
	GOTERM_MF_DIRECT	myosin phosphatase activity	RT		3	9.1E-1	1.0E0
	GOTERM_MF_DIRECT	histone H2AXS140 phosphatase activity	RT		3	9.1E-1	1.0E0
	GOTERM_MF_DIRECT	RNA polymerase II CTD heptapeptide repeat Y1 phosphatase activity	RT		3	9.1E-1	1.0E0
	GOTERM_MF_DIRECT	RNA polymerase II CTD heptapeptide repeat T4 phosphatase activity	RT		3	9.1E-1	1.0E0
	GOTERM_MF_DIRECT	RNA polymerase II CTD heptapeptide repeat S2 phosphatase activity	RT		3	9.1E-1	1.0E0
	GOTERM_MF_DIRECT	RNA polymerase II CTD heptapeptide repeat S5 phosphatase activity	RT		3	9.1E-1	1.0E0
	GOTERM_MF_DIRECT	calmodulin-dependent protein phosphatase activity	RT		3	9.3E-1	1.0E0
	INTERPRO	Calcineurin-like_PHP_ApaH	RT		3	9.6E-1	1.0E0
	UP_KW_MOLECULAR_FUNCTION	Protein phosphatase	RT		4	9.6E-1	1.0E0
	INTERPRO	Metallo-depent_PP-like	RT		3	9.9E-1	1.0E0
Annotation Cluster 135	Enrichment Score: 0.02			Count	P_Value	Benjamini
	UP_SEQ_FEATURE	DOMAIN:C2	RT		3	9.1E-1	1.0E0
	INTERPRO	C2_dom	RT		3	9.6E-1	1.0E0
	INTERPRO	C2_domain_sf	RT		5	9.7E-1	1.0E0
Annotation Cluster 136	Enrichment Score: 0.01			Count	P_Value	Benjamini
	INTERPRO	MFS_sugar_transport-like	RT		4	9.2E-1	1.0E0
	UP_SEQ_FEATURE	DOMAIN:Major facilitator superfamily (MFS) profile	RT		4	9.7E-1	1.0E0
	INTERPRO	MFS_dom	RT		4	9.9E-1	1.0E0
	GOTERM_MF_DIRECT	transmembrane transporter activity	RT		3	1.0E0	1.0E0
	INTERPRO	MFS_trans_sf	RT		5	1.0E0	1.0E0
Annotation Cluster 137	Enrichment Score: 0			Count	P_Value	Benjamini
	UP_SEQ_FEATURE	DOMAIN:Helicase C-terminal	RT		3	9.8E-1	1.0E0
	SMART	HELICc	RT		3	9.9E-1	1.0E0
	INTERPRO	Helicase_C-like	RT		3	1.0E0	1.0E0
	UP_KW_MOLECULAR_FUNCTION	Helicase	RT		6	1.0E0	1.0E0
Annotation Cluster 138	Enrichment Score: 0			Count	P_Value	Benjamini
	INTERPRO	Ser/Thr_kinase_AS	RT		10	9.6E-1	1.0E0
	SMART	S_TKc	RT		11	1.0E0	1.0E0
	UP_SEQ_FEATURE	DOMAIN:Protein kinase	RT		14	1.0E0	1.0E0
	INTERPRO	Protein_kinase_ATP_BS	RT		8	1.0E0	1.0E0
	GOTERM_MF_DIRECT	protein serine/threonine kinase activity	RT		5	1.0E0	1.0E0
	INTERPRO	Prot_kinase_dom	RT		14	1.0E0	1.0E0
	INTERPRO	Kinase-like_dom_sf	RT		17	1.0E0	1.0E0
Annotation Cluster 139	Enrichment Score: 0			Count	P_Value	Benjamini
	UP_SEQ_FEATURE	DOMAIN:C2H2-type	RT		3	1.0E0	1.0E0
	INTERPRO	Znf_C2H2_type	RT		3	1.0E0	1.0E0
	UP_KW_DOMAIN	Zinc-finger	RT		7	1.0E0	1.0E0
Annotation Cluster 140	Enrichment Score: 0			Count	P_Value	Benjamini
	UP_SEQ_FEATURE	TRANSMEM:Helical	RT		223	1.0E0	1.0E0
	UP_KW_DOMAIN	Transmembrane helix	RT		143	1.0E0	1.0E0
	UP_KW_CELLULAR_COMPONENT	Membrane	RT		272	1.0E0	1.0E0
	GOTERM_CC_DIRECT	membrane	RT		168	1.0E0	1.0E0
	UP_KW_DOMAIN	Transmembrane	RT		195	1.0E0	1.0E0
