# Supplementary material for: Anisakis simplex: The Exclusive Member of Anisakidae Family Infecting Fish Consumed by Humans in Chile Is a Mosaic of Allergens
Source: Int J Mol Sci. 2026 Jun 30;27(13):5922. doi: 10.3390/ijms27135922 (PMC13361623; doi:10.3390/ijms27135922)
Supplement: Supplementary file 1 [file ijms-27-05922-s001.zip › Supplementary Table S4.xlsx]

## Sheet: Ordenado prot anisakis
	Nº	ID PROTEIN	NAME PROTEIN	ID SIMILAR ALLERGEN	NAME PROTEIN	ORGANISM
	1	A0A0M3K4Z1	1-acyl-sn-glycerol-3-phosphate acyltransferase	GenBank: BAB71741.1	Glyoxalase I	Oryza sativa
	2	A0A0M3KDF0	2-amino-3-ketobutyrate coenzyme A ligase, mitochondrial (inferred by orthology to a human protein)	GenBank: AAB35986.1	Major allergen Pha a 5	Phalaris aquatica
	3	A0A0M3J648	2-oxoisovalerate dehydrogenase subunit alpha	UniProtKB: O13437	Formate dehydrogenase	Candida boidinii
	4	A0A0M3J8R5	26S proteasome regulatory subunit 8	UniProtKB: Q06930	ABA-responsive protein ABR18	(Pisum sativum) (Garden pea) (Lathyrus oleraceus)
	5	A0A0M3J9L9	28S ribosomal protein S11, mitochondrial (inferred by orthology to a human protein)	UniProtKB: P69327	Glucoamylase	(Aspergillus awamori)
	6	A0A3P6TIT7:	3-hydroxyacyl-CoA dehydrogenase NAD binding domain-containing protein	UniProtKB: P06873	Proteinase K	(Parengyodontium album)
	7	A0A158PP04	3-methyl-2-oxobutanoate dehydrogenase (2-methylpropanoyl-transferring)	GenBank: AAB35985.1	Major allergen Pha a 5	Phalaris aquatica
	8	A0A0M3KEW5	40S ribosomal protein	UniProtKB: A0A1S3THR8	Phytohormone-binding protein CSBP	(Vigna radiata var. Radiata - Mung bean)
	9	A0A0M3IXZ4	40S ribosomal protein S12	GenBank: AAM33784.1	Ribosomal protein S12, partial	(Periplaneta americana)
	10	A0A0M3K3W5	40S ribosomal protein S14 (inferred by orthology to a C. elegans protein)	UniProtKB: P00780	Subtilisin Carlsberg	Bacillus licheniformis
	11	A0A0M3JZH0	40S ribosomal protein S2 (inferred by orthology to a C. elegans protein)	GenBank: CAA31942.1	Vitellogenin	Gallus gallus
	12	A0A0M3JTU5	40S ribosomal protein S2 (inferred by orthology to a C. elegans protein)	UniProtKB: P87498	Vitellogenin	Gallus gallus
	13	A0A0M3KCW0	40S ribosomal protein S27 (inferred by orthology to a C. elegans protein)	GenBank: CAD38376.1	Unnamed protein	Dermatophagoides pteronyssinus
	14	A0A0M3K8Q6	40S ribosomal protein S3	UniProtKB: P08835	Albumin	(Sus scrofa)
	15	A0A0M3K8Q6	40S ribosomal protein S3	UniProtKB: P08835	Albumin	Sus scrofa
	16	A0A0M3K8Q6	40S ribosomal protein S3	UniProtKB: P08835	Albumin	Sus scrofa
	17	A0A0M3JD69	40S ribosomal protein S4	UniProtKB/Swiss-Prot: O76821.2	Fatty acid binding protein, allergen aca s 13	(Acarus siro)
	18	A0A0M3JRJ4	60S ribosomal protein L4 (inferred by orthology to a C. elegans protein)	UniProtKB: Q9H009	Nascent polypeptide-associated complex subunit alpha2	Homo sapiens
	19	A0A0M3J8R5	A0A0M3J8R5	UniProtKB: Q06930	ABA-responsive protein ABR18	(Pisum sativum)
	20	A0A0M3J976	A0A0M3J976	UniProtKB: Q96C12	Armadillo repeat-containing protein 5	(Homo sapiens
	21	A0A3P6NGH1	ABC transporter domain-containing protein	UniProtKB: Q9U6W0	Phospholipase A1	Polistes annularis
	22	A0A158PN62	ABC-type antigen peptide transporter	UniProtKB: Q84T91	Oleosin Cor a 13	Corylus avellana
	23	A0A0M3K438	ACAS_N domain-containing protein	UniProtKB: Q1M2N3	Type 2 allergen Lep d 2.039	Lepidoglyphus destructor
	24	A0A3P6PAA9	acetate--CoA ligase	UniProtKB: B0XRV0	Dipeptidyl-peptidase 5	Aspergillus fumigatus
	25	A0A3P6PAA9	acetate--CoA ligase	UniProtKB: B0XRV0	Dipeptidyl-peptidase 5	Aspergillus fumigatus
	26	A0A0M3J0Q8	Acetyl-CoA acetyltransferase, mitochondrial (inferred by orthology to a human protein)	UniProtKB: Q9R4E4	3-phosphoshikimate 1-carboxyvinyltransferase	(Agrobacterium sp.)
	27	A0A0M3KAC3	Acetyl-CoA acetyltransferase, mitochondrial (inferred by orthology to a human protein)	GenBank: ABM60783.1	Pectate lyase, Partial	(Penicillium citrinum)
	28	A0A0M3K491	Acireductone dioxygenase	UniProtKB/Swiss-Prot: Q28050.1	Dermal allergen BDA 11	Bos taurus
	29	A0A158PPJ9	Actin-interacting protein 1 (inferred by orthology to a D. melanogaster protein)	UniProtKB: Q12567	Aspergillopepsin-1	Aspergillus phoenicis
	30	A0A0M3K5Q0	Acylamino-acid-releasing enzyme (inferred by orthology to a human protein)	UniProtKB/Swiss-Prot: P49372.1	Allergen api g 1	Apium graveolens
	31	A0A0M3JZ38	Adenosine 5'-monophosphoramidase HINT3	UniProtKB: Q7Z7W6	Catalase-peroxidase	Aspergillus fumigatus
	32	A0A0M3J6P2	Adenylosuccinate synthetase	GenBank: AAD25926.1	Pen c 1	(Penicillium citrinum)
	33	A0A0M3JYU1	Adenylyl cyclase-associated protein	GenBank: AAA49139.1	Vitellogenin	Gallus gallus
	34	A0A0M3KBR2	ADF-H domain-containing protein	GenBank: AAN02510.1	Serine protease	(Dermatophagoides pteronyssinus)
	35	A0A0M3KIJ2	ADH_zinc_N domain-containing protein	UniProtKB: P00776	Streptogrisin-A	Streptomyces griseus
	36	A0A0M3JZA0	ADP-ribosylhydrolase ARH3	GenBank: CAA12162.1	IgE-Binding protein, partial	Aspergillus fumigatus
	37	A0A3P6NQR8	Alpha-D-phosphohexomutase alpha/beta/alpha domain-containing protein	GenBank: EAL85811.1	Allergen Asp F3	Aspergillus fumigatus
	38	A0A0M3K5S1	Alpha-galactosidase	UniProtKB: P06280	Alpha-galactosidase A	Homo sapiens
	39	A0A0M3J1B3	Amidinotransferase	GenBank: CAA96547.1	Major allergen Bet v 1	(Betula pendula)
	40	A0A3P6NYU2	Amidinotransferase	GenBank: BAC20657.1	Allergen RA 16	(Orzya sativa japonica group)
	41	A0A3P6NYU2	Amidinotransferase OS=Anisakis simplex	GenBank: BAC20657.1	Allergen RA16	(Orzya sativa japonica group)
	42	A0A158PNW4	Aminotran_1_2 domain-containing protein	UniProtKB/Swiss-Prot: P12547.2	Alkaline protease 1	Aspergillus oryzae
	43	A0A0M3JXB3	Aminotransferase class V domain-containing protein	UniProtKB: Q12567	Aspergillopepsin-1	Aspergillus phoenicis
	44	A0A0M3KEN9	Ammonium_transp domain-containing protein	GenBank: AAD42942.1	15 kDa oleosin	Sesamum indicum
	45	A0A0M3K3F2	AMPK1_CBM domain-containing protein	UniProtKB: P05547	Troponin I	Astacus leptodactylus
	46	A0A0M3JNH3	Apolipoprotein A-I	GenBank: AAB93837.1	ABA-1 allergen, partial	Ascaris lumbricoides
	47	A0A0M3IXZ4	Apolipoprotein lipid transfer particle (inferred by orthology to a D. melanogaster protein)	GenBank: CAB80341.1	Minor allergen	[Arabidopsis thaliana]
	48	A0A0M3JSD5	arginine kinase	GenBank: AAO15713.1	Allergen Pen m 2	Penaeus monodon
	49	A0A0M3K1E8	arginine kinase	UniProtKB: Q004B5	Arginine kinase Lit v 2.0101	Panaeus vannamei
	50	A0A0M3KGA6	arginine kinase	UniProtKB: Q95PM9	Arginine kinase	Plodia interpunctella
	51	A0A0M3J064	aspartate transaminase	UniProtKB/Swiss-Prot: P12547.2	Aspergillopeptidase B	(Aspergillus oryzae RIB40)
	52	A0A0M3JQH7	aspartate transaminase	GenBank: ABM60783.1	Pectate lyase, partial	Penicillium citrinum
	53	A0A0M3JPJ6	AT hook motif protein	GenBank: AAC61261.1	Allergen	Aspergillus fumigatus
	54	A0A0M3JBE3	AT21926p (inferred by orthology to a D. melanogaster protein)	GenBank: AAA39768.1	Major urinary protein II	(Mus musculus domesticus)
	55	A0A3P6PPE7	ATP-dependent 6-phosphofructokinase	UniProtKB/Swiss-Prot: P29600.1	Subtilisin savinase	Lederbergia lenta
	56	A0A0M3IZ89	Basement membrane proteoglycan (inferred by orthology to a C. elegans protein)	GenBank: CAA31942.1	Vitellogenin	(Gallus gallus)
	57	A0A0M3K6Z5	Basement membrane proteoglycan (inferred by orthology to a C. elegans protein)	UniProtKB: Q13753	Laminin subunit gamma-2	Homo sapiens
	58	A0A0M3KF20	BcDNA.LD34343 (inferred by orthology to a D. melanogaster protein)	UniProtKB: P14804	Glucoamylase	Neurospora crassa
	59	A0A0M3K8A7	Beta-lactamase-like protein 2 homolog (inferred by orthology to a C. elegans protein)	UniProtKB: B3A0N5	Apyrase	Tabanus yao
	60	A0A0M3JSW9	BPI1 domain-containing protein	GenBank: AAM33821.1	Alkaline serine protease	Penicillium chrysogenum
	61	A0A0M3J049	BppU_N domain-containing protein	GenBank: CAA56869.1	Nascent polypeptide associated complex alpha subunit	Homo sapiens
	62	A0A0M3JMS0	BppU_N domain-containing protein	UniProtKB: Q9R4E4	3-phosphoshikimate 1-carboxyvinyltransferase	Agrobacterium sp.
	63	A0A0M3JAA8	Btz domain-containing protein	UniProtKB: Q03872	High molecular weigth glutenin subunit 1Ax1	Triticum aestivum
	64	A0A0M3IZQ2	C12.2 (inferred by orthology to a D. melanogaster protein)	UniProtKB/Swiss-Prot: P92919.1	Chlorophyll a-b binding protein, chloroplastic	(Apium graveolens)
	65	A0A0M3K865	Calnexin (inferred by orthology to a C. elegans protein)	GenBank: AAX45072.1	Calreticulin	Penicillium chrysogenum
	66	A0A0M3KE98	Calpain clp-1 (inferred by orthology to a C. elegans protein)	UniProtKB: P67875	Ribonuclease mitogillin	(Aspergillus fumigatus)
	67	A0A0M3J9V9	Calponin-homology (CH) domain-containing protein	GenBank: AAB35986.1	Major allergen Pha a 5 isoform	(Phalaris aquatica)
	68	A0A3P6NXP2	Calponin-homology (CH) domain-containing protein	UniProtKB: O73860	Ovalbumin	Meleagris gallopavo
	69	A0A3P6NXP2	Calponin-homology (CH) domain-containing protein	UniProtKB: O73860	Ovalbumin	Meleagris gallopavo
	70	A0A3P6T3S9	Calponin-homology (CH) domain-containing protein	UniProtKB: P38948	Major pollen allergen Aln g 1	Alnus glutinosa
	71	A0A3P6RQA4	Calsequestrin	GenBank: AAX45072.1	Calreticulin	Penicillium chrysogenum
	72	A0A0M3JNM8	Carboxylic ester hydrolase	UniProtKB: P52779	Protein LIR18B	Lupinus luteus
	73	A0A0M3KBA2	Carboxylic ester hydrolase	NCBI Reference Sequence: XP_381522.1	Major allergen Alt a 11	Fusarium graminearum PH-1
	74	A0A158PN20	Carboxylic ester hydrolase	GenBank: AAB22817.1	Peanut agglutinin precursor	Arachis hypogaea
	75	A0A3P6N7K3	Carboxypeptidase	GenBank: AAX18300.1	Major allergen Mal d 1.0601	Malus domestica
	76	A0A0M3K875	Cat eye syndrome critical region protein 5 (inferred by orthology to a human protein)	UniProtKB: E1U332	Isoflavone reductase-like protein	Olea europaea
	77	A0A0M3J7D2	CCT-zeta	UniProtKB: Q7Z7W6	Catalase-peroxidase	(Aspergillus fumigatus)
	78	A0A0M3K9P2	Chloride intracellular channel exc-4 (inferred by orthology to a C. elegans protein)	GenBank: AAF72796.1	Paramyosin	Anisakis simplex
	79	A0A0M3JTU1	Choline dehydrogenase, mitochondrial (inferred by orthology to a human protein)	UniProtKB: P69327	Glucoamylase	Aspergillus awamori
	80	A0A0M3JFG9	Cilia- and flagella-associated protein 157	UniProtKB: Q6Y2F9	HDM allergen	Dermatophagoides pteronyssinus
	81	A0A0M3JBT3	Clathrin heavy chain	UniProtKB: Q1M2N1	Type 2 allergen lep d 5.02	Lepidoglyphus destructor)
	82	A0A3P6NHU0	CoA carboxyltransferase C-terminal domain-containing protein	GenBank: CAA04827.1	Pollen allergen, Betv1, partial	(Betula pendula)
	83	A0A3P6NHU0	CoA carboxyltransferase C-terminal domain-containing protein	GenBank: CAA04827.1	Poller allergen Betv1	Betula pendula
	84	A0A0M3JK61	Cofactor-independent phosphoglycerate mutase (inferred by orthology to a C. elegans protein)	UniProtKB: O00089	Exo-1,4-beta-xylosidase xlnD	Aspergillus niger
	85	A0A0M3JZM9	Col_cuticle_N domain-containing protein	UniProtKB: Q9UMD9	Collagen alpha 1 (XVIII) chain	Homo sapiens
	86	A0A0M3JZU3	Col_cuticle_N domain-containing protein	UniProtKB: Q9UMD9	Collagen alpha 1 (XVIII) chain	Homo sapiens
	87	A0A158PNM0	Col_cuticle_N domain-containing protein	GenBank: AAQ07455.1	Major pollen allergen ArtV1	Synthetic construct
	88	A0A0M3KD39	Collagen	GenBank: CBJ24286.1	Ragweed homologue of art v1 precursor	(Ambrosia artemisiifolia)
	89	A0A0M3JBD1	Collagen alpha-1(I) chain-like	NCBI Reference Sequence: NP_776945.1	Collagen alpha-2 (I) chain precursor	(Bos taurus)
	90	A0A158PN13	Collagen alpha-2(IV) chain (inferred by orthology to a C. elegans protein)	NCBI Reference Sequence: NP_776945.1	Collagen alpha-2 chain precursor	Bos taurus
	91	A0A0M3JDV7	Collagen triple helix repeat protein	GenBank: CBJ24286.1	Ragweed homologue of art v1 precursor	(Ambrosia artemisiifolia)
	92	A0A0M3J2S3	Collagen triple helix repeat protein	GenBank: AAQ07455.1	Major pollen allergen Artv1	(synthetic construct)
	93	A0A0M3JDV7	Collagen triple helix repeat protein	GenBank: CBJ24286.1	Ragweed homologue of Art v 1 precursor	Ambrosia artemisiifolia
	94	A0A158PNW2	Cullin-2 (inferred by orthology to a C. elegans protein)	GenBank: AAM33821.1	Alkaline serine protease	Penicillium chrysogenum
	95	A0A0M3KE55	CX9C domain-containing protein	GenBank: AAD55587.1	Profilin	Arachis hypogaea
	96	A0A0M3JDX4	Cystatin	GenBank: CAK50389.1	Ani s 4 allergen	Anisakis simplex
	97	A0A0M3KCU8	Cystatin	UniProtKB: Q9P8G3	Subtilisin-like serine protease Pen ch 18.0101	Penicillium rubens
	98	A0A0M3JUZ9	Cystatin domain-containing protein	GenBank: AAA49139.1	Vitellogenin	Gallus gallus
	99	A0A0M3JDS2	Cytochrome b-c1 complex subunit Rieske, mitochondrial	UniProtKB: A8B8F3	Group 21 allergen	Dermatophagoides farinae
	100	A0A0M3JT23	D-Importin 7/RanBP7 (inferred by orthology to a D. melanogaster protein)	GenBank: AAR89638.1	Nematode polyprotein allergen	Caenorhabditis elegans
	101	A0A0M3KCR5	D-lactate dehydrogenase (cytochrome)	UniProtKB/Swiss-Prot: Q8GT41.1	Pollen allergen Pla a 1	Platanus x hispanica
	102	A0A0M3KGU2	DAO domain-containing protein	UniProtKB: P69327	Glucoamylase	Aspergillus awamori
	103	A0A0M3K6V7	Dehydrogenase/reductase SDR family member 1 (inferred by orthology to a human protein)	UniProtKB/Swiss-Prot: P84299.1	Globin CTT-VIIB-5 (-9)	Chironomus piger
	104	A0A0M3KEI5	Dehydrogenase/reductase SDR family member 4	GenBank: AAD47202.1	Allergen Asp fl 1	(Aspergillus flavus)
	105	A0A0M3KEI5	Dehydrogenase/reductase SDR family member 4	GenBank: AAD47202.1	Allergen Asp fl 1	Aspergillus flavus
	106	A0A0M3JSI1	Deoxyhypusine synthase (inferred by orthology to a human protein)	UniProtKB/Swiss-Prot: P92919.1	Chlorophyll a-b , Allergen Api g 3	Apium graveolens
	107	A0A0M3JH65	dihydrolipoyl dehydrogenase	UniProtKB: P00777	Streptogrisin-B	(Streptomyces griseus)
	108	A0A158PPF0	DnaJ homolog subfamily C member 25 (inferred by orthology to a human protein)	GenBank: AAB01374.1	Beta-conglycinin storage protein	Glicine max
	109	A0A0M3JT87	Dolichyl-diphosphooligosaccharide--protein glycosyltransferase 48 kDa subunit	UniProtKB: P17783	Malate dehydrogenase	Citrullus lanatus
	110	A0A0M3K0N6	Dolichyl-diphosphooligosaccharide--protein glycosyltransferase subunit 1	GenBank: CAA12162.1	IgE-Binding protein, partial	Aspergillus fumigatus
	111	A0A0M3JBP4	Dolichyl-diphosphooligosaccharide--protein glycosyltransferase subunit 2	UniProtKB: P69327	Glucoamylase	Aspergillus awamori
	112	A0A0M3JBZ4	Domain of unknown function DB domain-containing protein	GenBank: CAG26895.1	Arg r 1 precursor	(Argas reflexus)
	113	A0A0M3J1H9	DUF3237 family protein	GenBank: CAI43283.4	Mala s 12 allergen precursor	(Malassezia sympodialis)
	114	A0A0M3JFB0	DUF3707 domain-containing protein	UniProtKB: Q6XNP7	Protease inhibitor HPI	Hevea brasiliensis
	115	A0A0M3KJW0	DUF4057 domain-containing protein	GenBank: BAD88796.1	Major allergen	Styela plicata
	116	A0A0M3J349	DUF4440 domain-containing protein	UniProtKB: Q39846	Seed biotin-containing protein SBP65	(Glycine max) (Soybean) (Glycine hispida)
	117	A0A0M3J3W4	Dynactin subunit 1 (inferred by orthology to a human protein)	GenBank: AAA30429.1	Alpha-S1-casein	(Bos taurus)
	118	A0A0M3J781	E1 domain-containing protein	GenBank: ACG59280.1	Major allergen beta-lactoglobulin	(Bos taurus)
	119	A0A0M3JYV4	Electron transfer flavoprotein subunit beta	UniProtKB/Swiss-Prot: Q92260.1	Heat shock protein, Allergen= Pen c 19	Penicillium citrinum
	120	A0A0M3JGH7	Endonuclease	GenBank: AAT39430.1	Glycinin, partial	Arachis hypogaea
	121	A0A0M3KKP3	Endonuclease	GenBank: ADM18345.1	Putative Tab y 1 allergen	Tabanus yao
	122	A0A158PP77	Enolase	UniProtKB/Swiss-Prot: P30575.1	Enolase	Candida albicans
	123	A0A0M3JF85	Estradiol 17-beta-dehydrogenase	UniProtKB: P28296	Alkaline protease 1	Aspergillus fumigatus
	124	A0A0M3K5J0	Estradiol 17-beta-dehydrogenase 8 (inferred by orthology to a human protein)	UniProtKB: P41362	Alkaline protease	Shouchella clausii
	125	A0A0M3KBQ3	Estradiol 17-beta-dehydrogenase 8 (inferred by orthology to a human protein)	UniProtKB: Q00002	Protein disulfide-isomerase	Alternaria alternata
	126	A0A0M3JS04	Eukaryotic translation initiation factor 3 subunit I	GenBank: ACD65081.1	Eucaryotic translation initiation factor	Forcipomyia taiwana
	127	A0A0M3KIF2	Eukaryotic translation initiation factor 4C	GenBank: ABF18125.1	30 kDa salivary gland allergen variant 3	Aedes aegypti
	128	A0A0M3JTT6	FABP domain-containing protein	UniProtKB: O46209	ABA-1 allergen	Ascaris lumbricoides
	129	A0A0M3JKK4	FAD_binding_3 domain-containing protein	GenBank: CAD23612.1	Tri m 2 allergen, partial	Trichopyton benhamiae
	130	A0A0M3J6W1	Fatty acid-binding protein homolog 9 (inferred by orthology to a C. elegans protein)	UniProtKB: Q8S4P9	Vicilin Cor a 11.0101	(Corlyus avellana)
	131	A0A3P6SZX2	Fe2OG dioxygenase domain-containing protein	UniProtKB: P43216	Major pollen allergen Hol l 1	Holcus lanatus
	132	A0A3P6PEI7	FERM domain-containing protein	UniProtKB: P02672	Fibrinogen alpha chain	Bos taurus
	133	A0A158PPN0	Filamin-B (inferred by orthology to a human protein)	GenBank: CAA12162.1	IgE-binding protein, partial	Aspergillus fumigatus
	134	A0A0M3JRV0	Four and a half LIM domains protein 2	UniProtKB: P0CH87	Phospholipase A1	Vespa crabro
	135	A0A0M3JS01	Fructose-2,6-bisphosphatase	UniProtKB: G1U9S2	Albumin	Oryoctolagus cuniculus
	136	A0A0M3K0N8	fumarate hydratase	UniProtKB/Swiss-Prot: O60024.2	Allergen Asp f 4	Aspergillus fumigatus
	137	A0A0M3J7F3	Galectin	GenBank: CAD20407.1	Unnamed protein, partial	(Dactylis glomerata)
	138	A0A0M3K705	Gamma-amino-N-butyrate transaminase	UniProtKB: Q9P8G3	Subtilisin-like serine protease Pen ch 18.0101	Penicillium rubens
	139	A0A0M3KGD2	GDNF domain-containing protein	PRF: 2209273A	Zm13	Zea mays
	140	A0A3P6R892	GDP-mannose 4,6-dehydratase	UniProtKB: P37837	Transaldolase	Homo sapiens
	141	A0A3P6NLP9	Gelsolin-like domain-containing protein	UniProtKB: P14280	Pectinecterase 1	Solanum lycopersicum
	142	A0A0M3JEL6	Globin-like protein (inferred by orthology to a C. elegans protein)	UniProtKB: Q71EE1	Heat shock protein	Hevea brasiliensis
	143	A0A0M3IZ99	Glucose-6-phosphate isomerase	UniProtKB/Swiss-Prot: P43067.1	Alcohol dehidrogenase	(Candida albicans)
	144	A0A3P6NYX8	Glutamate/phenylalanine/leucine/valine/L-tryptophan dehydrogenase C-terminal domain-containing protein	UniProtKB/Swiss-Prot: P30575.1	Enolase 1 - Phosphoglycerate dehydratase	Candida albicans
	145	A0A3P6NYX8	Glutamate/phenylalanine/leucine/valine/L-tryptophan dehydrogenase C-terminal domain-containing protein	UniProtKB/Swiss-Prot: P30575.1	Enolase	Candida albicans
	146	A0A0M3J5J0	Glutathione S-transferase	UniProtKB: P46436	Glutathione S-transferase 1	(Ascaris suum)
	147	A0A0M3KAL6	Glutathione S-transferase	UniProtKB: Q86LL8	Glutathione S-transferase	Wuchereria bancrofti
	148	A0A0M3K2U5	Glycerol-3-phosphate dehydrogenase	GenBank: AAK49451.1	Enolase	Aspergillus fumigatus
	149	A0A3P6QI21	Glycine hydroxymethyltransferase	GenBank: ABF21077.1	Icarapin variant 1 precursor	Apis mallifera
	150	A0A0M3JSC9	Glycogen [starch] synthase	UniProtKB: P12549	Globin CTT-VIIB-6	Chironomus thummi thummi
	151	A0A0M3K903	Glycylpeptide N-tetradecanoyltransferase	GenBank: EAL85811.1	Allergen Asp F3	Aspergillus fumigatus
	152	A0A0M3JQY7	Golgi apparatus protein 1 homolog (inferred by orthology to a C. elegans protein)	GenBank: AAC47403.1	Nematode polyprotein antigen precursor	Dictyocaulus viviparus
	153	A0A0M3JEJ4	GST C-terminal domain-containing protein	UniProtKB: P46436	Glutathione S transferase 1	Ascaris suum (pig roundworm)
	154	A0A0M3JS20	Guanine nucleotide-binding protein alpha-7 subunit (inferred by orthology to a C. elegans protein)	UniProtKB: O75475	PC4 and SFRS1-interacting protein	Homo sapiens
	155	A0A0M3KDV1	Heat shock protein 70	UniProtKB: P40918	Heat shock 70 kDa protein	(Davidiella tassiana)
	156	A0A0M3JH15	Heat shock protein 70	GenBank: ACF19589.1	Subtilisin-like serine protease	Curvularia lunata
	157	A0A0M3KDV1	Heat shock protein 70	UniProtKB: P40918	Heat shock 70 kDa protein	Davidella tassiana
	158	A0A0M3K4P8	Heat shock protein 75 kDa, mitochondrial (inferred by orthology to a human protein)	UniProtKB: P00777	Streptogrisin-B	Streptomyces griseus
	159	A0A0M3JI78	Heat shock protein 75 kDa, mitochondrial (inferred by orthology to a human protein)	UniProtKB/Swiss-Prot: Q9LEI8.1	Profilin, Pollen allergen Hev b 8.0204	Hevea brasiliensis
	160	A0A0M3JWQ2	Heat shock protein 90	UniProtKB: Q71EE1	Heat shock protein	Hevea brasiliensis
	161	A0A0M3JGT6	Helicase ATP-binding domain-containing protein	UniProtKB: P13613	Beta-lactoglobulina-1	Equus asinus
	162	A0A0M3JGT6	Helicase ATP-binding domain-containing protein	UniProtKB: P13613	Beta-lactoglobulin-1	Equus asinus
	163	A0A0M3J3N4	Hemicentin-1 (inferred by orthology to a human protein)	UniProtKB/Swiss-Prot: Q8MUF6.1	Paramyosin, allergen =BIo t 11	(Blomia tropicalis)
	164	A0A0M3J2R0	Histidine acid phosphatase	GenBank: CAA52194.1	Preproalbumin	(Equus caballus)
	165	A0A0M3K215	Histidine triad nucleotide-binding protein 1 (inferred by orthology to a C. elegans protein)	UniProtKB: O65811	Patatin	Hevea brasiliensis
	166	A0A0M3K7C7	Histone H4	UniProtKB: P69327	Glucoamylase	(Aspergillus awamori)
	167	A0A0M3K7C7	Histone H4	UniProtKB: P69327	Glucoamylase	Aspergillus awamori
	168	A0A0M3J8T0	HOOK domain-containing protein	GenBank: AAF72796.1	Paramyosin	(Anisakis simplex)
	169	A0A0M3JKD1	IF rod domain-containing protein	GenBank: AAF72796.1	Paramyosin	Anisakis simplex
	170	A0A0M3JME7	Ig-like domain-containing protein	NCBI Reference Sequence: NP_199400.1	Ole e I (main olive allergen)-like protein	(arabidopsis thaliana)
	171	A0A0M3J081	Ig-like domain-containing protein	GenBank: CAA59468.1	Cyclophilin	(Catharanathus roseus)
	172	A0A0M3J1U3	Ig-like domain-containing protein	UniProtKB: Q00002	Protein disulfide-isomerase	Alternaria alternata
	173	A0A0M3J2R4	Ig-like domain-containing protein	UniProtKB: P09582	Arginine esterase	(Canis lupus familiaris)
	174	A0A0M3KE78	Ig-like domain-containing protein	GenBank: CAA59468.1	Cyclophilin	(Catharanthus roseus)
	175	A0A0M3JPG8	Ig-like domain-containing protein	UniProtKB/Swiss-Prot: P49372.1	Api g 1	Apium graveolens
	176	A0A0M3JR90	Ig-like domain-containing protein	UniProtKB: P00777	Streptogrisin-B	Streptomyces griseus
	177	A0A3P6NJM4	Ig-like domain-containing protein	UniProtKB: P26213	Endopolygalacturonase I	Aspergillus niger
	178	A0A3P6PJJ5	Ig-like domain-containing protein	GenBank: CAA12162.1	IgE-binding protein, partial	Aspergillus fumigatus
	179	A0A3P6TH92	Ig-like domain-containing protein	UniProtKB: P00777	Streptogrisin-B	Streptomyces griseus
	180	A0A3P6TH92	Ig-like domain-containing protein	UniProtKB: P00777	Streptogrisin-B	Streptomyces griseus
	181	A0A3P6S6R5	Ig-like domain-containing protein	GenBank: ABU97480.1	Allergen Tyr p 13	Tyrophagus putrescentiae
	182	A0A0M3JUZ5	Immunoglobulin I-set domain protein	UniProtKB: B0Y8H9	1,3-beta-glucanosyltransferase gel2	Aspergillus fumigatus
	183	A0A0M3K222	Inosine-5'-monophosphate dehydrogenase (inferred by orthology to a C. elegans protein)	UniProtKB: P00777	Streptogrisin-B	Streptomyces griseus
	184	A0A0M3JTD5	Inositol-1-monophosphatase	UniProtKB: P28296	Alkaline protease 1	Aspergillus fumigatus
	185	A0A0M3KBE3	Intermediate filament tail domain protein	UniProtKB/Swiss-Prot: Q8MUF6.1	Paramyosin, allergen =BIo t 11	(Blomia tropicalis)
	186	A0A0M3KBE3	Intermediate filament tail domain protein	UniProtKB/Swiss-Prot: Q8MUF6.1	Paramuyosin Allergen Blo t 11	Blomia tropicalis
	187	A0A0M3JFF3	isocitrate dehydrogenase (NADP(+))	UniProtKB: P15003	Suberization-associated anionic peroxidase 1	Solanum Lycopersicum
	188	A0A0M3JMU5	isocitrate dehydrogenase (NADP(+))	GenBank: AAK55116.1	Venom allergen-like protein	Heterodera glycines
	189	A0A0M3J425	Kazal-like domain-containing protein	UniProtKB/Swiss-Prot: Q64481.2	Cytochrome P450	(Mus musculus)
	190	A0A0M3K8H5	Kinesin-like protein	UniProtKB: Q6Y2F9	HDM allergen	Dermatophagoides pteronyssinus
	191	A0A0M3JUR6	Kunitz/Bovine pancreatic trypsin inhibitor domain protein	UniProtKB: Q7Z1K3	Major allergen Ani s 1	Anisakis simplex
	192	A0A0M3JFJ1	L-2-hydroxyglutarate dehydrogenase, mitochondrial (inferred by orthology to a C. elegans protein)	UniProtKB: Q8S4P9	Vicilin Cor a	(Corylus avellana
	193	A0A0M3KA34	lactoylglutathione lyase	UniProtKB: P37837	Transaldolase	Homo sapiens
	194	A0A0M3JSC0	LAM_G_DOMAIN domain-containing protein	GenBank: CAA31942.1	Vitellogenin	Gallus gallus
	195	A0A0M3JSY5	Laminin subunit beta-1 (inferred by orthology to a D. melanogaster protein)	UniProtKB: Q13753	Laminin subunit gamma-2	Homo sapiens
	196	A0A0M3JU32	Laminin-like protein epi-1 (inferred by orthology to a C. elegans protein)	GenBank: CAA31942.1	Vitellogenin	Gallus gallus
	197	A0A0M3K336	Large ribosomal subunit protein eL22	UniProtKB: Q39846	Seed biotin-containing protein SBP65	Glycine max
	198	A0A0M3JT28	Large ribosomal subunit protein eL30	GenBank: CAA07241.1	Lipid binding protein	Acarus siro
	199	A0A0M3K5J2	Large ribosomal subunit protein eL6	UniProtKB: P00777	Streptogrisin-B	Streptomyces griseus
	200	A0A0M3K9J4	Large ribosomal subunit protein P2	UniProtKB: Q49KL9	Large ribosomal subunit protein P1	Penicillium brevicompactum
	201	A0A0M3K2K1	Large ribosomal subunit protein uL2	UniProtKB: P87498	Vitellogenin-1	Gallus gallus
	202	A0A0M3K2K1	Large ribosomal subunit protein uL2	UniProtKB: P87498	Vitellogenin-1	Gallus gallus
	203	A0A0M3IYV2	Large ribosomal subunit protein uL22	GenBank: BAA24056.1	SART-1 Homo sapiens	Homo sapiens
	204	A0A0M3KHA3:	Large ribosomal subunit protein ul24	GenBank: 3288068	Lipid binding protein, partial	(Acarus siro)
	205	A0A0M3JXM1	LD36273p (inferred by orthology to a D. melanogaster protein)	GenBank: AAD25926.1	Pen c 1	Penicillium citrinum
	206	A0A0M3JRS2	LEM protein 2 (inferred by orthology to a C. elegans protein)	GenBank: AAA49139.1	Vitellogenin	Gallus gallus
	207	A0A158PP38	Lethal (2) 01289 (inferred by orthology to a D. melanogaster protein)	UniProtKB: P87498	Vitellogenin-1	Gallus gallus
	208	A0A3P6SGI0	LIM zinc-binding domain-containing protein	GenBank: CAA44344.1	Fel d I chain 1 precursor	Felis catus
	209	A0A0M3J888	Lipoprotein	GenBank: CAA42516.1	Alpha-S1-casein	(Bos taurus)
	210	A0A0M3KB74	long-chain-fatty-acid--CoA ligase	UniProtKB: Q39846	Seed biotin-containing protein SBP65	Glycine max
	211	A0A0M3K755	Lysyl-tRNA synthetase	UniProtKB/Swiss-Prot: Q870B9.1	Enolase Allergen Rho m 1	Rhodotorula mucilaginosa
	212	A0A0M3JPF3	Magnesium-transporting ATPase, P-type 1	GenBank: AAD25926.1	Pen c 1	Penicillium citrinum
	213	A0A0M3JY08	MAGUK p55 subfamily member 6-like	UniProtKB: Q9P8G3	Subtilisin-like serine protease Pen ch 18.0101	Penicillium rubens
	214	A0A0M3J7H4	Major capsid protein	UniProtKB: P87498	Vitelogenin 1	Gallus gallus)
	215	A0A0M3J5G4	Malate dehydrogenase, cytoplasmic	UniProtKB: P17783	Malate dehydrogenase mitochondrial	(Citrullus lanatus) (Watermelon)
	216	A0A0M3K093	Maleylacetoacetate isomerase (inferred by orthology to a human protein)	UniProtKB: P07202	Thyroid peroxidase	Homo sapiens
	217	A0A3P6NFJ0	Malic enzyme NAD-binding domain-containing protein	GenBank: BAA13604.1	Cr16	Daucus carota
	218	A0A0M3JD61	Methylmalonyl-CoA epimerase, mitochondrial (inferred by orthology to a human protein)	GenBank: ACF19589.1	Subtilisin-like serine protease	(Curvularia lunata)
	219	A0A158PMT2	Methylmalonyl-CoA epimerase, mitochondrial (inferred by orthology to a human protein)	UniProtKB: P17783	Malate dehydrogenase, mitochondrial	Citrillus lanatus
	220	A0A0M3K3Z7	MFS domain-containing protein	GenBank: AAD42942.1	15 kDa oleosin	Sesamum indicum
	221	A0A0M3J3Y3	Microtubule-associated protein futsch (inferred by orthology to a D. melanogaster protein)	GenBank: AAA34357.1	Peroxisomal membrane protein (PMP20A)	(Candida boidinii)
	222	A0A0M3KDQ3	Mitochondrial carrier protein	GenBank: AAD42942.1	15 kDa oleosin	Sesamum indicum
	223	A0A0M3JRB7	Mitochondrial import receptor subunit TOM40 homolog (inferred by orthology to a C. elegans protein)	UniProtKB: P69327	Glucoamylase	Aspergillus awamori
	224	A0A0M3K8Y4	Mitochondrial-processing peptidase subunit alpha (inferred by orthology to a human protein)	UniProtKB: P19531	Maltogenic alpha-amylase	Geobacillus stearotermophilus
	225	A0A158PP12	mitogen-activated protein kinase kinase	GenBank: ABH06350.1	Blo t 21 allergen	Blomia tropicalis
	226	A0A0M3JX96	ML domain-containing protein	GenBank: AAF72987.1	Beta-expansin	Orzya sativa
	227	A0A3P6P634	MOFRL-associated domain-containing protein	UniProtKB: Q8J1M0	Subtilisin-like protease 6	Arthroderma benhamiae
	228	A0A0M3KA25	molybdopterin molybdotransferase	UniProtKB: P00777	Streptogrisin-B	Streptomyces griseus
	229	A0A0M3J289	Myosin motor domain-containing protein	UniProtKB: O13437	Formate dehydrogenase (Candida boidinii)	(Candida boidinii)
	230	A0A0M3K0Z8	Myosin N-terminal SH3-like domain-containing protein	GenBank: CAA85732.1	Mouse IgG1 Heavy chain, partial	Mus musculus
	231	A0A3P6P7Q2	Myosin tail domain-containing protein	UniProtKB/Swiss-Prot: Q967Z0.1	Paramyosin allergen Der f 11	Dermatophagoides farinae
	232	A0A3P6NTN9	Myosin tail domain-containing protein	GenBank: AAF72796.1	Paramyosin	Anisakis simplex
	233	A0A3P6S783	Myosin tail domain-containing protein	GenBank: AAF72796.1	Paramyosin	Anisakis simplex
	234	A0A3P6N442	Myosin tail domain-containing protein	UniProtKB/Swiss-Prot: Q967Z0.1	Paramyosin	Dermatophagoides farinae
	235	A0A3P6NDY7	Myosin tail domain-containing protein	UniProtKB: Q6Y2F9	HDM allergen	Dermatophagoides pteronyssinus
	236	A0A3P6NAG0	Myosin tail domain-containing protein	UniProtKB/Swiss-Prot: Q967Z0.1	Paramyosin	Dermatophagoides farinae
	237	A0A3P6PH85	Myosin tail domain-containing protein	GenBank: AAF72796.1	Paramyosin	Anisakis simplex
	238	A0A3P6NDY7	Myosin tail domain-containing protein	UniProtKB: Q6Y2F9	HDM allergen	Dermatophagoides pteronyssinus
	239	A0A3P6NSE0	Myosin tail domain-containing protein	GenBank: BAH10148.1	Tropomyosin	Haliotis discus discus
	240	A0A3P6NTN9	Myosin tail domain-containing protein	GenBank: AAF72796.1	Paramyosin	Anisakis simplex
	241	A0A3P6P0X1	Myosin tail domain-containing protein	UniProtKB: Q1HPQ0	Tropomyosin-2	Bombyx mori
	242	A0A3P6P7Q2	Myosin tail domain-containing protein	UniProtKB/Swiss-Prot: Q967Z0.1	Paramyosin	Dermatophagoides farinae
	243	A0A3P6S783	Myosin tail domain-containing protein	GenBank: AAF72796.1	Paramyosin	Anisakis simplex
	244	A0A3P6PGP6	Myosin tail domain-containing protein	GenBank: AAF72796.1	Paramyosin	Anisakis simplex
	245	A0A0M3J766	Myosin_tail_1 domain-containing protein	UniProtKB/Swiss-Prot: Q967Z0.1	Paramyosin, antigen Df642	Dermatophagoides farinae)
	246	A0A0M3JBF2	Myosin_tail_1 domain-containing protein	UniProtKB/Swiss-Prot: Q8MUF6.1	Paramyosin Allergen Blo t 11	(Blomia tripicalis)
	247	A0A0M3J9D1	N-Dimethylarginine dimethylaminohydrolase	GenBank: ABH06352.1	Blo t 5 allergen	(Blomia tropicalis)
	248	A0A0M3IYV1	NAC-A/B domain-containing protein	GenBank: CAA56869.1	Nascent polypeptide associated complex alpha subunit	Homo sapiens
	249	A0A0M3J0V8	NAC-A/B domain-containing protein	GenBank: CAA56869.1	Nascent polypeptide associated complex alpha subunit	Homo sapiens
	250	A0A0M3JRD2	NAD(P)H-hydrate epimerase	GenBank: AAZ91659.1	Polygalacturonase	Lilium longiflorum
	251	A0A0M3JXU8	NADH dehydrogenase [ubiquinone] 1 alpha subcomplex subunit 13	GenBank: AAX34048.1	Der f 5.02 allergen	Dermatophagoides farinae
	252	A0A0M3JZ53	NADH dehydrogenase [ubiquinone] 1 alpha subcomplex subunit 7	UniProtKB: Q5K4L4	Villin 2	Nicotiana tabacum
	253	A0A0M3K3S4	NADH dehydrogenase [ubiquinone] flavoprotein 1, mitochondrial	UniProtKB/Swiss-Prot: Q96X30.3	Enolase Asp f 22	Aspergillus fumigatus
	254	A0A0M3JH42	NADH-cytochrome b5 reductase	GenBank: CAA59419.1	Aspergillopepsin	Aspergillus fumigatus
	255	A0A0M3JQC7	NADH-quinone oxidoreductase subunit B	GenBank: BAC76688.1	27 K protein, partial	Triticum aestivum
	256	A0A158PN91	Nesprin-1	GenBank: AAC61261.1	Allergen	Aspergillus fumigatus
	257	A0A3P6PEM0	NIDO domain-containing protein	UniProtKB: A1KXI1	Trypsin Blo t 3	(Blomia tropicalis)
	258	A0A0M3JSU1	non-specific serine/threonine protein kinase	GenBank: AAC47403.1	Nematode polyprotein antigen precursor	Dictyocaulus viviparus
	259	A0A0M3K9Z2	NtCtMGAM_N domain-containing protein	UniProtKB: P10253	Lysosomal alpha-glucosidase	Homo sapiens
	260	A0A0M3K716	O-acetyl-ADP-ribose deacetylase MACROD2 (inferred by orthology to a human protein)	UniProtKB: Q8J0P4	Probable glycosidase crf1	Aspergillus fumigatus
	261	A0A0M3JIQ9	Ornithine aminotransferase	UniProtKB: B0XZV8	Lysophospholipase 3	Aspergillus fumigatus
	262	A0A0M3JKK1	Ovule protein	UniProtKB: P09919	Granulocyte colony-stimulating factor	Homo sapiens
	263	A0A0M3K107	Oxidation resistance protein 1	GenBank: AAF23726.1	Allergen Pen n 13	Penicillium chrysogenum
	264	A0A158PP35	Paramyosin (inferred by orthology to a C. elegans protein)	GenBank: AAF72796.1	Paramyosin	Anisakis simplex
	265	A0A0M3J6I4	PCCA carboxylase	UniProtKB: Q8N0N0	Group 14 allergen protein	(Dermatophagoides pteronyssinus)
	266	A0A0M3K8N1	PDZ domain-containing protein	UniProtKB: P87498	Vitellogenin	(Gallus gallus)
	267	A0A0M3J539	PDZ domain-containing protein	UniProtKB: P00777	Streptogrisin-B	(Streptomyces griseus)
	268	A0A0M3K8N1	PDZ domain-containing protein	UniProtKB: P87498	Vitellogenin-1	(Gallus gallus) (Chicken)
	269	A0A3P6P5A7	Peptidase M28 domain-containing protein	UniProtKB: P35787	Venom allergen 5	Vespula vidua
	270	A0A0M3JGJ9	Peptidase_M24 domain-containing protein	UniProtKB/Swiss-Prot: Q55407	Slr0580	Synechocystis sp.
	271	A0A0M3J8K6	Peptidyl-prolyl cis-trans isomerase	UniProtKB: Q8L5T1	Peptidyl-prolyl cis-trans isomerase	(Betula pendula)
	272	A0A3P6NH68	Peptidyl-prolyl cis-trans isomerase	UniProtKB: Q8L5T1	Peptidyl-prolyl cis-trans isomerase	Betula pendula
	273	A0A0M3KGL9	PH domain-containing protein	UniProtKB: P05547	Troponin I	Astacus leptodactylus
	274	A0A3P6SZI0	PH domain-containing protein	GenBank: BAA24056.1	SART-1	Homo sapiens
	275	A0A0M3K2K5	Phage protein	GenBank: CAA62012.1	BCL7B	Homo sapiens
	276	A0A158PPN2	phosphatidylinositol-3-phosphatase	UniProtKB: O04298	Major allergen Dau c 1	Daucus carota
	277	A0A3P6QT08	Phosphoglycerate kinase	UniProtKB: P46273	Phosphoglycerate kinase	Candida albicans
	278	A0A0M3J0Y5	Phosphomannomutase	GenBank: CAB02208.1	Pollen allergen Car b 1	(Carnipus betulus)
	279	A0A3P6QLW0	phosphopyruvate hydratase	UniProtKB: P56680	Endoglucanase 1	Humicola insolens
	280	A0A158PP81	Phosphorylase b kinase regulatory subunit	GenBank: AAF23726.1	Allergen Pen n 13	Penicillium chrysogenum
	281	A0A0M3IY29	Phosphotransferase (con actividad catalítca)	UniProtKB/Swiss-Prot: Q9LEJ0.1	Enolase 1, 2-phospho-D-glyceratehydroliase 1	[Hevea brasiliensis]
	282	A0A0M3K8G9	PIPK domain-containing protein	UniProtKB: Q868N5	Vitellogenin	Apis mallifera
	283	A0A0M3J168	PKS_AT domain-containing protein	UniProtKB: P80703	Apolipophorin-3	Galleria mallonella
	284	A0A0M3JUV1	PKS_ER domain-containing protein	UniProtKB/Swiss-Prot: P30575.1	Enolase 1 - Phosphoglycerate dehydratase	Candida albicans
	285	A0A0M3J9Y4	Probable citrate synthase, mitochondrial (inferred by orthology to a C. elegans protein)	UniProtKB: B2D0J4	Venom dipeptidyl peptidase 4	(Apis mellifera)
	286	A0A0M3JP74	Probable clathrin heavy chain 1 (inferred by orthology to a C. elegans protein)	GenBank: AAF72985.1	Beta-expansin	Orzya sativa
	287	A0A158PNK3	Probable phosphoserine aminotransferase (inferred by orthology to a C. elegans protein)	UniProtKB: P04062	Lysosomal acid glucosylceramidase	Homo sapiens
	288	A0A0M3JX51	Probable selenide, water dikinase (inferred by orthology to a C. elegans protein)	GenBank: CAA12162.1	IgE-Binding protein, partial	Aspergillus fumigatus
	289	A0A0M3J6W6	Probable tRNA pseudouridine synthase 2 (inferred by orthology to a human protein)	PDB: 1F2K_A	Chain A, Profilin II	(Acanthamoeba castellani)
	290	A0A0M3JA40	Probable V-type proton ATPase subunit H 2 (inferred by orthology to a C. elegans protein)	UniProtKB: A8B8G7	Group 21 allergen	(Dermatophagoides farinae)
	291	A0A0M3K232	Probable voltage-dependent anion-selective channel (inferred by orthology to a C. elegans protein)	GenBank: AAD47202.1	Allergen Asp fl 1	Aspergillus flavus
	292	A0A158PMS6	Proline dehydrogenase	GenBank: CAA96549.1	Major allergen Cor a 1	Corylus avellana
	293	A0A0M3J2Q2	Properdin (inferred by orthology to a human protein)	UniProtKB: P28510	Hirudin-3B	(Hirudo medicinalis)
	294	A0A0M3K8I9	Properdin (inferred by orthology to a human protein)	UniProtKB: P00777	Streptogrisin-B	Streptomyces griseus
	295	A0A0M3J5V8	Propionyl-CoA carboxylase beta chain, mitochondrial (inferred by orthology to a human protein)	GenBank: AAR89637.1	Nematode polyprotein allergen related	(Caenorhabditis elegans)
	296	A0A0M3JHM2	Proteasome assembly chaperone 1	UniProtKB: Q5ULZ4	Major strawberry allergen Fra a 1-A	Fragaria ananassa
	297	A0A0M3JZL1	proteasome endopeptidase complex	UniProtKB: P87498	Vitellogenin	Gallus gallus
	298	A0A0M3K6C4	proteasome endopeptidase complex	GenBank: AAM33821.1	Alkaline serine protease	Penicillium chrysogenum
	299	A0A0M3KFJ4	proteasome endopeptidase complex	UniProtKB: P69327	Glucoamylase	Aspergillus awamori
	300	A0A0M3JYT8	Proteasome subunit alpha type	UniProtKB/Swiss-Prot: P30575.1	Enolase 1 - Phosphoglycerate dehydratase	Candida albicans
	301	A0A0M3JSH7	Proteasome subunit alpha type-3	UniProtKB: A1IKL2	SXP/RAL-2 family protein Ani s 5	Anisakis simplex
	302	A0A0M3JH35	Protein farnesyltransferase subunit beta	GenBank: AAC47403.1	Nematode polyprotein antigen precursor	(Dictyocaulus vivapurus)
	303	A0A3P6RF88	Protein kinase C-like 3	UniProtKB: P87498	Vitellogenin-1	Gallus gallus
	304	A0A0M3JUJ0	Protein kinase domain-containing protein	UniPRotKB: Q9X721	Collagenase ColG	Hathewaya histolytica
	305	A0A0M3JSH5	Protein kinase domain-containing protein	UniProtKB/Swiss-Prot: P40108.2	Aldehyde dehydrogenase , allergen Cla h 10	Cladosporium herbarium
	306	A0A0M3K9M9	Protein lethal(2)essential for life (inferred by orthology to a D. melanogaster protein)	GenBank: AAV28626.1	Bet v I allergen	(Zea mays)
	307	A0A0M3IYB7	Protein mago nashi homolog (inferred by orthology to a C. elegans protein)	GenBank: CAA74694.1	IgE autoantigen, Partial	[Homo sapiens]
	308	A0A0M3J5W0	Protein mesh (inferred by orthology to a D. melanogaster protein)	UniProtKB: Q9FS79	Triosephosphate isomerase, citosolic	(Tritricum aestivum)
	309	A0A0M3JAJ1	Protein quiver	GenBank: ABU42022.1	11S globulin	(Pistacia vera)
	310	A0A0M3JWH3	protein-synthesizing GTPase	GenBank: BAA05540.1	Prepro AprM	Bacillus sp
	311	A0A0M3K5X6	purine-nucleoside phosphorylase	UniProtKB: P02226	Globin CTT-VIIA	Chironomus thummi thummi
	312	A0A0M3JN78	Putative ATPase (inferred by orthology to a S. mansoni protein)	GenBank: CAA45777.1	Trypsin inhibitor subtype A	Glycine max
	313	A0A0M3KB73	Putative laminin gamma-1 chain (inferred by orthology to a S. mansoni protein)	UniProtKB: Q13753	Laminin subunit gamma-2	Homo sapiens
	314	A0A0M3JRF7	Putative thiosulfate sulfurtransferase (inferred by orthology to a C. elegans protein)	UniProtKB: O65811	Patatin	Hevea brasiliensis
	315	A0A0M3JUG3	pyridoxal 5'-phosphate synthase	UniProtKB: Q66RP5	Fatty-acid binding protein	Tyrophagus putrescentiae
	316	A0A3P6QLW6	Pyruvate dehydrogenase E1 component subunit alpha	UniProtKB: P69327	Glucoamylase	Aspergillus awamori
	317	A0A0M3JTA3	Ras-related protein Rab-10	UniProtKB: A8B8G4	Group 21 allergen	Dermatophagoides farinae
	318	A0A0M3JWX5	Ras-related protein Rab-11B	GenBank: AAM33785.1	Rab 11, partial	Periplaneta americana
	319	A0A0M3K5H8	Ras-related protein Rab-11B	GenBank: AAM33785.2	Rab 11, partial	Periplaneta americana
	320	A0A3P6RES2	receptor protein-tyrosine kinase	UniProtKB: P87498	Vitellogenin-1	Gallus gallus
	321	A0A3P6TJY4	receptor protein-tyrosine kinase	UniProtKB/Swiss-Prot: P29600.1	Subtilisin Savinase, alkaline protease	Lederbergia lenta
	322	A0A0M3JDU9	Ribosomal_S27 domain-containing protein	UniProtKB: Q1M2P5	Calycin super	Dermatophagoides farinae
	323	A0A0M3K833	RNA-binding protein Nova-1	UniProtKB/Swiss-Prot: P12547.2	Elastase serine protease	Aspergillus oryzae
	324	A0A3P6PGE6	RRM domain-containing protein	GenBank: AAA34290.1	Gliadin	Triticum urartu
	325	A0A3P6S7H2	RRM domain-containing protein	UniProtKB: P87498	Vitellogenin-1	Gallus gallus
	326	A0A0M3KG74	SAM50-like protein gop-3 (inferred by orthology to a C. elegans protein)	GenBank: CAA43636.1	Pathogenesis-related protein 2	Phaseolus vulgaris
	327	A0A0M3K8L6	SAP domain-containing protein	UniProtKB/Swiss-Prot: Q06811.2	Nematode polyprotein Allergen ABA 1	Ascaris suum
	328	A0A0M3K5M3	Serine hydroxymethyltransferase	GenBank: ABQ59329.1	Vacuolar serine protease, partial	Cladosporium cladosporioides
	329	A0A0M3J2K8	Serine protease K12H4.7	UniProtKB: P0A370	Pesticidal crystal protein Cry1Ab	(Bacillus Thuringiensis subsp. kurstaki)
	330	A0A0M3JRF0	Serine/threonine-protein phosphatase	GenBank: ABQ59329.1	Vacuolar serine protease, partial	Cladosporium cladosporioides
	331	A0A3P6PVZ8	Serpin domain-containing protein	GenBank: AAB93837.1	ABA-1 allergen, partial	Ascaris lumbricoides
	332	A0A0M3K7V7	SH2 domain-containing protein	UniProtKB: P87498	Vitellogenin-1	Gallus gallus
	333	A0A0M3JY00	SH3 domain-containing protein	UniProtKB: O75475	PC4 and SFRS1-interacting protein	Homo sapiens
	334	A0A0M3K9T1	SHSP domain-containing protein	UniProtKB: Q8J0P4	Probable glycosidase crf1	Aspergillus fumigatus
	335	A0A0M3KAF7	Small ribosomal subunit protein mS25	UniProtKB: Q9H009	Nascent polypeptide-associated complex subunit alpha 2	Homo sapiens
	336	A0A3P6P8N4	SOCS box domain-containing protein	UniProtKB: P19614	Type-3 ice-structiring protein HPLC 12	Zoarces americanus
	337	A0A0M3JPQ1	Spectrin alpha chain (inferred by orthology to a D. melanogaster protein)	UniProtKB/Swiss-Prot: Q06811.2	Nematode polyprotein allergen ABA-1	Ascaris suum
	338	A0A3P6RNZ1	Spectrin beta chain	UniProtKB: Q6Y2F9	HDM allergen	Dermatophagoides pteronyssinus
	339	A0A3P6RNZ1	Spectrin beta chain	UniProtKB: Q6Y2F9	HDM Allergen	Dermatophagoides pteronyssinus
	340	A0A0M3JBE7	SRCR domain-containing protein	GenBank: CAI84642.1	Alpha-amylase inhibitor 0,19 partial	(Triticum aestivum)
	341	A0A0M3JY41	Succinate--CoA ligase (ADP-forming)	UniProtKB: Q9ST58	Serpin-Z1C	Triticum aestivum
	342	A0A3P6RUB2	SXP/RAL-2 family protein Ani s 5-like cation-binding domain-containing protein	GenBank: BAF75707.1	SXP/RAL-2 family protein 2 isoform 5	Anisakis simplex
	343	A0A0M3KFP5	T-complex protein 1 subunit alpha	GenBank: AAD25926.1	Pen c 1	(Penicillum citrinum)
	344	A0A0M3KFP5	T-complex protein 1 subunit alpha	GenBank: AAD25926.1	Pen c 1	Penicillium citrinum
	345	A0A0M3J8K2	T-complex protein 1 subunit beta	UniProtKB: Q9R4E4	3-phosphoshikimate 1-carboxyvinyl transferase	(agrobacterium sp)
	346	A0A0M3JG75	T-complex protein 1 subunit eta	GenBank: ABP35603.1	Bla g 2 allergen variant	Blatella germanica
	347	A0A3P6NBS7	Thioredoxin domain-containing protein	GenBank: AAX14379.1	Vacuolar serine protease	(Cladosporium herbarum)
	348	A0A3P6NTK3	Thioredoxin domain-containing protein	UniProtKB/Swiss-Prot: Q06811.2	Nematode polyprotein Allergen ABA-1	Ascaris suum
	349	A0A3P6NBS7	Thioredoxin domain-containing protein	GenBank: AAX14379.1	Vacuolar serine protease	Cladosporium herbarum
	350	A0A3P6NTK3	Thioredoxin domain-containing protein	UniProtKB/Swiss-Prot: Q06811.2	Polyprotein ABA-1	Ascaris suum
	351	A0A3P6S270	thioredoxin-disulfide reductase	UniProtKB: P00780	Subtilisin Carlsberg	Bacillus licheniformis
	352	A0A3P6S270	thioredoxin-disulfide reductase	UniProtKB: P00780	Subtilisin Carlsberg	Bacillus licheniformis
	353	A0A158PPE9	TMF_TATA_bd domain-containing protein	UniProtKB/Swiss-Prot: Q8MUF6.1	Allergen Blo t 11	Blomia tropicalis
	354	A0A0M3JIE8	TPR_REGION domain-containing protein	GenBank: CAC84590.2	Topomyosin	Lepisma saccharinum
	355	A0A3P6PCW8	Tr-type G domain-containing protein	GenBank: CAA58999.1	Protein disulfide isomerase	Alternaria alternata
	356	A0A0M3KAE3	Transaldolase	UniProtKB: P37837	Transaldolase	Homo sapiens
	357	A0A0M3JB81	Transaldolase (inferred by orthology to a human protein)	GenBank: AAM33785.1	Rab11, partial	Periplaneta americana
	358	A0A0M3JNH6	Transglut_C domain-containing protein	GenBank: AAB22817.1	Peanut agglutinin precursor	Arachis hypogaea
	359	A0A0M3JZS2	Transmembrane protein	GenBank: ABL77410.1	UA3-recognized allergen, partial	Anisakis simplex
	360	A0A0M3JH45	Transposase	UniProtKB: P02672	Fibrinogen alpha chain	Bos taurus
	361	A0A158PPR3	Transthyretin-like family protein	UniProtKB: P87498	Vitellogenin-1	Gallus gallus
	362	A0A0M3KAL7	Tropomyosin	GenBank: BAH10150.1	Tropomyosin	Neptunea polycostata
	363	A0A0M3J693	Tropomyosin (inferred by orthology to a C. elegans protein)	GenBank: AAF72534.1	Tropomyosin	(Blatella germanica)
	364	A0A0M3KCE6	Tropomyosin (inferred by orthology to a C. elegans protein)	UniProtKB/Swiss-Prot: Q9NAS5.1	Tropomyosin, Allergen = Ani s 3	Anisakis simplex
	365	A0A0M3KCE6	Tropomyosin (inferred by orthology to a C. elegans protein)	UniProtKB/Swiss-Prot: Q9NAS5.1	Tropomyosin allergen Ani s 3	Anisakis simplex
	366	A0A0M3JYA3	Troponin I 4 (inferred by orthology to a C. elegans protein)	UniProtKB: P05547	Troponin I	Astacus leptodactylus
	367	A0A0M3KIZ1	Troponin T, skeletal muscle (inferred by orthology to a D. melanogaster protein)	GenBank: BAF47264.1	Tropomyosin fast isoform	Pandalus eous
	368	A0A0M3JT35	Tubulin alpha chain	UniProtKB/Swiss-Prot: Q8WQ47.2	Tubulin alpha chain, allergen=Lep d ?	Lepidoglyphus destructor
	369	A0A0M3K4R0	Tubulin alpha chain	UniProtKB/Swiss-Prot: Q8WQ47.3	Tubulin alpha chain, allergen=Lep d ?	Lepidoglyphus destructor
	370	A0A3P6R6D8	Tubulin alpha chain	UniProtKB/Swiss-Prot: Q8WQ47.6	Tubulin alpha chain, allergen=Lep d ?	Lepidoglyphus destructor
	371	A0A3P6R6D8	Tubulin alpha chain	UniProtKB/Swiss-Prot: Q8WQ47.2	Tubulin alpha chain Allergen Lep d	Lepidoglyphus destructor
	372	A0A0M3K4R0	Tubulin alpha chain	UniProtKB/Swiss-Prot: Q8WQ47.2	Tubulin alpha chain Allergen Lep d	Lepidoglyphus destructor
	373	A0A0M3KB72	Tubulin_C domain-containing protein	UniProtKB/Swiss-Prot: Q8WQ47.4	Tubulin alpha chain, allergen=Lep d ?	Lepidoglyphus destructor
	374	A0A0M3KB72	Tubulin_C domain-containing protein	UniProtKB/Swiss-Prot: Q8WQ47.2	Tubulin alpha chain Allergen Lep d	Lepidoglyphus destructor
	375	A0A0M3KB72	Tubulin_C domain-containing protein	UniProtKB/Swiss-Prot: Q8WQ47.2	Tubulin alpha chain Lep d	Lepidoglyphus destructor
	376	A0A158PPL0	Tubulin_C domain-containing protein	UniProtKB/Swiss-Prot: Q8WQ47.2	Tubulin alpha chain Lep d	Lepidoglyphus destructor
	377	A0A0M3KB72	Tubulin_C domain-containing protein	UniProtKB/Swiss-Prot: Q8WQ47.2	Tubulin alpha chain Lep d	Lepidoglyphus destructor
	378	A0A3P6NI43	Tubulin/FtsZ 2-layer sandwich domain-containing protein	UniProtKB/Swiss-Prot: Q8WQ47.5	Tubulin alpha chain, allergen=Lep d ?	Lepidoglyphus destructor
	379	A0A3P6NI43	Tubulin/FtsZ 2-layer sandwich domain-containing protein	UniProtKB/Swiss-Prot: Q8WQ47.2	Tubulin alpha chain Allergen Lep d	Lepidoglyphus destructor
	380	A0A3P6NI43	Tubulin/FtsZ 2-layer sandwich domain-containing protein	UniProtKB/Swiss-Prot: Q8WQ47.2	Tubulin alpha chain Lep d	Lepidoglyphus destructor
	381	A0A0M3JRK5	Ubiquitin carboxyl-terminal hydrolase 7	GenBank: CAA74694.1	IgE autoantigen, partial	Homo sapiens
	382	A0A0M3JF28	Ubiquitin fusion degradation protein 1 homolog (inferred by orthology to a C. elegans protein)	UniProtKB: P69327	Glucoamylase	Aspergillus awamori
	383	A0A0M3J7M0	UCR_TM domain-containing protein	UniProtKB: P09989	Ribosome inactivating protein alpha-trichosanthin	(Trichosanthes kirilowii)
	384	A0A158PMX0	UDP-N-acetylglucosamine 4-epimerase	UniProtKB: P00805	L-asparaginase 2	Escherichia coli
	385	A0A0M3IY96	Uncharacterized protein	GenBank: ABG73110.1	Allergen 11S glubulin precursor	[Pistacia vera]
	386	A0A3P6PH20	Uncharacterized protein	UniProtKB: P0A0L2	Enterotoxin tipo A	(Staphylococcus aureus)
	387	A0A0M3JAP4	Uncharacterized protein	UniProtKB: O46206	ABA-1 allergen	(Ascaris lumbricoides)
	388	A0A3P6SXG4	Uncharacterized protein	UniProtKB: P80703	Apolipophorin-3	(Galleria mallonella)
	389	A0A3P6PWS3	Uncharacterized protein	UniProtkb: Q2L7C5	Mite allergen Dep p 21.0101	Dermatophagoides pteronyssinus
	390	A0A0M3JGH3	Uncharacterized protein	GenBank: CAA31395.2	High molecular weight glutenin subunit 5	Triticum aestivum
	391	A0A0M3JV66	Uncharacterized protein	GenBank: AAV33460.1	Major allergen Mal d 1, partial	Fragaria x ananassa
	392	A0A0M3JZD5	Uncharacterized protein	GenBank: AAV33460.1	Major allergen Mal d 1, partial	Fragaria x ananassa
	393	A0A0M3J7M6	Uncharacterized protein	UniProtKB: Q03872	High molecular weight glutenin subunit 1Ax1	Triticum aestivum
	394	A0A3P6PX58	Uncharacterized protein	GenBank: AAD47202.1	Allergen Asp fl 1	Aspergillus flavus
	395	A0A0M3K6L9	Uncharacterized protein	GenBank: AAA49139.1	Vitellogenin	Gallus gallus
	396	A0A0M3K7J2	Uncharacterized protein	GenBank: AAA16792.1	Superoxide dismutase	Hevea brasiliensis
	397	A0A3P6NUV5	Uncharacterized protein	GenBank: BAC15616.1	Thaumatin-like protein	Cryptomeria japonica
	398	A0A0M3KCZ5	Uncharacterized protein	GenBank: AAD52672.1	98 kDa HDM Allergen	Dermatophagoides farinae
	399	A0A0M3KD66	Uncharacterized protein	UniProtKB: P87498	Vitellogenin-1	Gallus gallus
	400	A0A3P6NUI9	Uncharacterized protein	UniProtKB: P15848	Arylsulfatase B	Homo sapiens
	401	A0A3P6RZR9	Uncharacterized protein	GenBank: ABW34946.1	Hevein	Hevea brasiliensis
	402	A0A0M3KH33	Uncharacterized protein	UniProtKB: P87498	Vitellogenin-1	Gallus gallus
	403	A0A3P6PZ03	Uncharacterized protein	UniProtKB: P02853	Phaseolin, beta type	Phaseolus vulgaris
	404	A0A3P6PR18	Uncharacterized protein	UniProtKB: Q9H009	Nascent polypeptide-associated complex subunit alpha-2	Homo sapiens
	405	A0A3P6NDP5	Uncharacterized protein	UniProtKB: Q6Y2F9	HDM allergen	Dermatophagoides pteronyssinus
	406	A0A3P6NQY4	Uncharacterized protein	GenBank: CAA42677.1	Putative cysteine protease, partial	Euroglyphus maynei
	407	A0A3P6NSL8	Uncharacterized protein	GenBank: ABF18125.1	30 kDa salivary gland allergen variant 3	Aedes aegypti
	408	A0A3P6NTI3	Uncharacterized protein	UniProtKB/Swiss-Prot: P29600.1	Alkaline protease	Lederbergia lenta
	409	A0A3P6NUA5	Uncharacterized protein	UniProtKB/Swiss-Prot: Q967Z0.1	Paramyosin	Dermatophagoides farinae
	410	A0A3P6P1H6	Uncharacterized protein	UniProtKB: P51541	Arginine kinase	Limulus polyphemus
	411	A0A3P6P3C9	Uncharacterized protein	PDB: 1N10_A	Chain A, pollen allergen Phl p 1	Phleum pratense
	412	A0A3P6PAI7	Uncharacterized protein	UniProtKB: P06753	Tropomyosin alpha-3 chain	Homo sapiens
	413	A0A3P6PGT7	Uncharacterized protein	UniProtKB: O22317	Glucan endo-1,3-beta-glucosidae	Musa acuminata
	414	A0A3P6PS25	Uncharacterized protein	UniProtKB: O42799	Alergen Asp f 7	Aspergillus fumigatus
	415	A0A3P6PVT6	Uncharacterized protein	UniProtKB/Swiss-Prot: P40292.3	Heat shock protein Asp f 12	Aspergillus fumigatus
	416	A0A3P6PX58	Uncharacterized protein	GenBank: AAD47202.1	Allergen Asp fl 1	Aspergillus flavus
	417	A0A3P6PZ03	Uncharacterized protein	UniProtKB: P02853	Phaseolin, beta-type	Phaseolus vulgaris
	418	A0A3P6Q9M0	Uncharacterized protein	GenBank: ADR82196.1	Hevamine, partial	Hevea brasiliensis
	419	A0A3P6QK39	Uncharacterized protein	UniProtKB: P87498	Vitellogenin-1	Gallus gallus
	420	A0A3P6R332	Uncharacterized protein	UniProtKB: Q5K4L4	Villin 2	Nicotiana tabacum
	421	A0A3P6RRU5	Uncharacterized protein	UniProtKB: P00777	Streptogrisin-B	Streptomyces griseus
	422	A0A3P6TQG9	Uncharacterized protein	GenBank: CAA09887.4	Allergen	Malassezia sympodialis
	423	A0A0M3JTY6	Uncharacterized protein	GenBank: ABU97480.1	Allergen Tyr p 13	Tyrophagus putrescentiae
	424	A0A3P6NBN6	Uncharacterized protein	UniProtKB/Swiss-Prot: Q7Y1X1.1	Esterase Hev b 13	Hevea brasiliensis
	425	A0A3P6NZK3	Uncharacterized protein	UniProtKB: Q879498	Vitellogenin-1	Gallus gallus
	426	A0A3P6RJH9	Uncharacterized protein	UniProtKB: D4ARB1	Probable dipeptidyl-peptidase 5	Arthroderma benhamie
	427	A0A0M3J4X5	Vacuolar protein sorting-associated protein 45	GenBank: AAF23726.1	Allergen pen n 13	(Penicillium chrysogenum)
	428	A0A0M3IYN1	Vitellogenin domain-containing protein	GenBank: ABU42022.1	11S globulin	Pistacia vera
	429	A0A0M3IYN1	Vitellogenin domain-containing protein	GenBank: ABU42022.1	11S globulin	[Pistacia vera]
	430	A0A0M3IYY5	WD_REPEATS_REGION domain-containing protein	GenBank: AAM33821.1	Alkaline serine protease	(penicillium chrysogenum)
	431	A0A0M3K3N5	Xaa-Pro dipeptidase	UniProtKB: Q9R4E4	3-phosphoshikimate 1-carboxyvinyltransferase	Agrobacterium sp.
	432	A0A0M3K810	Xaa-Pro dipeptidase	UniProtKB/Swiss-Prot: Q9U5P1.1	Lep d 13	Lepidoglyphus destructor
	433	A0A3P6R924	Zasp-like motif domain-containing protein	UniProtKB: P87498	Vitellogenin-1	Gallus gallus
	434	A0A3P6R924	Zasp-like motif domain-containing protein	UniProtKB: P87498	Vitellogenin-1	Gallus gallus
	435	A0A0M3JDB3	Zf-AD domain-containing protein	GenBank: AAK28533.1	Lipid transfer protein precursor	Corylus avellana
	436	A0A0M3J005	ZM domain-containing protein	GenBank: AAY84564.1	Group 15 allergen protein	(Dermatophagoides pteronyssinus)

## Sheet: Ordenado ID similar
	Nº	ID PROTEIN	NAME PROTEIN	ID SIMILAR ALLERGEN	NAME PROTEIN	ORGANISM
	1	A0A0M3KHA3:	Large ribosomal subunit protein ul24	GenBank: 3288068	Lipid binding protein, partial	(Acarus siro)
	2	A0A0M3K7J2	Uncharacterized protein	GenBank: AAA16792.1	Superoxide dismutase	Hevea brasiliensis
	3	A0A0M3J3W4	Dynactin subunit 1 (inferred by orthology to a human protein)	GenBank: AAA30429.1	Alpha-S1-casein	(Bos taurus)
	4	A0A3P6PGE6	RRM domain-containing protein	GenBank: AAA34290.1	Gliadin	Triticum urartu
	5	A0A0M3J3Y3	Microtubule-associated protein futsch (inferred by orthology to a D. melanogaster protein)	GenBank: AAA34357.1	Peroxisomal membrane protein (PMP20A)	(Candida boidinii)
	6	A0A0M3JBE3	AT21926p (inferred by orthology to a D. melanogaster protein)	GenBank: AAA39768.1	Major urinary protein II	(Mus musculus domesticus)
	7	A0A0M3JRS2	LEM protein 2 (inferred by orthology to a C. elegans protein)	GenBank: AAA49139.1	Vitellogenin	Gallus gallus
	8	A0A0M3JUZ9	Cystatin domain-containing protein	GenBank: AAA49139.1	Vitellogenin	Gallus gallus
	9	A0A0M3JYU1	Adenylyl cyclase-associated protein	GenBank: AAA49139.1	Vitellogenin	Gallus gallus
	10	A0A0M3K6L9	Uncharacterized protein	GenBank: AAA49139.1	Vitellogenin	Gallus gallus
	11	A0A158PPF0	DnaJ homolog subfamily C member 25 (inferred by orthology to a human protein)	GenBank: AAB01374.1	Beta-conglycinin storage protein	Glicine max
	12	A0A0M3JNH6	Transglut_C domain-containing protein	GenBank: AAB22817.1	Peanut agglutinin precursor	Arachis hypogaea
	13	A0A158PN20	Carboxylic ester hydrolase	GenBank: AAB22817.1	Peanut agglutinin precursor	Arachis hypogaea
	14	A0A158PP04	3-methyl-2-oxobutanoate dehydrogenase (2-methylpropanoyl-transferring)	GenBank: AAB35985.1	Major allergen Pha a 5	Phalaris aquatica
	15	A0A0M3KDF0	2-amino-3-ketobutyrate coenzyme A ligase, mitochondrial (inferred by orthology to a human protein)	GenBank: AAB35986.1	Major allergen Pha a 5	Phalaris aquatica
	16	A0A0M3J9V9	Calponin-homology (CH) domain-containing protein	GenBank: AAB35986.1	Major allergen Pha a 5 isoform	(Phalaris aquatica)
	17	A0A0M3JNH3	Apolipoprotein A-I	GenBank: AAB93837.1	ABA-1 allergen, partial	Ascaris lumbricoides
	18	A0A3P6PVZ8	Serpin domain-containing protein	GenBank: AAB93837.1	ABA-1 allergen, partial	Ascaris lumbricoides
	19	A0A0M3JQY7	Golgi apparatus protein 1 homolog (inferred by orthology to a C. elegans protein)	GenBank: AAC47403.1	Nematode polyprotein antigen precursor	Dictyocaulus viviparus
	20	A0A0M3JSU1	non-specific serine/threonine protein kinase	GenBank: AAC47403.1	Nematode polyprotein antigen precursor	Dictyocaulus viviparus
	21	A0A0M3JH35	Protein farnesyltransferase subunit beta	GenBank: AAC47403.1	Nematode polyprotein antigen precursor	(Dictyocaulus vivapurus)
	22	A0A158PN91	Nesprin-1	GenBank: AAC61261.1	Allergen	Aspergillus fumigatus
	23	A0A0M3JPJ6	AT hook motif protein	GenBank: AAC61261.1	Allergen	Aspergillus fumigatus
	24	A0A0M3JPF3	Magnesium-transporting ATPase, P-type 1	GenBank: AAD25926.1	Pen c 1	Penicillium citrinum
	25	A0A0M3JXM1	LD36273p (inferred by orthology to a D. melanogaster protein)	GenBank: AAD25926.1	Pen c 1	Penicillium citrinum
	26	A0A0M3KFP5	T-complex protein 1 subunit alpha	GenBank: AAD25926.1	Pen c 1	Penicillium citrinum
	27	A0A0M3J6P2	Adenylosuccinate synthetase	GenBank: AAD25926.1	Pen c 1	(Penicillium citrinum)
	28	A0A0M3KFP5	T-complex protein 1 subunit alpha	GenBank: AAD25926.1	Pen c 1	(Penicillum citrinum)
	29	A0A0M3K3Z7	MFS domain-containing protein	GenBank: AAD42942.1	15 kDa oleosin	Sesamum indicum
	30	A0A0M3KDQ3	Mitochondrial carrier protein	GenBank: AAD42942.1	15 kDa oleosin	Sesamum indicum
	31	A0A0M3KEN9	Ammonium_transp domain-containing protein	GenBank: AAD42942.1	15 kDa oleosin	Sesamum indicum
	32	A0A3P6PX58	Uncharacterized protein	GenBank: AAD47202.1	Allergen Asp fl 1	Aspergillus flavus
	33	A0A0M3K232	Probable voltage-dependent anion-selective channel (inferred by orthology to a C. elegans protein)	GenBank: AAD47202.1	Allergen Asp fl 1	Aspergillus flavus
	34	A0A0M3KEI5	Dehydrogenase/reductase SDR family member 4	GenBank: AAD47202.1	Allergen Asp fl 1	Aspergillus flavus
	35	A0A3P6PX58	Uncharacterized protein	GenBank: AAD47202.1	Allergen Asp fl 1	Aspergillus flavus
	36	A0A0M3KEI5	Dehydrogenase/reductase SDR family member 4	GenBank: AAD47202.1	Allergen Asp fl 1	Aspergillus flavus
	37	A0A0M3KCZ5	Uncharacterized protein	GenBank: AAD52672.1	98 kDa HDM Allergen	Dermatophagoides farinae
	38	A0A0M3KE55	CX9C domain-containing protein	GenBank: AAD55587.1	Profilin	Arachis hypogaea
	39	A0A0M3K107	Oxidation resistance protein 1	GenBank: AAF23726.1	Allergen Pen n 13	Penicillium chrysogenum
	40	A0A158PP81	Phosphorylase b kinase regulatory subunit	GenBank: AAF23726.1	Allergen Pen n 13	Penicillium chrysogenum
	41	A0A0M3J4X5	Vacuolar protein sorting-associated protein 45	GenBank: AAF23726.1	Allergen pen n 13	Penicillium chrysogenum
	42	A0A0M3J693	Tropomyosin (inferred by orthology to a C. elegans protein)	GenBank: AAF72534.1	Tropomyosin	(Blatella germanica)
	43	A0A0M3JKD1	IF rod domain-containing protein	GenBank: AAF72796.1	Paramyosin	Anisakis simplex
	44	A0A0M3K9P2	Chloride intracellular channel exc-4 (inferred by orthology to a C. elegans protein)	GenBank: AAF72796.1	Paramyosin	Anisakis simplex
	45	A0A3P6NTN9	Myosin tail domain-containing protein	GenBank: AAF72796.1	Paramyosin	Anisakis simplex
	46	A0A158PP35	Paramyosin (inferred by orthology to a C. elegans protein)	GenBank: AAF72796.1	Paramyosin	Anisakis simplex
	47	A0A3P6S783	Myosin tail domain-containing protein	GenBank: AAF72796.1	Paramyosin	Anisakis simplex
	48	A0A3P6PH85	Myosin tail domain-containing protein	GenBank: AAF72796.1	Paramyosin	Anisakis simplex
	49	A0A3P6NTN9	Myosin tail domain-containing protein	GenBank: AAF72796.1	Paramyosin	Anisakis simplex
	50	A0A3P6PGP6	Myosin tail domain-containing protein	GenBank: AAF72796.1	Paramyosin	Anisakis simplex
	51	A0A3P6S783	Myosin tail domain-containing protein	GenBank: AAF72796.1	Paramyosin	Anisakis simplex
	52	A0A0M3J8T0	HOOK domain-containing protein	GenBank: AAF72796.1	Paramyosin	(Anisakis simplex)
	53	A0A0M3JP74	Probable clathrin heavy chain 1 (inferred by orthology to a C. elegans protein)	GenBank: AAF72985.1	Beta-expansin	Orzya sativa
	54	A0A0M3JX96	ML domain-containing protein	GenBank: AAF72987.1	Beta-expansin	Orzya sativa
	55	A0A0M3JDB3	Zf-AD domain-containing protein	GenBank: AAK28533.1	Lipid transfer protein precursor	Corylus avellana
	56	A0A0M3K2U5	Glycerol-3-phosphate dehydrogenase	GenBank: AAK49451.1	Enolase	Aspergillus fumigatus
	57	A0A0M3JMU5	isocitrate dehydrogenase (NADP(+))	GenBank: AAK55116.1	Venom allergen-like protein	Heterodera glycines
	58	A0A0M3IXZ4	40S ribosomal protein S12	GenBank: AAM33784.1	Ribosomal protein S12, partial	(Periplaneta americana)
	59	A0A0M3JWX5	Ras-related protein Rab-11B	GenBank: AAM33785.1	Rab 11, partial	Periplaneta americana
	60	A0A0M3JB81	Transaldolase (inferred by orthology to a human protein)	GenBank: AAM33785.1	Rab11, partial	Periplaneta americana
	61	A0A0M3K5H8	Ras-related protein Rab-11B	GenBank: AAM33785.2	Rab 11, partial	Periplaneta americana
	62	A0A0M3JSW9	BPI1 domain-containing protein	GenBank: AAM33821.1	Alkaline serine protease	Penicillium chrysogenum
	63	A0A0M3K6C4	proteasome endopeptidase complex	GenBank: AAM33821.1	Alkaline serine protease	Penicillium chrysogenum
	64	A0A158PNW2	Cullin-2 (inferred by orthology to a C. elegans protein)	GenBank: AAM33821.1	Alkaline serine protease	Penicillium chrysogenum
	65	A0A0M3IYY5	WD_REPEATS_REGION domain-containing protein	GenBank: AAM33821.1	Alkaline serine protease	Penicillium chrysogenum
	66	A0A0M3KBR2	ADF-H domain-containing protein	GenBank: AAN02510.1	Serine protease	(Dermatophagoides pteronyssinus)
	67	A0A0M3JSD5	arginine kinase	GenBank: AAO15713.1	Allergen Pen m 2	Penaeus monodon
	68	A0A0M3J2S3	Collagen triple helix repeat protein	GenBank: AAQ07455.1	Major pollen allergen Artv1	(synthetic construct)
	69	A0A158PNM0	Col_cuticle_N domain-containing protein	GenBank: AAQ07455.1	Major pollen allergen ArtV1	Synthetic construct
	70	A0A0M3J5V8	Propionyl-CoA carboxylase beta chain, mitochondrial (inferred by orthology to a human protein)	GenBank: AAR89637.1	Nematode polyprotein allergen related	(Caenorhabditis elegans)
	71	A0A0M3JT23	D-Importin 7/RanBP7 (inferred by orthology to a D. melanogaster protein)	GenBank: AAR89638.1	Nematode polyprotein allergen	Caenorhabditis elegans
	72	A0A0M3JGH7	Endonuclease	GenBank: AAT39430.1	Glycinin, partial	Arachis hypogaea
	73	A0A0M3K9M9	Protein lethal(2)essential for life (inferred by orthology to a D. melanogaster protein)	GenBank: AAV28626.1	Bet v I allergen	(Zea mays)
	74	A0A0M3JV66	Uncharacterized protein	GenBank: AAV33460.1	Major allergen Mal d 1, partial	Fragaria x ananassa
	75	A0A0M3JZD5	Uncharacterized protein	GenBank: AAV33460.1	Major allergen Mal d 1, partial	Fragaria x ananassa
	76	A0A3P6NBS7	Thioredoxin domain-containing protein	GenBank: AAX14379.1	Vacuolar serine protease	Cladosporium herbarum
	77	A0A3P6NBS7	Thioredoxin domain-containing protein	GenBank: AAX14379.1	Vacuolar serine protease	(Cladosporium herbarum)
	78	A0A3P6N7K3	Carboxypeptidase	GenBank: AAX18300.1	Major allergen Mal d 1.0601	Malus domestica
	79	A0A0M3JXU8	NADH dehydrogenase [ubiquinone] 1 alpha subcomplex subunit 13	GenBank: AAX34048.1	Der f 5.02 allergen	Dermatophagoides farinae
	80	A0A0M3K865	Calnexin (inferred by orthology to a C. elegans protein)	GenBank: AAX45072.1	Calreticulin	Penicillium chrysogenum
	81	A0A3P6RQA4	Calsequestrin	GenBank: AAX45072.1	Calreticulin	Penicillium chrysogenum
	82	A0A0M3J005	ZM domain-containing protein	GenBank: AAY84564.1	Group 15 allergen protein	(Dermatophagoides pteronyssinus)
	83	A0A0M3JRD2	NAD(P)H-hydrate epimerase	GenBank: AAZ91659.1	Polygalacturonase	Lilium longiflorum
	84	A0A0M3KIF2	Eukaryotic translation initiation factor 4C	GenBank: ABF18125.1	30 kDa salivary gland allergen variant 3	Aedes aegypti
	85	A0A3P6NSL8	Uncharacterized protein	GenBank: ABF18125.1	30 kDa salivary gland allergen variant 3	Aedes aegypti
	86	A0A3P6QI21	Glycine hydroxymethyltransferase	GenBank: ABF21077.1	Icarapin variant 1 precursor	Apis mallifera
	87	A0A0M3IY96	Uncharacterized protein	GenBank: ABG73110.1	Allergen 11S glubulin precursor	Pistacia vera
	88	A0A158PP12	mitogen-activated protein kinase kinase	GenBank: ABH06350.1	Blo t 21 allergen	Blomia tropicalis
	89	A0A0M3J9D1	N-Dimethylarginine dimethylaminohydrolase	GenBank: ABH06352.1	Blo t 5 allergen	(Blomia tropicalis)
	90	A0A0M3JZS2	Transmembrane protein	GenBank: ABL77410.1	UA3-recognized allergen, partial	Anisakis simplex
	91	A0A0M3JQH7	aspartate transaminase	GenBank: ABM60783.1	Pectate lyase, partial	Penicillium citrinum
	92	A0A0M3KAC3	Acetyl-CoA acetyltransferase, mitochondrial (inferred by orthology to a human protein)	GenBank: ABM60783.1	Pectate lyase, Partial	(Penicillium citrinum)
	93	A0A0M3JG75	T-complex protein 1 subunit eta	GenBank: ABP35603.1	Bla g 2 allergen variant	Blatella germanica
	94	A0A0M3JRF0	Serine/threonine-protein phosphatase	GenBank: ABQ59329.1	Vacuolar serine protease, partial	Cladosporium cladosporioides
	95	A0A0M3K5M3	Serine hydroxymethyltransferase	GenBank: ABQ59329.1	Vacuolar serine protease, partial	Cladosporium cladosporioides
	96	A0A0M3JAJ1	Protein quiver	GenBank: ABU42022.1	11S globulin	Pistacia vera
	97	A0A0M3IYN1	Vitellogenin domain-containing protein	GenBank: ABU42022.1	11S globulin	Pistacia vera
	98	A0A0M3IYN1	Vitellogenin domain-containing protein	GenBank: ABU42022.1	11S globulin	Pistacia vera
	99	A0A0M3JTY6	Uncharacterized protein	GenBank: ABU97480.1	Allergen Tyr p 13	Tyrophagus putrescentiae
	100	A0A3P6S6R5	Ig-like domain-containing protein	GenBank: ABU97480.1	Allergen Tyr p 13	Tyrophagus putrescentiae
	101	A0A3P6RZR9	Uncharacterized protein	GenBank: ABW34946.1	Hevein	Hevea brasiliensis
	102	A0A0M3JS04	Eukaryotic translation initiation factor 3 subunit I	GenBank: ACD65081.1	Eucaryotic translation initiation factor	Forcipomyia taiwana
	103	A0A0M3JH15	Heat shock protein 70	GenBank: ACF19589.1	Subtilisin-like serine protease	Curvularia lunata
	104	A0A0M3JD61	Methylmalonyl-CoA epimerase, mitochondrial (inferred by orthology to a human protein)	GenBank: ACF19589.1	Subtilisin-like serine protease	(Curvularia lunata)
	105	A0A0M3J781	E1 domain-containing protein	GenBank: ACG59280.1	Major allergen beta-lactoglobulin	(Bos taurus)
	106	A0A0M3KKP3	Endonuclease	GenBank: ADM18345.1	Putative Tab y 1 allergen	Tabanus yao
	107	A0A3P6Q9M0	Uncharacterized protein	GenBank: ADR82196.1	Hevamine, partial	Hevea brasiliensis
	108	A0A0M3JWH3	protein-synthesizing GTPase	GenBank: BAA05540.1	Prepro AprM	Bacillus sp
	109	A0A3P6NFJ0	Malic enzyme NAD-binding domain-containing protein	GenBank: BAA13604.1	Cr16	Daucus carota
	110	A0A3P6SZI0	PH domain-containing protein	GenBank: BAA24056.1	SART-1	Homo sapiens
	111	A0A0M3IYV2	Large ribosomal subunit protein uL22	GenBank: BAA24056.1	SART-1 Homo sapiens	Homo sapiens
	112	A0A0M3K4Z1	1-acyl-sn-glycerol-3-phosphate acyltransferase	GenBank: BAB71741.1	Glyoxalase I	Oryza sativa
	113	A0A3P6NUV5	Uncharacterized protein	GenBank: BAC15616.1	Thaumatin-like protein	Cryptomeria japonica
	114	A0A3P6NYU2	Amidinotransferase	GenBank: BAC20657.1	Allergen RA 16	(Orzya sativa japonica group)
	115	A0A3P6NYU2	Amidinotransferase OS=Anisakis simplex	GenBank: BAC20657.1	Allergen RA16	(Orzya sativa japonica group)
	116	A0A0M3JQC7	NADH-quinone oxidoreductase subunit B	GenBank: BAC76688.1	27 K protein, partial	Triticum aestivum
	117	A0A0M3KJW0	DUF4057 domain-containing protein	GenBank: BAD88796.1	Major allergen	Styela plicata
	118	A0A0M3KIZ1	Troponin T, skeletal muscle (inferred by orthology to a D. melanogaster protein)	GenBank: BAF47264.1	Tropomyosin fast isoform	Pandalus eous
	119	A0A3P6RUB2	SXP/RAL-2 family protein Ani s 5-like cation-binding domain-containing protein	GenBank: BAF75707.1	SXP/RAL-2 family protein 2 isoform 5	Anisakis simplex
	120	A0A3P6NSE0	Myosin tail domain-containing protein	GenBank: BAH10148.1	Tropomyosin	Haliotis discus discus
	121	A0A0M3KAL7	Tropomyosin	GenBank: BAH10150.1	Tropomyosin	Neptunea polycostata
	122	A0A3P6NHU0	CoA carboxyltransferase C-terminal domain-containing protein	GenBank: CAA04827.1	Pollen allergen, Betv1, partial	(Betula pendula)
	123	A0A3P6NHU0	CoA carboxyltransferase C-terminal domain-containing protein	GenBank: CAA04827.1	Poller allergen Betv1	Betula pendula
	124	A0A0M3JT28	Large ribosomal subunit protein eL30	GenBank: CAA07241.1	Lipid binding protein	Acarus siro
	125	A0A3P6TQG9	Uncharacterized protein	GenBank: CAA09887.4	Allergen	Malassezia sympodialis
	126	A0A0M3JX51	Probable selenide, water dikinase (inferred by orthology to a C. elegans protein)	GenBank: CAA12162.1	IgE-Binding protein, partial	Aspergillus fumigatus
	127	A0A0M3JZA0	ADP-ribosylhydrolase ARH3	GenBank: CAA12162.1	IgE-Binding protein, partial	Aspergillus fumigatus
	128	A0A0M3K0N6	Dolichyl-diphosphooligosaccharide--protein glycosyltransferase subunit 1	GenBank: CAA12162.1	IgE-Binding protein, partial	Aspergillus fumigatus
	129	A0A158PPN0	Filamin-B (inferred by orthology to a human protein)	GenBank: CAA12162.1	IgE-binding protein, partial	Aspergillus fumigatus
	130	A0A3P6PJJ5	Ig-like domain-containing protein	GenBank: CAA12162.1	IgE-binding protein, partial	Aspergillus fumigatus
	131	A0A0M3JGH3	Uncharacterized protein	GenBank: CAA31395.2	High molecular weight glutenin subunit 5	Triticum aestivum
	132	A0A0M3JSC0	LAM_G_DOMAIN domain-containing protein	GenBank: CAA31942.1	Vitellogenin	Gallus gallus
	133	A0A0M3JU32	Laminin-like protein epi-1 (inferred by orthology to a C. elegans protein)	GenBank: CAA31942.1	Vitellogenin	Gallus gallus
	134	A0A0M3JZH0	40S ribosomal protein S2 (inferred by orthology to a C. elegans protein)	GenBank: CAA31942.1	Vitellogenin	Gallus gallus
	135	A0A0M3IZ89	Basement membrane proteoglycan (inferred by orthology to a C. elegans protein)	GenBank: CAA31942.1	Vitellogenin	(Gallus gallus)
	136	A0A0M3J888	Lipoprotein	GenBank: CAA42516.1	Alpha-S1-casein	(Bos taurus)
	137	A0A3P6NQY4	Uncharacterized protein	GenBank: CAA42677.1	Putative cysteine protease, partial	Euroglyphus maynei
	138	A0A0M3KG74	SAM50-like protein gop-3 (inferred by orthology to a C. elegans protein)	GenBank: CAA43636.1	Pathogenesis-related protein 2	Phaseolus vulgaris
	139	A0A3P6SGI0	LIM zinc-binding domain-containing protein	GenBank: CAA44344.1	Fel d I chain 1 precursor	Felis catus
	140	A0A0M3JN78	Putative ATPase (inferred by orthology to a S. mansoni protein)	GenBank: CAA45777.1	Trypsin inhibitor subtype A	Glycine max
	141	A0A0M3J2R0	Histidine acid phosphatase	GenBank: CAA52194.1	Preproalbumin	(Equus caballus)
	142	A0A0M3IYV1	NAC-A/B domain-containing protein	GenBank: CAA56869.1	Nascent polypeptide associated complex alpha subunit	Homo sapiens
	143	A0A0M3J0V8	NAC-A/B domain-containing protein	GenBank: CAA56869.1	Nascent polypeptide associated complex alpha subunit	Homo sapiens
	144	A0A0M3J049	BppU_N domain-containing protein	GenBank: CAA56869.1	Nascent polypeptide associated complex alpha subunit	Homo sapiens
	145	A0A3P6PCW8	Tr-type G domain-containing protein	GenBank: CAA58999.1	Protein disulfide isomerase	Alternaria alternata
	146	A0A0M3JH42	NADH-cytochrome b5 reductase	GenBank: CAA59419.1	Aspergillopepsin	Aspergillus fumigatus
	147	A0A0M3J081	Ig-like domain-containing protein	GenBank: CAA59468.1	Cyclophilin	(Catharanathus roseus)
	148	A0A0M3KE78	Ig-like domain-containing protein	GenBank: CAA59468.1	Cyclophilin	(Catharanthus roseus)
	149	A0A0M3K2K5	Phage protein	GenBank: CAA62012.1	BCL7B	Homo sapiens
	150	A0A0M3JRK5	Ubiquitin carboxyl-terminal hydrolase 7	GenBank: CAA74694.1	IgE autoantigen, partial	Homo sapiens
	151	A0A0M3IYB7	Protein mago nashi homolog (inferred by orthology to a C. elegans protein)	GenBank: CAA74694.1	IgE autoantigen, Partial	[Homo sapiens]
	152	A0A0M3K0Z8	Myosin N-terminal SH3-like domain-containing protein	GenBank: CAA85732.1	Mouse IgG1 Heavy chain, partial	Mus musculus
	153	A0A0M3J1B3	Amidinotransferase	GenBank: CAA96547.1	Major allergen Bet v 1	(Betula pendula)
	154	A0A158PMS6	Proline dehydrogenase	GenBank: CAA96549.1	Major allergen Cor a 1	Corylus avellana
	155	A0A0M3J0Y5	Phosphomannomutase	GenBank: CAB02208.1	Pollen allergen Car b 1	(Carnipus betulus)
	156	A0A0M3IXZ4	Apolipoprotein lipid transfer particle (inferred by orthology to a D. melanogaster protein)	GenBank: CAB80341.1	Minor allergen	[Arabidopsis thaliana]
	157	A0A0M3JIE8	TPR_REGION domain-containing protein	GenBank: CAC84590.2	Topomyosin	Lepisma saccharinum
	158	A0A0M3J7F3	Galectin	GenBank: CAD20407.1	Unnamed protein, partial	(Dactylis glomerata)
	159	A0A0M3JKK4	FAD_binding_3 domain-containing protein	GenBank: CAD23612.1	Tri m 2 allergen, partial	Trichopyton benhamiae
	160	A0A0M3KCW0	40S ribosomal protein S27 (inferred by orthology to a C. elegans protein)	GenBank: CAD38376.1	Unnamed protein	Dermatophagoides pteronyssinus
	161	A0A0M3JBZ4	Domain of unknown function DB domain-containing protein	GenBank: CAG26895.1	Arg r 1 precursor	(Argas reflexus)
	162	A0A0M3J1H9	DUF3237 family protein	GenBank: CAI43283.4	Mala s 12 allergen precursor	(Malassezia sympodialis)
	163	A0A0M3JBE7	SRCR domain-containing protein	GenBank: CAI84642.1	Alpha-amylase inhibitor 0,19 partial	(Triticum aestivum)
	164	A0A0M3JDX4	Cystatin	GenBank: CAK50389.1	Ani s 4 allergen	Anisakis simplex
	165	A0A0M3JDV7	Collagen triple helix repeat protein	GenBank: CBJ24286.1	Ragweed homologue of Art v 1 precursor	Ambrosia artemisiifolia
	166	A0A0M3KD39	Collagen	GenBank: CBJ24286.1	Ragweed homologue of art v1 precursor	(Ambrosia artemisiifolia)
	167	A0A0M3JDV7	Collagen triple helix repeat protein	GenBank: CBJ24286.1	Ragweed homologue of art v1 precursor	(Ambrosia artemisiifolia)
	168	A0A0M3K903	Glycylpeptide N-tetradecanoyltransferase	GenBank: EAL85811.1	Allergen Asp F3	Aspergillus fumigatus
	169	A0A3P6NQR8	Alpha-D-phosphohexomutase alpha/beta/alpha domain-containing protein	GenBank: EAL85811.1	Allergen Asp F3	Aspergillus fumigatus
	170	A0A0M3JME7	Ig-like domain-containing protein	NCBI Reference Sequence: NP_199400.1	Ole e I (main olive allergen)-like protein	(arabidopsis thaliana)
	171	A0A0M3JBD1	Collagen alpha-1(I) chain-like	NCBI Reference Sequence: NP_776945.1	Collagen alpha-2 (I) chain precursor	(Bos taurus)
	172	A0A158PN13	Collagen alpha-2(IV) chain (inferred by orthology to a C. elegans protein)	NCBI Reference Sequence: NP_776945.1	Collagen alpha-2 chain precursor	Bos taurus
	173	A0A0M3KBA2	Carboxylic ester hydrolase	NCBI Reference Sequence: XP_381522.1	Major allergen Alt a 11	Fusarium graminearum PH-1
	174	A0A0M3J6W6	Probable tRNA pseudouridine synthase 2 (inferred by orthology to a human protein)	PDB: 1F2K_A	Chain A, Profilin II	(Acanthamoeba castellani)
	175	A0A3P6P3C9	Uncharacterized protein	PDB: 1N10_A	Chain A, pollen allergen Phl p 1	Phleum pratense
	176	A0A0M3KGD2	GDNF domain-containing protein	PRF: 2209273A	Zm13	Zea mays
	177	A0A0M3KEW5	40S ribosomal protein	UniProtKB: A0A1S3THR8	Phytohormone-binding protein CSBP	(Vigna radiata var. Radiata - Mung bean)
	178	A0A0M3JSH7	Proteasome subunit alpha type-3	UniProtKB: A1IKL2	SXP/RAL-2 family protein Ani s 5	Anisakis simplex
	179	A0A3P6PEM0	NIDO domain-containing protein	UniProtKB: A1KXI1	Trypsin Blo t 3	(Blomia tropicalis)
	180	A0A0M3JDS2	Cytochrome b-c1 complex subunit Rieske, mitochondrial	UniProtKB: A8B8F3	Group 21 allergen	Dermatophagoides farinae
	181	A0A0M3JTA3	Ras-related protein Rab-10	UniProtKB: A8B8G4	Group 21 allergen	Dermatophagoides farinae
	182	A0A0M3JA40	Probable V-type proton ATPase subunit H 2 (inferred by orthology to a C. elegans protein)	UniProtKB: A8B8G7	Group 21 allergen	(Dermatophagoides farinae)
	183	A0A3P6PAA9	acetate--CoA ligase	UniProtKB: B0XRV0	Dipeptidyl-peptidase 5	Aspergillus fumigatus
	184	A0A3P6PAA9	acetate--CoA ligase	UniProtKB: B0XRV0	Dipeptidyl-peptidase 5	Aspergillus fumigatus
	185	A0A0M3JIQ9	Ornithine aminotransferase	UniProtKB: B0XZV8	Lysophospholipase 3	Aspergillus fumigatus
	186	A0A0M3JUZ5	Immunoglobulin I-set domain protein	UniProtKB: B0Y8H9	1,3-beta-glucanosyltransferase gel2	Aspergillus fumigatus
	187	A0A0M3J9Y4	Probable citrate synthase, mitochondrial (inferred by orthology to a C. elegans protein)	UniProtKB: B2D0J4	Venom dipeptidyl peptidase 4	(Apis mellifera)
	188	A0A0M3K8A7	Beta-lactamase-like protein 2 homolog (inferred by orthology to a C. elegans protein)	UniProtKB: B3A0N5	Apyrase	Tabanus yao
	189	A0A3P6RJH9	Uncharacterized protein	UniProtKB: D4ARB1	Probable dipeptidyl-peptidase 5	Arthroderma benhamie
	190	A0A0M3K875	Cat eye syndrome critical region protein 5 (inferred by orthology to a human protein)	UniProtKB: E1U332	Isoflavone reductase-like protein	Olea europaea
	191	A0A0M3JS01	Fructose-2,6-bisphosphatase	UniProtKB: G1U9S2	Albumin	Oryoctolagus cuniculus
	192	A0A0M3JK61	Cofactor-independent phosphoglycerate mutase (inferred by orthology to a C. elegans protein)	UniProtKB: O00089	Exo-1,4-beta-xylosidase xlnD	Aspergillus niger
	193	A0A158PPN2	phosphatidylinositol-3-phosphatase	UniProtKB: O04298	Major allergen Dau c 1	Daucus carota
	194	A0A0M3J648	2-oxoisovalerate dehydrogenase subunit alpha	UniProtKB: O13437	Formate dehydrogenase	Candida boidinii
	195	A0A0M3J289	Myosin motor domain-containing protein	UniProtKB: O13437	Formate dehydrogenase (Candida boidinii)	(Candida boidinii)
	196	A0A3P6PGT7	Uncharacterized protein	UniProtKB: O22317	Glucan endo-1,3-beta-glucosidae	Musa acuminata
	197	A0A3P6PS25	Uncharacterized protein	UniProtKB: O42799	Alergen Asp f 7	Aspergillus fumigatus
	198	A0A0M3JAP4	Uncharacterized protein	UniProtKB: O46206	ABA-1 allergen	(Ascaris lumbricoides)
	199	A0A0M3JTT6	FABP domain-containing protein	UniProtKB: O46209	ABA-1 allergen	Ascaris lumbricoides
	200	A0A0M3JRF7	Putative thiosulfate sulfurtransferase (inferred by orthology to a C. elegans protein)	UniProtKB: O65811	Patatin	Hevea brasiliensis
	201	A0A0M3K215	Histidine triad nucleotide-binding protein 1 (inferred by orthology to a C. elegans protein)	UniProtKB: O65811	Patatin	Hevea brasiliensis
	202	A0A3P6NXP2	Calponin-homology (CH) domain-containing protein	UniProtKB: O73860	Ovalbumin	Meleagris gallopavo
	203	A0A3P6NXP2	Calponin-homology (CH) domain-containing protein	UniProtKB: O73860	Ovalbumin	Meleagris gallopavo
	204	A0A0M3JS20	Guanine nucleotide-binding protein alpha-7 subunit (inferred by orthology to a C. elegans protein)	UniProtKB: O75475	PC4 and SFRS1-interacting protein	Homo sapiens
	205	A0A0M3JY00	SH3 domain-containing protein	UniProtKB: O75475	PC4 and SFRS1-interacting protein	Homo sapiens
	206	A0A0M3KIJ2	ADH_zinc_N domain-containing protein	UniProtKB: P00776	Streptogrisin-A	Streptomyces griseus
	207	A0A0M3JR90	Ig-like domain-containing protein	UniProtKB: P00777	Streptogrisin-B	Streptomyces griseus
	208	A0A0M3K222	Inosine-5'-monophosphate dehydrogenase (inferred by orthology to a C. elegans protein)	UniProtKB: P00777	Streptogrisin-B	Streptomyces griseus
	209	A0A0M3K4P8	Heat shock protein 75 kDa, mitochondrial (inferred by orthology to a human protein)	UniProtKB: P00777	Streptogrisin-B	Streptomyces griseus
	210	A0A0M3K5J2	Large ribosomal subunit protein eL6	UniProtKB: P00777	Streptogrisin-B	Streptomyces griseus
	211	A0A0M3K8I9	Properdin (inferred by orthology to a human protein)	UniProtKB: P00777	Streptogrisin-B	Streptomyces griseus
	212	A0A0M3KA25	molybdopterin molybdotransferase	UniProtKB: P00777	Streptogrisin-B	Streptomyces griseus
	213	A0A3P6RRU5	Uncharacterized protein	UniProtKB: P00777	Streptogrisin-B	Streptomyces griseus
	214	A0A3P6TH92	Ig-like domain-containing protein	UniProtKB: P00777	Streptogrisin-B	Streptomyces griseus
	215	A0A3P6TH92	Ig-like domain-containing protein	UniProtKB: P00777	Streptogrisin-B	Streptomyces griseus
	216	A0A0M3JH65	dihydrolipoyl dehydrogenase	UniProtKB: P00777	Streptogrisin-B	(Streptomyces griseus)
	217	A0A0M3J539	PDZ domain-containing protein	UniProtKB: P00777	Streptogrisin-B	(Streptomyces griseus)
	218	A0A0M3K3W5	40S ribosomal protein S14 (inferred by orthology to a C. elegans protein)	UniProtKB: P00780	Subtilisin Carlsberg	Bacillus licheniformis
	219	A0A3P6S270	thioredoxin-disulfide reductase	UniProtKB: P00780	Subtilisin Carlsberg	Bacillus licheniformis
	220	A0A3P6S270	thioredoxin-disulfide reductase	UniProtKB: P00780	Subtilisin Carlsberg	Bacillus licheniformis
	221	A0A158PMX0	UDP-N-acetylglucosamine 4-epimerase	UniProtKB: P00805	L-asparaginase 2	Escherichia coli
	222	A0A0M3K5X6	purine-nucleoside phosphorylase	UniProtKB: P02226	Globin CTT-VIIA	Chironomus thummi thummi
	223	A0A0M3JH45	Transposase	UniProtKB: P02672	Fibrinogen alpha chain	Bos taurus
	224	A0A3P6PEI7	FERM domain-containing protein	UniProtKB: P02672	Fibrinogen alpha chain	Bos taurus
	225	A0A3P6PZ03	Uncharacterized protein	UniProtKB: P02853	Phaseolin, beta type	Phaseolus vulgaris
	226	A0A3P6PZ03	Uncharacterized protein	UniProtKB: P02853	Phaseolin, beta-type	Phaseolus vulgaris
	227	A0A158PNK3	Probable phosphoserine aminotransferase (inferred by orthology to a C. elegans protein)	UniProtKB: P04062	Lysosomal acid glucosylceramidase	Homo sapiens
	228	A0A0M3JYA3	Troponin I 4 (inferred by orthology to a C. elegans protein)	UniProtKB: P05547	Troponin I	Astacus leptodactylus
	229	A0A0M3K3F2	AMPK1_CBM domain-containing protein	UniProtKB: P05547	Troponin I	Astacus leptodactylus
	230	A0A0M3KGL9	PH domain-containing protein	UniProtKB: P05547	Troponin I	Astacus leptodactylus
	231	A0A0M3K5S1	Alpha-galactosidase	UniProtKB: P06280	Alpha-galactosidase A	Homo sapiens
	232	A0A3P6PAI7	Uncharacterized protein	UniProtKB: P06753	Tropomyosin alpha-3 chain	Homo sapiens
	233	A0A3P6TIT7:	3-hydroxyacyl-CoA dehydrogenase NAD binding domain-containing protein	UniProtKB: P06873	Proteinase K	(Parengyodontium album)
	234	A0A0M3K093	Maleylacetoacetate isomerase (inferred by orthology to a human protein)	UniProtKB: P07202	Thyroid peroxidase	Homo sapiens
	235	A0A0M3K8Q6	40S ribosomal protein S3	UniProtKB: P08835	Albumin	Sus scrofa
	236	A0A0M3K8Q6	40S ribosomal protein S3	UniProtKB: P08835	Albumin	Sus scrofa
	237	A0A0M3K8Q6	40S ribosomal protein S3	UniProtKB: P08835	Albumin	Sus scrofa
	238	A0A0M3J2R4	Ig-like domain-containing protein	UniProtKB: P09582	Arginine esterase	(Canis lupus familiaris)
	239	A0A0M3JKK1	Ovule protein	UniProtKB: P09919	Granulocyte colony-stimulating factor	Homo sapiens
	240	A0A0M3J7M0	UCR_TM domain-containing protein	UniProtKB: P09989	Ribosome inactivating protein alpha-trichosanthin	(Trichosanthes kirilowii)
	241	A0A3P6PH20	Uncharacterized protein	UniProtKB: P0A0L2	Enterotoxin tipo A	(Staphylococcus aureus)
	242	A0A0M3J2K8	Serine protease K12H4.7	UniProtKB: P0A370	Pesticidal crystal protein Cry1Ab	(Bacillus Thuringiensis subsp. kurstaki)
	243	A0A0M3JRV0	Four and a half LIM domains protein 2	UniProtKB: P0CH87	Phospholipase A1	Vespa crabro
	244	A0A0M3K9Z2	NtCtMGAM_N domain-containing protein	UniProtKB: P10253	Lysosomal alpha-glucosidase	Homo sapiens
	245	A0A0M3JSC9	Glycogen [starch] synthase	UniProtKB: P12549	Globin CTT-VIIB-6	Chironomus thummi thummi
	246	A0A0M3JGT6	Helicase ATP-binding domain-containing protein	UniProtKB: P13613	Beta-lactoglobulin-1	Equus asinus
	247	A0A0M3JGT6	Helicase ATP-binding domain-containing protein	UniProtKB: P13613	Beta-lactoglobulina-1	Equus asinus
	248	A0A3P6NLP9	Gelsolin-like domain-containing protein	UniProtKB: P14280	Pectinecterase 1	Solanum lycopersicum
	249	A0A0M3KF20	BcDNA.LD34343 (inferred by orthology to a D. melanogaster protein)	UniProtKB: P14804	Glucoamylase	Neurospora crassa
	250	A0A0M3JFF3	isocitrate dehydrogenase (NADP(+))	UniProtKB: P15003	Suberization-associated anionic peroxidase 1	Solanum Lycopersicum
	251	A0A3P6NUI9	Uncharacterized protein	UniProtKB: P15848	Arylsulfatase B	Homo sapiens
	252	A0A0M3JT87	Dolichyl-diphosphooligosaccharide--protein glycosyltransferase 48 kDa subunit	UniProtKB: P17783	Malate dehydrogenase	Citrullus lanatus
	253	A0A0M3J5G4	Malate dehydrogenase, cytoplasmic	UniProtKB: P17783	Malate dehydrogenase mitochondrial	(Citrullus lanatus) (Watermelon)
	254	A0A158PMT2	Methylmalonyl-CoA epimerase, mitochondrial (inferred by orthology to a human protein)	UniProtKB: P17783	Malate dehydrogenase, mitochondrial	Citrillus lanatus
	255	A0A0M3K8Y4	Mitochondrial-processing peptidase subunit alpha (inferred by orthology to a human protein)	UniProtKB: P19531	Maltogenic alpha-amylase	Geobacillus stearotermophilus
	256	A0A3P6P8N4	SOCS box domain-containing protein	UniProtKB: P19614	Type-3 ice-structiring protein HPLC 12	Zoarces americanus
	257	A0A3P6NJM4	Ig-like domain-containing protein	UniProtKB: P26213	Endopolygalacturonase I	Aspergillus niger
	258	A0A0M3JF85	Estradiol 17-beta-dehydrogenase	UniProtKB: P28296	Alkaline protease 1	Aspergillus fumigatus
	259	A0A0M3JTD5	Inositol-1-monophosphatase	UniProtKB: P28296	Alkaline protease 1	Aspergillus fumigatus
	260	A0A0M3J2Q2	Properdin (inferred by orthology to a human protein)	UniProtKB: P28510	Hirudin-3B	(Hirudo medicinalis)
	261	A0A3P6P5A7	Peptidase M28 domain-containing protein	UniProtKB: P35787	Venom allergen 5	Vespula vidua
	262	A0A0M3KA34	lactoylglutathione lyase	UniProtKB: P37837	Transaldolase	Homo sapiens
	263	A0A0M3KAE3	Transaldolase	UniProtKB: P37837	Transaldolase	Homo sapiens
	264	A0A3P6R892	GDP-mannose 4,6-dehydratase	UniProtKB: P37837	Transaldolase	Homo sapiens
	265	A0A3P6T3S9	Calponin-homology (CH) domain-containing protein	UniProtKB: P38948	Major pollen allergen Aln g 1	Alnus glutinosa
	266	A0A0M3KDV1	Heat shock protein 70	UniProtKB: P40918	Heat shock 70 kDa protein	Davidella tassiana
	267	A0A0M3KDV1	Heat shock protein 70	UniProtKB: P40918	Heat shock 70 kDa protein	(Davidiella tassiana)
	268	A0A0M3K5J0	Estradiol 17-beta-dehydrogenase 8 (inferred by orthology to a human protein)	UniProtKB: P41362	Alkaline protease	Shouchella clausii
	269	A0A3P6SZX2	Fe2OG dioxygenase domain-containing protein	UniProtKB: P43216	Major pollen allergen Hol l 1	Holcus lanatus
	270	A0A3P6QT08	Phosphoglycerate kinase	UniProtKB: P46273	Phosphoglycerate kinase	Candida albicans
	271	A0A0M3JEJ4	GST C-terminal domain-containing protein	UniProtKB: P46436	Glutathione S transferase 1	Ascaris suum (pig roundworm)
	272	A0A0M3J5J0	Glutathione S-transferase	UniProtKB: P46436	Glutathione S-transferase 1	(Ascaris suum)
	273	A0A3P6P1H6	Uncharacterized protein	UniProtKB: P51541	Arginine kinase	Limulus polyphemus
	274	A0A0M3JNM8	Carboxylic ester hydrolase	UniProtKB: P52779	Protein LIR18B	Lupinus luteus
	275	A0A3P6QLW0	phosphopyruvate hydratase	UniProtKB: P56680	Endoglucanase 1	Humicola insolens
	276	A0A0M3KE98	Calpain clp-1 (inferred by orthology to a C. elegans protein)	UniProtKB: P67875	Ribonuclease mitogillin	(Aspergillus fumigatus)
	277	A0A0M3JF28	Ubiquitin fusion degradation protein 1 homolog (inferred by orthology to a C. elegans protein)	UniProtKB: P69327	Glucoamylase	Aspergillus awamori
	278	A0A0M3JRB7	Mitochondrial import receptor subunit TOM40 homolog (inferred by orthology to a C. elegans protein)	UniProtKB: P69327	Glucoamylase	Aspergillus awamori
	279	A0A0M3JTU1	Choline dehydrogenase, mitochondrial (inferred by orthology to a human protein)	UniProtKB: P69327	Glucoamylase	Aspergillus awamori
	280	A0A0M3K7C7	Histone H4	UniProtKB: P69327	Glucoamylase	Aspergillus awamori
	281	A0A0M3KFJ4	proteasome endopeptidase complex	UniProtKB: P69327	Glucoamylase	Aspergillus awamori
	282	A0A0M3KGU2	DAO domain-containing protein	UniProtKB: P69327	Glucoamylase	Aspergillus awamori
	283	A0A3P6QLW6	Pyruvate dehydrogenase E1 component subunit alpha	UniProtKB: P69327	Glucoamylase	Aspergillus awamori
	284	A0A0M3J9L9	28S ribosomal protein S11, mitochondrial (inferred by orthology to a human protein)	UniProtKB: P69327	Glucoamylase	(Aspergillus awamori)
	285	A0A0M3JBP4	Dolichyl-diphosphooligosaccharide--protein glycosyltransferase subunit 2	UniProtKB: P69327	Glucoamylase	Aspergillus awamori
	286	A0A0M3K7C7	Histone H4	UniProtKB: P69327	Glucoamylase	(Aspergillus awamori)
	287	A0A0M3J168	PKS_AT domain-containing protein	UniProtKB: P80703	Apolipophorin-3	Galleria mallonella
	288	A0A3P6SXG4	Uncharacterized protein	UniProtKB: P80703	Apolipophorin-3	(Galleria mallonella)
	289	A0A0M3JTU5	40S ribosomal protein S2 (inferred by orthology to a C. elegans protein)	UniProtKB: P87498	Vitellogenin	Gallus gallus
	290	A0A0M3JZL1	proteasome endopeptidase complex	UniProtKB: P87498	Vitellogenin	Gallus gallus
	291	A0A0M3K8N1	PDZ domain-containing protein	UniProtKB: P87498	Vitellogenin	(Gallus gallus)
	292	A0A3P6RES2	receptor protein-tyrosine kinase	UniProtKB: P87498	Vitellogenin-1	Gallus gallus
	293	A0A0M3K2K1	Large ribosomal subunit protein uL2	UniProtKB: P87498	Vitellogenin-1	Gallus gallus
	294	A0A3P6R924	Zasp-like motif domain-containing protein	UniProtKB: P87498	Vitellogenin-1	Gallus gallus
	295	A0A0M3K7V7	SH2 domain-containing protein	UniProtKB: P87498	Vitellogenin-1	Gallus gallus
	296	A0A0M3KD66	Uncharacterized protein	UniProtKB: P87498	Vitellogenin-1	Gallus gallus
	297	A0A0M3KH33	Uncharacterized protein	UniProtKB: P87498	Vitellogenin-1	Gallus gallus
	298	A0A158PP38	Lethal (2) 01289 (inferred by orthology to a D. melanogaster protein)	UniProtKB: P87498	Vitellogenin-1	Gallus gallus
	299	A0A158PPR3	Transthyretin-like family protein	UniProtKB: P87498	Vitellogenin-1	Gallus gallus
	300	A0A0M3K2K1	Large ribosomal subunit protein uL2	UniProtKB: P87498	Vitellogenin-1	Gallus gallus
	301	A0A3P6QK39	Uncharacterized protein	UniProtKB: P87498	Vitellogenin-1	Gallus gallus
	302	A0A3P6R924	Zasp-like motif domain-containing protein	UniProtKB: P87498	Vitellogenin-1	Gallus gallus
	303	A0A3P6RF88	Protein kinase C-like 3	UniProtKB: P87498	Vitellogenin-1	Gallus gallus
	304	A0A3P6S7H2	RRM domain-containing protein	UniProtKB: P87498	Vitellogenin-1	Gallus gallus
	305	A0A0M3K8N1	PDZ domain-containing protein	UniProtKB: P87498	Vitellogenin-1	(Gallus gallus) (Chicken)
	306	A0A0M3J7H4	Major capsid protein	UniProtKB: P87498	Vitelogenin 1	Gallus gallus)
	307	A0A0M3J1U3	Ig-like domain-containing protein	UniProtKB: Q00002	Protein disulfide-isomerase	Alternaria alternata
	308	A0A0M3KBQ3	Estradiol 17-beta-dehydrogenase 8 (inferred by orthology to a human protein)	UniProtKB: Q00002	Protein disulfide-isomerase	Alternaria alternata
	309	A0A0M3K1E8	arginine kinase	UniProtKB: Q004B5	Arginine kinase Lit v 2.0101	Panaeus vannamei
	310	A0A0M3J7M6	Uncharacterized protein	UniProtKB: Q03872	High molecular weight glutenin subunit 1Ax1	Triticum aestivum
	311	A0A0M3JAA8	Btz domain-containing protein	UniProtKB: Q03872	High molecular weigth glutenin subunit 1Ax1	Triticum aestivum
	312	A0A0M3J8R5	26S proteasome regulatory subunit 8	UniProtKB: Q06930	ABA-responsive protein ABR18	Pisum sativum (Garden pea) (Lathyrus oleraceus)
	313	A0A0M3J8R5	A0A0M3J8R5	UniProtKB: Q06930	ABA-responsive protein ABR18	Pisum sativum
	314	A0A0M3JXB3	Aminotransferase class V domain-containing protein	UniProtKB: Q12567	Aspergillopepsin-1	Aspergillus phoenicis
	315	A0A158PPJ9	Actin-interacting protein 1 (inferred by orthology to a D. melanogaster protein)	UniProtKB: Q12567	Aspergillopepsin-1	Aspergillus phoenicis
	316	A0A0M3JSY5	Laminin subunit beta-1 (inferred by orthology to a D. melanogaster protein)	UniProtKB: Q13753	Laminin subunit gamma-2	Homo sapiens
	317	A0A0M3K6Z5	Basement membrane proteoglycan (inferred by orthology to a C. elegans protein)	UniProtKB: Q13753	Laminin subunit gamma-2	Homo sapiens
	318	A0A0M3KB73	Putative laminin gamma-1 chain (inferred by orthology to a S. mansoni protein)	UniProtKB: Q13753	Laminin subunit gamma-2	Homo sapiens
	319	A0A3P6P0X1	Myosin tail domain-containing protein	UniProtKB: Q1HPQ0	Tropomyosin-2	Bombyx mori
	320	A0A0M3JBT3	Clathrin heavy chain	UniProtKB: Q1M2N1	Type 2 allergen lep d 5.02	Lepidoglyphus destructor)
	321	A0A0M3K438	ACAS_N domain-containing protein	UniProtKB: Q1M2N3	Type 2 allergen Lep d 2.039	Lepidoglyphus destructor
	322	A0A0M3JDU9	Ribosomal_S27 domain-containing protein	UniProtKB: Q1M2P5	Calycin super	Dermatophagoides farinae
	323	A0A3P6PWS3	Uncharacterized protein	UniProtkb: Q2L7C5	Mite allergen Dep p 21.0101	Dermatophagoides pteronyssinus
	324	A0A0M3K336	Large ribosomal subunit protein eL22	UniProtKB: Q39846	Seed biotin-containing protein SBP65	Glycine max
	325	A0A0M3KB74	long-chain-fatty-acid--CoA ligase	UniProtKB: Q39846	Seed biotin-containing protein SBP65	Glycine max
	326	A0A0M3J349	DUF4440 domain-containing protein	UniProtKB: Q39846	Seed biotin-containing protein SBP65	(Glycine max) (Soybean) (Glycine hispida)
	327	A0A0M3K9J4	Large ribosomal subunit protein P2	UniProtKB: Q49KL9	Large ribosomal subunit protein P1	Penicillium brevicompactum
	328	A0A0M3JZ53	NADH dehydrogenase [ubiquinone] 1 alpha subcomplex subunit 7	UniProtKB: Q5K4L4	Villin 2	Nicotiana tabacum
	329	A0A3P6R332	Uncharacterized protein	UniProtKB: Q5K4L4	Villin 2	Nicotiana tabacum
	330	A0A0M3JHM2	Proteasome assembly chaperone 1	UniProtKB: Q5ULZ4	Major strawberry allergen Fra a 1-A	Fragaria ananassa
	331	A0A0M3JUG3	pyridoxal 5'-phosphate synthase	UniProtKB: Q66RP5	Fatty-acid binding protein	Tyrophagus putrescentiae
	332	A0A0M3JFB0	DUF3707 domain-containing protein	UniProtKB: Q6XNP7	Protease inhibitor HPI	Hevea brasiliensis
	333	A0A0M3JFG9	Cilia- and flagella-associated protein 157	UniProtKB: Q6Y2F9	HDM allergen	Dermatophagoides pteronyssinus
	334	A0A0M3K8H5	Kinesin-like protein	UniProtKB: Q6Y2F9	HDM allergen	Dermatophagoides pteronyssinus
	335	A0A3P6NDY7	Myosin tail domain-containing protein	UniProtKB: Q6Y2F9	HDM allergen	Dermatophagoides pteronyssinus
	336	A0A3P6NDP5	Uncharacterized protein	UniProtKB: Q6Y2F9	HDM allergen	Dermatophagoides pteronyssinus
	337	A0A3P6NDY7	Myosin tail domain-containing protein	UniProtKB: Q6Y2F9	HDM allergen	Dermatophagoides pteronyssinus
	338	A0A3P6RNZ1	Spectrin beta chain	UniProtKB: Q6Y2F9	HDM allergen	Dermatophagoides pteronyssinus
	339	A0A3P6RNZ1	Spectrin beta chain	UniProtKB: Q6Y2F9	HDM Allergen	Dermatophagoides pteronyssinus
	340	A0A0M3JEL6	Globin-like protein (inferred by orthology to a C. elegans protein)	UniProtKB: Q71EE1	Heat shock protein	Hevea brasiliensis
	341	A0A0M3JWQ2	Heat shock protein 90	UniProtKB: Q71EE1	Heat shock protein	Hevea brasiliensis
	342	A0A0M3JUR6	Kunitz/Bovine pancreatic trypsin inhibitor domain protein	UniProtKB: Q7Z1K3	Major allergen Ani s 1	Anisakis simplex
	343	A0A0M3JZ38	Adenosine 5'-monophosphoramidase HINT3	UniProtKB: Q7Z7W6	Catalase-peroxidase	Aspergillus fumigatus
	344	A0A0M3J7D2	CCT-zeta	UniProtKB: Q7Z7W6	Catalase-peroxidase	(Aspergillus fumigatus)
	345	A0A158PN62	ABC-type antigen peptide transporter	UniProtKB: Q84T91	Oleosin Cor a 13	Corylus avellana
	346	A0A0M3K8G9	PIPK domain-containing protein	UniProtKB: Q868N5	Vitellogenin	Apis mallifera
	347	A0A0M3KAL6	Glutathione S-transferase	UniProtKB: Q86LL8	Glutathione S-transferase	Wuchereria bancrofti
	348	A0A3P6NZK3	Uncharacterized protein	UniProtKB: Q879498	Vitellogenin-1	Gallus gallus
	349	A0A0M3K716	O-acetyl-ADP-ribose deacetylase MACROD2 (inferred by orthology to a human protein)	UniProtKB: Q8J0P4	Probable glycosidase crf1	Aspergillus fumigatus
	350	A0A0M3K9T1	SHSP domain-containing protein	UniProtKB: Q8J0P4	Probable glycosidase crf1	Aspergillus fumigatus
	351	A0A3P6P634	MOFRL-associated domain-containing protein	UniProtKB: Q8J1M0	Subtilisin-like protease 6	Arthroderma benhamiae
	352	A0A3P6NH68	Peptidyl-prolyl cis-trans isomerase	UniProtKB: Q8L5T1	Peptidyl-prolyl cis-trans isomerase	Betula pendula
	353	A0A0M3J8K6	Peptidyl-prolyl cis-trans isomerase	UniProtKB: Q8L5T1	Peptidyl-prolyl cis-trans isomerase	(Betula pendula)
	354	A0A0M3J6I4	PCCA carboxylase	UniProtKB: Q8N0N0	Group 14 allergen protein	(Dermatophagoides pteronyssinus)
	355	A0A0M3JFJ1	L-2-hydroxyglutarate dehydrogenase, mitochondrial (inferred by orthology to a C. elegans protein)	UniProtKB: Q8S4P9	Vicilin Cor a	(Corylus avellana
	356	A0A0M3J6W1	Fatty acid-binding protein homolog 9 (inferred by orthology to a C. elegans protein)	UniProtKB: Q8S4P9	Vicilin Cor a 11.0101	(Corlyus avellana)
	357	A0A0M3KGA6	arginine kinase	UniProtKB: Q95PM9	Arginine kinase	Plodia interpunctella
	358	A0A0M3J976	A0A0M3J976	UniProtKB: Q96C12	Armadillo repeat-containing protein 5	(Homo sapiens
	359	A0A0M3J5W0	Protein mesh (inferred by orthology to a D. melanogaster protein)	UniProtKB: Q9FS79	Triosephosphate isomerase, citosolic	(Tritricum aestivum)
	360	A0A0M3KAF7	Small ribosomal subunit protein mS25	UniProtKB: Q9H009	Nascent polypeptide-associated complex subunit alpha 2	Homo sapiens
	361	A0A3P6PR18	Uncharacterized protein	UniProtKB: Q9H009	Nascent polypeptide-associated complex subunit alpha-2	Homo sapiens
	362	A0A0M3JRJ4	60S ribosomal protein L4 (inferred by orthology to a C. elegans protein)	UniProtKB: Q9H009	Nascent polypeptide-associated complex subunit alpha2	Homo sapiens
	363	A0A0M3JY08	MAGUK p55 subfamily member 6-like	UniProtKB: Q9P8G3	Subtilisin-like serine protease Pen ch 18.0101	Penicillium rubens
	364	A0A0M3K705	Gamma-amino-N-butyrate transaminase	UniProtKB: Q9P8G3	Subtilisin-like serine protease Pen ch 18.0101	Penicillium rubens
	365	A0A0M3KCU8	Cystatin	UniProtKB: Q9P8G3	Subtilisin-like serine protease Pen ch 18.0101	Penicillium rubens
	366	A0A0M3J8K2	T-complex protein 1 subunit beta	UniProtKB: Q9R4E4	3-phosphoshikimate 1-carboxyvinyl transferase	Agrobacterium sp.
	367	A0A0M3JMS0	BppU_N domain-containing protein	UniProtKB: Q9R4E4	3-phosphoshikimate 1-carboxyvinyltransferase	Agrobacterium sp.
	368	A0A0M3K3N5	Xaa-Pro dipeptidase	UniProtKB: Q9R4E4	3-phosphoshikimate 1-carboxyvinyltransferase	Agrobacterium sp.
	369	A0A0M3J0Q8	Acetyl-CoA acetyltransferase, mitochondrial (inferred by orthology to a human protein)	UniProtKB: Q9R4E4	3-phosphoshikimate 1-carboxyvinyltransferase	Agrobacterium sp.
	370	A0A0M3JY41	Succinate--CoA ligase (ADP-forming)	UniProtKB: Q9ST58	Serpin-Z1C	Triticum aestivum
	371	A0A3P6NGH1	ABC transporter domain-containing protein	UniProtKB: Q9U6W0	Phospholipase A1	Polistes annularis
	372	A0A0M3JZM9	Col_cuticle_N domain-containing protein	UniProtKB: Q9UMD9	Collagen alpha 1 (XVIII) chain	Homo sapiens
	373	A0A0M3JZU3	Col_cuticle_N domain-containing protein	UniProtKB: Q9UMD9	Collagen alpha 1 (XVIII) chain	Homo sapiens
	374	A0A0M3JUJ0	Protein kinase domain-containing protein	UniPRotKB: Q9X721	Collagenase ColG	Hathewaya histolytica
	375	A0A0M3K0N8	fumarate hydratase	UniProtKB/Swiss-Prot: O60024.2	Allergen Asp f 4	Aspergillus fumigatus
	376	A0A0M3JD69	40S ribosomal protein S4	UniProtKB/Swiss-Prot: O76821.2	Fatty acid binding protein, allergen aca s 13	(Acarus siro)
	377	A0A158PNW4	Aminotran_1_2 domain-containing protein	UniProtKB/Swiss-Prot: P12547.2	Alkaline protease 1	Aspergillus oryzae
	378	A0A0M3J064	aspartate transaminase	UniProtKB/Swiss-Prot: P12547.2	Aspergillopeptidase B	(Aspergillus oryzae RIB40)
	379	A0A0M3K833	RNA-binding protein Nova-1	UniProtKB/Swiss-Prot: P12547.2	Elastase serine protease	Aspergillus oryzae
	380	A0A3P6NTI3	Uncharacterized protein	UniProtKB/Swiss-Prot: P29600.1	Alkaline protease	Lederbergia lenta
	381	A0A3P6PPE7	ATP-dependent 6-phosphofructokinase	UniProtKB/Swiss-Prot: P29600.1	Subtilisin savinase	Lederbergia lenta
	382	A0A3P6TJY4	receptor protein-tyrosine kinase	UniProtKB/Swiss-Prot: P29600.1	Subtilisin Savinase, alkaline protease	Lederbergia lenta
	383	A0A3P6NYX8	Glutamate/phenylalanine/leucine/valine/L-tryptophan dehydrogenase C-terminal domain-containing protein	UniProtKB/Swiss-Prot: P30575.1	Enolase	Candida albicans
	384	A0A158PP77	Enolase	UniProtKB/Swiss-Prot: P30575.1	Enolase	Candida albicans
	385	A0A0M3JUV1	PKS_ER domain-containing protein	UniProtKB/Swiss-Prot: P30575.1	Enolase 1 - Phosphoglycerate dehydratase	Candida albicans
	386	A0A3P6NYX8	Glutamate/phenylalanine/leucine/valine/L-tryptophan dehydrogenase C-terminal domain-containing protein	UniProtKB/Swiss-Prot: P30575.1	Enolase 1 - Phosphoglycerate dehydratase	Candida albicans
	387	A0A0M3JYT8	Proteasome subunit alpha type	UniProtKB/Swiss-Prot: P30575.1	Enolase 1 - Phosphoglycerate dehydratase	Candida albicans
	388	A0A0M3JSH5	Protein kinase domain-containing protein	UniProtKB/Swiss-Prot: P40108.2	Aldehyde dehydrogenase , allergen Cla h 10	Cladosporium herbarium
	389	A0A3P6PVT6	Uncharacterized protein	UniProtKB/Swiss-Prot: P40292.3	Heat shock protein Asp f 12	Aspergillus fumigatus
	390	A0A0M3IZ99	Glucose-6-phosphate isomerase	UniProtKB/Swiss-Prot: P43067.1	Alcohol dehidrogenase	Candida albicans
	391	A0A0M3K5Q0	Acylamino-acid-releasing enzyme (inferred by orthology to a human protein)	UniProtKB/Swiss-Prot: P49372.1	Allergen api g 1	Apium graveolens
	392	A0A0M3JPG8	Ig-like domain-containing protein	UniProtKB/Swiss-Prot: P49372.1	Api g 1	Apium graveolens
	393	A0A0M3K6V7	Dehydrogenase/reductase SDR family member 1 (inferred by orthology to a human protein)	UniProtKB/Swiss-Prot: P84299.1	Globin CTT-VIIB-5 (-9)	Chironomus piger
	394	A0A0M3JSI1	Deoxyhypusine synthase (inferred by orthology to a human protein)	UniProtKB/Swiss-Prot: P92919.1	Chlorophyll a-b , Allergen Api g 3	Apium graveolens
	395	A0A0M3IZQ2	C12.2 (inferred by orthology to a D. melanogaster protein)	UniProtKB/Swiss-Prot: P92919.1	Chlorophyll a-b binding protein, chloroplastic	(Apium graveolens)
	396	A0A0M3K8L6	SAP domain-containing protein	UniProtKB/Swiss-Prot: Q06811.2	Nematode polyprotein Allergen ABA 1	Ascaris suum
	397	A0A0M3JPQ1	Spectrin alpha chain (inferred by orthology to a D. melanogaster protein)	UniProtKB/Swiss-Prot: Q06811.2	Nematode polyprotein allergen ABA-1	Ascaris suum
	398	A0A3P6NTK3	Thioredoxin domain-containing protein	UniProtKB/Swiss-Prot: Q06811.2	Nematode polyprotein Allergen ABA-1	Ascaris suum
	399	A0A3P6NTK3	Thioredoxin domain-containing protein	UniProtKB/Swiss-Prot: Q06811.2	Polyprotein ABA-1	Ascaris suum
	400	A0A0M3K491	Acireductone dioxygenase	UniProtKB/Swiss-Prot: Q28050.1	Dermal allergen BDA 11	Bos taurus
	401	A0A0M3JGJ9	Peptidase_M24 domain-containing protein	UniProtKB/Swiss-Prot: Q55407	Slr0580	Synechocystis sp.
	402	A0A0M3J425	Kazal-like domain-containing protein	UniProtKB/Swiss-Prot: Q64481.2	Cytochrome P450	(Mus musculus)
	403	A0A3P6NBN6	Uncharacterized protein	UniProtKB/Swiss-Prot: Q7Y1X1.1	Esterase Hev b 13	Hevea brasiliensis
	404	A0A0M3K755	Lysyl-tRNA synthetase	UniProtKB/Swiss-Prot: Q870B9.1	Enolase Allergen Rho m 1	Rhodotorula mucilaginosa
	405	A0A0M3KCR5	D-lactate dehydrogenase (cytochrome)	UniProtKB/Swiss-Prot: Q8GT41.1	Pollen allergen Pla a 1	Platanus x hispanica
	406	A0A158PPE9	TMF_TATA_bd domain-containing protein	UniProtKB/Swiss-Prot: Q8MUF6.1	Allergen Blo t 11	Blomia tropicalis
	407	A0A0M3KBE3	Intermediate filament tail domain protein	UniProtKB/Swiss-Prot: Q8MUF6.1	Paramuyosin Allergen Blo t 11	Blomia tropicalis
	408	A0A0M3JBF2	Myosin_tail_1 domain-containing protein	UniProtKB/Swiss-Prot: Q8MUF6.1	Paramyosin Allergen Blo t 11	(Blomia tripicalis)
	409	A0A0M3J3N4	Hemicentin-1 (inferred by orthology to a human protein)	UniProtKB/Swiss-Prot: Q8MUF6.1	Paramyosin, allergen =BIo t 11	(Blomia tropicalis)
	410	A0A0M3KBE3	Intermediate filament tail domain protein	UniProtKB/Swiss-Prot: Q8MUF6.1	Paramyosin, allergen =BIo t 11	(Blomia tropicalis)
	411	A0A0M3K4R0	Tubulin alpha chain	UniProtKB/Swiss-Prot: Q8WQ47.2	Tubulin alpha chain Allergen Lep d	Lepidoglyphus destructor
	412	A0A3P6NI43	Tubulin/FtsZ 2-layer sandwich domain-containing protein	UniProtKB/Swiss-Prot: Q8WQ47.2	Tubulin alpha chain Allergen Lep d	Lepidoglyphus destructor
	413	A0A0M3KB72	Tubulin_C domain-containing protein	UniProtKB/Swiss-Prot: Q8WQ47.2	Tubulin alpha chain Allergen Lep d	Lepidoglyphus destructor
	414	A0A3P6R6D8	Tubulin alpha chain	UniProtKB/Swiss-Prot: Q8WQ47.2	Tubulin alpha chain Allergen Lep d	Lepidoglyphus destructor
	415	A0A0M3KB72	Tubulin_C domain-containing protein	UniProtKB/Swiss-Prot: Q8WQ47.2	Tubulin alpha chain Lep d	Lepidoglyphus destructor
	416	A0A158PPL0	Tubulin_C domain-containing protein	UniProtKB/Swiss-Prot: Q8WQ47.2	Tubulin alpha chain Lep d	Lepidoglyphus destructor
	417	A0A0M3KB72	Tubulin_C domain-containing protein	UniProtKB/Swiss-Prot: Q8WQ47.2	Tubulin alpha chain Lep d	Lepidoglyphus destructor
	418	A0A3P6NI43	Tubulin/FtsZ 2-layer sandwich domain-containing protein	UniProtKB/Swiss-Prot: Q8WQ47.2	Tubulin alpha chain Lep d	Lepidoglyphus destructor
	419	A0A0M3JT35	Tubulin alpha chain	UniProtKB/Swiss-Prot: Q8WQ47.2	Tubulin alpha chain, allergen=Lep d ?	Lepidoglyphus destructor
	420	A0A0M3K4R0	Tubulin alpha chain	UniProtKB/Swiss-Prot: Q8WQ47.3	Tubulin alpha chain, allergen=Lep d ?	Lepidoglyphus destructor
	421	A0A0M3KB72	Tubulin_C domain-containing protein	UniProtKB/Swiss-Prot: Q8WQ47.4	Tubulin alpha chain, allergen=Lep d ?	Lepidoglyphus destructor
	422	A0A3P6NI43	Tubulin/FtsZ 2-layer sandwich domain-containing protein	UniProtKB/Swiss-Prot: Q8WQ47.5	Tubulin alpha chain, allergen=Lep d ?	Lepidoglyphus destructor
	423	A0A3P6R6D8	Tubulin alpha chain	UniProtKB/Swiss-Prot: Q8WQ47.6	Tubulin alpha chain, allergen=Lep d ?	Lepidoglyphus destructor
	424	A0A0M3JYV4	Electron transfer flavoprotein subunit beta	UniProtKB/Swiss-Prot: Q92260.1	Heat shock protein, Allergen= Pen c 19	Penicillium citrinum
	425	A0A3P6N442	Myosin tail domain-containing protein	UniProtKB/Swiss-Prot: Q967Z0.1	Paramyosin	Dermatophagoides farinae
	426	A0A3P6NAG0	Myosin tail domain-containing protein	UniProtKB/Swiss-Prot: Q967Z0.1	Paramyosin	Dermatophagoides farinae
	427	A0A3P6NUA5	Uncharacterized protein	UniProtKB/Swiss-Prot: Q967Z0.1	Paramyosin	Dermatophagoides farinae
	428	A0A3P6P7Q2	Myosin tail domain-containing protein	UniProtKB/Swiss-Prot: Q967Z0.1	Paramyosin	Dermatophagoides farinae
	429	A0A3P6P7Q2	Myosin tail domain-containing protein	UniProtKB/Swiss-Prot: Q967Z0.1	Paramyosin allergen Der f 11	Dermatophagoides farinae
	430	A0A0M3J766	Myosin_tail_1 domain-containing protein	UniProtKB/Swiss-Prot: Q967Z0.1	Paramyosin, antigen Df642	Dermatophagoides farinae)
	431	A0A0M3K3S4	NADH dehydrogenase [ubiquinone] flavoprotein 1, mitochondrial	UniProtKB/Swiss-Prot: Q96X30.3	Enolase Asp f 22	Aspergillus fumigatus
	432	A0A0M3JI78	Heat shock protein 75 kDa, mitochondrial (inferred by orthology to a human protein)	UniProtKB/Swiss-Prot: Q9LEI8.1	Profilin, Pollen allergen Hev b 8.0204	Hevea brasiliensis
	433	A0A0M3IY29	Phosphotransferase (con actividad catalítca)	UniProtKB/Swiss-Prot: Q9LEJ0.1	Enolase 1, 2-phospho-D-glyceratehydroliase 1	[Hevea brasiliensis]
	434	A0A0M3KCE6	Tropomyosin (inferred by orthology to a C. elegans protein)	UniProtKB/Swiss-Prot: Q9NAS5.1	Tropomyosin allergen Ani s 3	Anisakis simplex
	435	A0A0M3KCE6	Tropomyosin (inferred by orthology to a C. elegans protein)	UniProtKB/Swiss-Prot: Q9NAS5.1	Tropomyosin, Allergen = Ani s 3	Anisakis simplex
	436	A0A0M3K810	Xaa-Pro dipeptidase	UniProtKB/Swiss-Prot: Q9U5P1.1	Lep d 13	Lepidoglyphus destructor

## Sheet: Ordenado prot alergeno
	Nº	ID PROTEIN	NAME PROTEIN	ID SIMILAR ALLERGEN	NAME PROTEIN	ORGANISM
	1	A0A0M3JUZ5	Immunoglobulin I-set domain protein	UniProtKB: B0Y8H9	1,3-beta-glucanosyltransferase gel2	Aspergillus fumigatus
	2	A0A0M3JAJ1	Protein quiver	GenBank: ABU42022.1	11S globulin	Pistacia vera
	3	A0A0M3IYN1	Vitellogenin domain-containing protein	GenBank: ABU42022.1	11S globulin	Pistacia vera
	4	A0A0M3IYN1	Vitellogenin domain-containing protein	GenBank: ABU42022.1	11S globulin	Pistacia vera
	5	A0A0M3K3Z7	MFS domain-containing protein	GenBank: AAD42942.1	15 kDa oleosin	Sesamum indicum
	6	A0A0M3KDQ3	Mitochondrial carrier protein	GenBank: AAD42942.1	15 kDa oleosin	Sesamum indicum
	7	A0A0M3KEN9	Ammonium_transp domain-containing protein	GenBank: AAD42942.1	15 kDa oleosin	Sesamum indicum
	8	A0A0M3JQC7	NADH-quinone oxidoreductase subunit B	GenBank: BAC76688.1	27 K protein, partial	Triticum aestivum
	9	A0A0M3J8K2	T-complex protein 1 subunit beta	UniProtKB: Q9R4E4	3-phosphoshikimate 1-carboxyvinyl transferase	Agrobacterium sp.
	10	A0A0M3JMS0	BppU_N domain-containing protein	UniProtKB: Q9R4E4	3-phosphoshikimate 1-carboxyvinyltransferase	Agrobacterium sp.
	11	A0A0M3K3N5	Xaa-Pro dipeptidase	UniProtKB: Q9R4E4	3-phosphoshikimate 1-carboxyvinyltransferase	Agrobacterium sp.
	12	A0A0M3J0Q8	Acetyl-CoA acetyltransferase, mitochondrial (inferred by orthology to a human protein)	UniProtKB: Q9R4E4	3-phosphoshikimate 1-carboxyvinyltransferase	Agrobacterium sp.
	13	A0A0M3KIF2	Eukaryotic translation initiation factor 4C	GenBank: ABF18125.1	30 kDa salivary gland allergen variant 3	Aedes aegypti
	14	A0A3P6NSL8	Uncharacterized protein	GenBank: ABF18125.1	30 kDa salivary gland allergen variant 3	Aedes aegypti
	15	A0A0M3KCZ5	Uncharacterized protein	GenBank: AAD52672.1	98 kDa HDM Allergen	Dermatophagoides farinae
	16	A0A0M3JTT6	FABP domain-containing protein	UniProtKB: O46209	ABA-1 allergen	Ascaris lumbricoides
	17	A0A0M3JAP4	Uncharacterized protein	UniProtKB: O46206	ABA-1 allergen	(Ascaris lumbricoides)
	18	A0A0M3JNH3	Apolipoprotein A-I	GenBank: AAB93837.1	ABA-1 allergen, partial	Ascaris lumbricoides
	19	A0A3P6PVZ8	Serpin domain-containing protein	GenBank: AAB93837.1	ABA-1 allergen, partial	Ascaris lumbricoides
	20	A0A0M3J8R5	26S proteasome regulatory subunit 8	UniProtKB: Q06930	ABA-responsive protein ABR18	Pisum sativum (Garden pea) (Lathyrus oleraceus)
	21	A0A0M3J8R5	A0A0M3J8R5	UniProtKB: Q06930	ABA-responsive protein ABR18	Pisum sativum
	22	A0A0M3K8Q6	40S ribosomal protein S3	UniProtKB: P08835	Albumin	Sus scrofa
	23	A0A0M3JS01	Fructose-2,6-bisphosphatase	UniProtKB: G1U9S2	Albumin	Oryoctolagus cuniculus
	24	A0A0M3K8Q6	40S ribosomal protein S3	UniProtKB: P08835	Albumin	Sus scrofa
	25	A0A0M3K8Q6	40S ribosomal protein S3	UniProtKB: P08835	Albumin	Sus scrofa
	26	A0A0M3IZ99	Glucose-6-phosphate isomerase	UniProtKB/Swiss-Prot: P43067.1	Alcohol dehidrogenase	Candida albicans
	27	A0A0M3JSH5	Protein kinase domain-containing protein	UniProtKB/Swiss-Prot: P40108.2	Aldehyde dehydrogenase , allergen Cla h 10	Cladosporium herbarium
	28	A0A3P6PS25	Uncharacterized protein	UniProtKB: O42799	Alergen Asp f 7	Aspergillus fumigatus
	29	A0A0M3K5J0	Estradiol 17-beta-dehydrogenase 8 (inferred by orthology to a human protein)	UniProtKB: P41362	Alkaline protease	Shouchella clausii
	30	A0A3P6NTI3	Uncharacterized protein	UniProtKB/Swiss-Prot: P29600.1	Alkaline protease	Lederbergia lenta
	31	A0A0M3JF85	Estradiol 17-beta-dehydrogenase	UniProtKB: P28296	Alkaline protease 1	Aspergillus fumigatus
	32	A0A0M3JTD5	Inositol-1-monophosphatase	UniProtKB: P28296	Alkaline protease 1	Aspergillus fumigatus
	33	A0A158PNW4	Aminotran_1_2 domain-containing protein	UniProtKB/Swiss-Prot: P12547.2	Alkaline protease 1	Aspergillus oryzae
	34	A0A0M3JSW9	BPI1 domain-containing protein	GenBank: AAM33821.1	Alkaline serine protease	Penicillium chrysogenum
	35	A0A0M3K6C4	proteasome endopeptidase complex	GenBank: AAM33821.1	Alkaline serine protease	Penicillium chrysogenum
	36	A0A158PNW2	Cullin-2 (inferred by orthology to a C. elegans protein)	GenBank: AAM33821.1	Alkaline serine protease	Penicillium chrysogenum
	37	A0A0M3IYY5	WD_REPEATS_REGION domain-containing protein	GenBank: AAM33821.1	Alkaline serine protease	Penicillium chrysogenum
	38	A0A158PN91	Nesprin-1	GenBank: AAC61261.1	Allergen	Aspergillus fumigatus
	39	A0A0M3JPJ6	AT hook motif protein	GenBank: AAC61261.1	Allergen	Aspergillus fumigatus
	40	A0A3P6TQG9	Uncharacterized protein	GenBank: CAA09887.4	Allergen	Malassezia sympodialis
	41	A0A0M3IY96	Uncharacterized protein	GenBank: ABG73110.1	Allergen 11S glubulin precursor	Pistacia vera
	42	A0A0M3K5Q0	Acylamino-acid-releasing enzyme (inferred by orthology to a human protein)	UniProtKB/Swiss-Prot: P49372.1	Allergen api g 1	Apium graveolens
	43	A0A0M3K0N8	fumarate hydratase	UniProtKB/Swiss-Prot: O60024.2	Allergen Asp f 4	Aspergillus fumigatus
	44	A0A0M3K903	Glycylpeptide N-tetradecanoyltransferase	GenBank: EAL85811.1	Allergen Asp F3	Aspergillus fumigatus
	45	A0A3P6NQR8	Alpha-D-phosphohexomutase alpha/beta/alpha domain-containing protein	GenBank: EAL85811.1	Allergen Asp F3	Aspergillus fumigatus
	46	A0A3P6PX58	Uncharacterized protein	GenBank: AAD47202.1	Allergen Asp fl 1	Aspergillus flavus
	47	A0A0M3K232	Probable voltage-dependent anion-selective channel (inferred by orthology to a C. elegans protein)	GenBank: AAD47202.1	Allergen Asp fl 1	Aspergillus flavus
	48	A0A0M3KEI5	Dehydrogenase/reductase SDR family member 4	GenBank: AAD47202.1	Allergen Asp fl 1	Aspergillus flavus
	49	A0A3P6PX58	Uncharacterized protein	GenBank: AAD47202.1	Allergen Asp fl 1	Aspergillus flavus
	50	A0A0M3KEI5	Dehydrogenase/reductase SDR family member 4	GenBank: AAD47202.1	Allergen Asp fl 1	Aspergillus flavus
	51	A0A158PPE9	TMF_TATA_bd domain-containing protein	UniProtKB/Swiss-Prot: Q8MUF6.1	Allergen Blo t 11	Blomia tropicalis
	52	A0A0M3JSD5	arginine kinase	GenBank: AAO15713.1	Allergen Pen m 2	Penaeus monodon
	53	A0A0M3K107	Oxidation resistance protein 1	GenBank: AAF23726.1	Allergen Pen n 13	Penicillium chrysogenum
	54	A0A158PP81	Phosphorylase b kinase regulatory subunit	GenBank: AAF23726.1	Allergen Pen n 13	Penicillium chrysogenum
	55	A0A0M3J4X5	Vacuolar protein sorting-associated protein 45	GenBank: AAF23726.1	Allergen pen n 13	Penicillium chrysogenum
	56	A0A3P6NYU2	Amidinotransferase	GenBank: BAC20657.1	Allergen RA 16	(Orzya sativa japonica group)
	57	A0A3P6NYU2	Amidinotransferase OS=Anisakis simplex	GenBank: BAC20657.1	Allergen RA16	(Orzya sativa japonica group)
	58	A0A0M3JTY6	Uncharacterized protein	GenBank: ABU97480.1	Allergen Tyr p 13	Tyrophagus putrescentiae
	59	A0A3P6S6R5	Ig-like domain-containing protein	GenBank: ABU97480.1	Allergen Tyr p 13	Tyrophagus putrescentiae
	60	A0A0M3JBE7	SRCR domain-containing protein	GenBank: CAI84642.1	Alpha-amylase inhibitor 0,19 partial	(Triticum aestivum)
	61	A0A0M3K5S1	Alpha-galactosidase	UniProtKB: P06280	Alpha-galactosidase A	Homo sapiens
	62	A0A0M3J888	Lipoprotein	GenBank: CAA42516.1	Alpha-S1-casein	(Bos taurus)
	63	A0A0M3J3W4	Dynactin subunit 1 (inferred by orthology to a human protein)	GenBank: AAA30429.1	Alpha-S1-casein	(Bos taurus)
	64	A0A0M3JDX4	Cystatin	GenBank: CAK50389.1	Ani s 4 allergen	Anisakis simplex
	65	A0A0M3JPG8	Ig-like domain-containing protein	UniProtKB/Swiss-Prot: P49372.1	Api g 1	Apium graveolens
	66	A0A0M3J168	PKS_AT domain-containing protein	UniProtKB: P80703	Apolipophorin-3	Galleria mallonella
	67	A0A3P6SXG4	Uncharacterized protein	UniProtKB: P80703	Apolipophorin-3	(Galleria mallonella)
	68	A0A0M3K8A7	Beta-lactamase-like protein 2 homolog (inferred by orthology to a C. elegans protein)	UniProtKB: B3A0N5	Apyrase	Tabanus yao
	69	A0A0M3JBZ4	Domain of unknown function DB domain-containing protein	GenBank: CAG26895.1	Arg r 1 precursor	(Argas reflexus)
	70	A0A0M3J2R4	Ig-like domain-containing protein	UniProtKB: P09582	Arginine esterase	(Canis lupus familiaris)
	71	A0A0M3KGA6	arginine kinase	UniProtKB: Q95PM9	Arginine kinase	Plodia interpunctella
	72	A0A3P6P1H6	Uncharacterized protein	UniProtKB: P51541	Arginine kinase	Limulus polyphemus
	73	A0A0M3K1E8	arginine kinase	UniProtKB: Q004B5	Arginine kinase Lit v 2.0101	Panaeus vannamei
	74	A0A0M3J976	A0A0M3J976	UniProtKB: Q96C12	Armadillo repeat-containing protein 5	(Homo sapiens
	75	A0A3P6NUI9	Uncharacterized protein	UniProtKB: P15848	Arylsulfatase B	Homo sapiens
	76	A0A0M3JH42	NADH-cytochrome b5 reductase	GenBank: CAA59419.1	Aspergillopepsin	Aspergillus fumigatus
	77	A0A0M3JXB3	Aminotransferase class V domain-containing protein	UniProtKB: Q12567	Aspergillopepsin-1	Aspergillus phoenicis
	78	A0A158PPJ9	Actin-interacting protein 1 (inferred by orthology to a D. melanogaster protein)	UniProtKB: Q12567	Aspergillopepsin-1	Aspergillus phoenicis
	79	A0A0M3J064	aspartate transaminase	UniProtKB/Swiss-Prot: P12547.2	Aspergillopeptidase B	(Aspergillus oryzae RIB40)
	80	A0A0M3K2K5	Phage protein	GenBank: CAA62012.1	BCL7B	Homo sapiens
	81	A0A0M3K9M9	Protein lethal(2)essential for life (inferred by orthology to a D. melanogaster protein)	GenBank: AAV28626.1	Bet v I allergen	(Zea mays)
	82	A0A158PPF0	DnaJ homolog subfamily C member 25 (inferred by orthology to a human protein)	GenBank: AAB01374.1	Beta-conglycinin storage protein	Glicine max
	83	A0A0M3JP74	Probable clathrin heavy chain 1 (inferred by orthology to a C. elegans protein)	GenBank: AAF72985.1	Beta-expansin	Orzya sativa
	84	A0A0M3JX96	ML domain-containing protein	GenBank: AAF72987.1	Beta-expansin	Orzya sativa
	85	A0A0M3JGT6	Helicase ATP-binding domain-containing protein	UniProtKB: P13613	Beta-lactoglobulin-1	Equus asinus
	86	A0A0M3JGT6	Helicase ATP-binding domain-containing protein	UniProtKB: P13613	Beta-lactoglobulina-1	Equus asinus
	87	A0A0M3JG75	T-complex protein 1 subunit eta	GenBank: ABP35603.1	Bla g 2 allergen variant	Blatella germanica
	88	A0A158PP12	mitogen-activated protein kinase kinase	GenBank: ABH06350.1	Blo t 21 allergen	Blomia tropicalis
	89	A0A0M3J9D1	N-Dimethylarginine dimethylaminohydrolase	GenBank: ABH06352.1	Blo t 5 allergen	(Blomia tropicalis)
	90	A0A0M3K865	Calnexin (inferred by orthology to a C. elegans protein)	GenBank: AAX45072.1	Calreticulin	Penicillium chrysogenum
	91	A0A3P6RQA4	Calsequestrin	GenBank: AAX45072.1	Calreticulin	Penicillium chrysogenum
	92	A0A0M3JDU9	Ribosomal_S27 domain-containing protein	UniProtKB: Q1M2P5	Calycin super	Dermatophagoides farinae
	93	A0A0M3JZ38	Adenosine 5'-monophosphoramidase HINT3	UniProtKB: Q7Z7W6	Catalase-peroxidase	Aspergillus fumigatus
	94	A0A0M3J7D2	CCT-zeta	UniProtKB: Q7Z7W6	Catalase-peroxidase	(Aspergillus fumigatus)
	95	A0A3P6P3C9	Uncharacterized protein	PDB: 1N10_A	Chain A, pollen allergen Phl p 1	Phleum pratense
	96	A0A0M3J6W6	Probable tRNA pseudouridine synthase 2 (inferred by orthology to a human protein)	PDB: 1F2K_A	Chain A, Profilin II	(Acanthamoeba castellani)
	97	A0A0M3JSI1	Deoxyhypusine synthase (inferred by orthology to a human protein)	UniProtKB/Swiss-Prot: P92919.1	Chlorophyll a-b , Allergen Api g 3	Apium graveolens
	98	A0A0M3IZQ2	C12.2 (inferred by orthology to a D. melanogaster protein)	UniProtKB/Swiss-Prot: P92919.1	Chlorophyll a-b binding protein, chloroplastic	(Apium graveolens)
	99	A0A0M3JZM9	Col_cuticle_N domain-containing protein	UniProtKB: Q9UMD9	Collagen alpha 1 (XVIII) chain	Homo sapiens
	100	A0A0M3JZU3	Col_cuticle_N domain-containing protein	UniProtKB: Q9UMD9	Collagen alpha 1 (XVIII) chain	Homo sapiens
	101	A0A0M3JBD1	Collagen alpha-1(I) chain-like	NCBI Reference Sequence: NP_776945.1	Collagen alpha-2 (I) chain precursor	(Bos taurus)
	102	A0A158PN13	Collagen alpha-2(IV) chain (inferred by orthology to a C. elegans protein)	NCBI Reference Sequence: NP_776945.1	Collagen alpha-2 chain precursor	Bos taurus
	103	A0A0M3JUJ0	Protein kinase domain-containing protein	UniPRotKB: Q9X721	Collagenase ColG	Hathewaya histolytica
	104	A0A3P6NFJ0	Malic enzyme NAD-binding domain-containing protein	GenBank: BAA13604.1	Cr16	Daucus carota
	105	A0A0M3J081	Ig-like domain-containing protein	GenBank: CAA59468.1	Cyclophilin	(Catharanathus roseus)
	106	A0A0M3KE78	Ig-like domain-containing protein	GenBank: CAA59468.1	Cyclophilin	(Catharanthus roseus)
	107	A0A0M3J425	Kazal-like domain-containing protein	UniProtKB/Swiss-Prot: Q64481.2	Cytochrome P450	(Mus musculus)
	108	A0A0M3JXU8	NADH dehydrogenase [ubiquinone] 1 alpha subcomplex subunit 13	GenBank: AAX34048.1	Der f 5.02 allergen	Dermatophagoides farinae
	109	A0A0M3K491	Acireductone dioxygenase	UniProtKB/Swiss-Prot: Q28050.1	Dermal allergen BDA 11	Bos taurus
	110	A0A3P6PAA9	acetate--CoA ligase	UniProtKB: B0XRV0	Dipeptidyl-peptidase 5	Aspergillus fumigatus
	111	A0A3P6PAA9	acetate--CoA ligase	UniProtKB: B0XRV0	Dipeptidyl-peptidase 5	Aspergillus fumigatus
	112	A0A0M3K833	RNA-binding protein Nova-1	UniProtKB/Swiss-Prot: P12547.2	Elastase serine protease	Aspergillus oryzae
	113	A0A3P6QLW0	phosphopyruvate hydratase	UniProtKB: P56680	Endoglucanase 1	Humicola insolens
	114	A0A3P6NJM4	Ig-like domain-containing protein	UniProtKB: P26213	Endopolygalacturonase I	Aspergillus niger
	115	A0A3P6NYX8	Glutamate/phenylalanine/leucine/valine/L-tryptophan dehydrogenase C-terminal domain-containing protein	UniProtKB/Swiss-Prot: P30575.1	Enolase	Candida albicans
	116	A0A158PP77	Enolase	UniProtKB/Swiss-Prot: P30575.1	Enolase	Candida albicans
	117	A0A0M3K2U5	Glycerol-3-phosphate dehydrogenase	GenBank: AAK49451.1	Enolase	Aspergillus fumigatus
	118	A0A0M3JUV1	PKS_ER domain-containing protein	UniProtKB/Swiss-Prot: P30575.1	Enolase 1 - Phosphoglycerate dehydratase	Candida albicans
	119	A0A3P6NYX8	Glutamate/phenylalanine/leucine/valine/L-tryptophan dehydrogenase C-terminal domain-containing protein	UniProtKB/Swiss-Prot: P30575.1	Enolase 1 - Phosphoglycerate dehydratase	Candida albicans
	120	A0A0M3JYT8	Proteasome subunit alpha type	UniProtKB/Swiss-Prot: P30575.1	Enolase 1 - Phosphoglycerate dehydratase	Candida albicans
	121	A0A0M3IY29	Phosphotransferase (con actividad catalítca)	UniProtKB/Swiss-Prot: Q9LEJ0.1	Enolase 1, 2-phospho-D-glyceratehydroliase 1	[Hevea brasiliensis]
	122	A0A0M3K755	Lysyl-tRNA synthetase	UniProtKB/Swiss-Prot: Q870B9.1	Enolase Allergen Rho m 1	Rhodotorula mucilaginosa
	123	A0A0M3K3S4	NADH dehydrogenase [ubiquinone] flavoprotein 1, mitochondrial	UniProtKB/Swiss-Prot: Q96X30.3	Enolase Asp f 22	Aspergillus fumigatus
	124	A0A3P6PH20	Uncharacterized protein	UniProtKB: P0A0L2	Enterotoxin tipo A	(Staphylococcus aureus)
	125	A0A3P6NBN6	Uncharacterized protein	UniProtKB/Swiss-Prot: Q7Y1X1.1	Esterase Hev b 13	Hevea brasiliensis
	126	A0A0M3JS04	Eukaryotic translation initiation factor 3 subunit I	GenBank: ACD65081.1	Eucaryotic translation initiation factor	Forcipomyia taiwana
	127	A0A0M3JK61	Cofactor-independent phosphoglycerate mutase (inferred by orthology to a C. elegans protein)	UniProtKB: O00089	Exo-1,4-beta-xylosidase xlnD	Aspergillus niger
	128	A0A0M3JD69	40S ribosomal protein S4	UniProtKB/Swiss-Prot: O76821.2	Fatty acid binding protein, allergen aca s 13	(Acarus siro)
	129	A0A0M3JUG3	pyridoxal 5'-phosphate synthase	UniProtKB: Q66RP5	Fatty-acid binding protein	Tyrophagus putrescentiae
	130	A0A3P6SGI0	LIM zinc-binding domain-containing protein	GenBank: CAA44344.1	Fel d I chain 1 precursor	Felis catus
	131	A0A0M3JH45	Transposase	UniProtKB: P02672	Fibrinogen alpha chain	Bos taurus
	132	A0A3P6PEI7	FERM domain-containing protein	UniProtKB: P02672	Fibrinogen alpha chain	Bos taurus
	133	A0A0M3J648	2-oxoisovalerate dehydrogenase subunit alpha	UniProtKB: O13437	Formate dehydrogenase	Candida boidinii
	134	A0A0M3J289	Myosin motor domain-containing protein	UniProtKB: O13437	Formate dehydrogenase (Candida boidinii)	(Candida boidinii)
	135	A0A3P6PGE6	RRM domain-containing protein	GenBank: AAA34290.1	Gliadin	Triticum urartu
	136	A0A0M3K5X6	purine-nucleoside phosphorylase	UniProtKB: P02226	Globin CTT-VIIA	Chironomus thummi thummi
	137	A0A0M3K6V7	Dehydrogenase/reductase SDR family member 1 (inferred by orthology to a human protein)	UniProtKB/Swiss-Prot: P84299.1	Globin CTT-VIIB-5 (-9)	Chironomus piger
	138	A0A0M3JSC9	Glycogen [starch] synthase	UniProtKB: P12549	Globin CTT-VIIB-6	Chironomus thummi thummi
	139	A0A3P6PGT7	Uncharacterized protein	UniProtKB: O22317	Glucan endo-1,3-beta-glucosidae	Musa acuminata
	140	A0A0M3JF28	Ubiquitin fusion degradation protein 1 homolog (inferred by orthology to a C. elegans protein)	UniProtKB: P69327	Glucoamylase	Aspergillus awamori
	141	A0A0M3JRB7	Mitochondrial import receptor subunit TOM40 homolog (inferred by orthology to a C. elegans protein)	UniProtKB: P69327	Glucoamylase	Aspergillus awamori
	142	A0A0M3JTU1	Choline dehydrogenase, mitochondrial (inferred by orthology to a human protein)	UniProtKB: P69327	Glucoamylase	Aspergillus awamori
	143	A0A0M3K7C7	Histone H4	UniProtKB: P69327	Glucoamylase	Aspergillus awamori
	144	A0A0M3KF20	BcDNA.LD34343 (inferred by orthology to a D. melanogaster protein)	UniProtKB: P14804	Glucoamylase	Neurospora crassa
	145	A0A0M3KFJ4	proteasome endopeptidase complex	UniProtKB: P69327	Glucoamylase	Aspergillus awamori
	146	A0A0M3KGU2	DAO domain-containing protein	UniProtKB: P69327	Glucoamylase	Aspergillus awamori
	147	A0A3P6QLW6	Pyruvate dehydrogenase E1 component subunit alpha	UniProtKB: P69327	Glucoamylase	Aspergillus awamori
	148	A0A0M3J9L9	28S ribosomal protein S11, mitochondrial (inferred by orthology to a human protein)	UniProtKB: P69327	Glucoamylase	(Aspergillus awamori)
	149	A0A0M3JBP4	Dolichyl-diphosphooligosaccharide--protein glycosyltransferase subunit 2	UniProtKB: P69327	Glucoamylase	Aspergillus awamori
	150	A0A0M3K7C7	Histone H4	UniProtKB: P69327	Glucoamylase	(Aspergillus awamori)
	151	A0A0M3JEJ4	GST C-terminal domain-containing protein	UniProtKB: P46436	Glutathione S transferase 1	Ascaris suum (pig roundworm)
	152	A0A0M3KAL6	Glutathione S-transferase	UniProtKB: Q86LL8	Glutathione S-transferase	Wuchereria bancrofti
	153	A0A0M3J5J0	Glutathione S-transferase	UniProtKB: P46436	Glutathione S-transferase 1	(Ascaris suum)
	154	A0A0M3JGH7	Endonuclease	GenBank: AAT39430.1	Glycinin, partial	Arachis hypogaea
	155	A0A0M3K4Z1	1-acyl-sn-glycerol-3-phosphate acyltransferase	GenBank: BAB71741.1	Glyoxalase I	Oryza sativa
	156	A0A0M3JKK1	Ovule protein	UniProtKB: P09919	Granulocyte colony-stimulating factor	Homo sapiens
	157	A0A0M3J6I4	PCCA carboxylase	UniProtKB: Q8N0N0	Group 14 allergen protein	(Dermatophagoides pteronyssinus)
	158	A0A0M3J005	ZM domain-containing protein	GenBank: AAY84564.1	Group 15 allergen protein	(Dermatophagoides pteronyssinus)
	159	A0A0M3JTA3	Ras-related protein Rab-10	UniProtKB: A8B8G4	Group 21 allergen	Dermatophagoides farinae
	160	A0A0M3JDS2	Cytochrome b-c1 complex subunit Rieske, mitochondrial	UniProtKB: A8B8F3	Group 21 allergen	Dermatophagoides farinae
	161	A0A0M3JA40	Probable V-type proton ATPase subunit H 2 (inferred by orthology to a C. elegans protein)	UniProtKB: A8B8G7	Group 21 allergen	(Dermatophagoides farinae)
	162	A0A0M3JFG9	Cilia- and flagella-associated protein 157	UniProtKB: Q6Y2F9	HDM allergen	Dermatophagoides pteronyssinus
	163	A0A0M3K8H5	Kinesin-like protein	UniProtKB: Q6Y2F9	HDM allergen	Dermatophagoides pteronyssinus
	164	A0A3P6NDY7	Myosin tail domain-containing protein	UniProtKB: Q6Y2F9	HDM allergen	Dermatophagoides pteronyssinus
	165	A0A3P6NDP5	Uncharacterized protein	UniProtKB: Q6Y2F9	HDM allergen	Dermatophagoides pteronyssinus
	166	A0A3P6NDY7	Myosin tail domain-containing protein	UniProtKB: Q6Y2F9	HDM allergen	Dermatophagoides pteronyssinus
	167	A0A3P6RNZ1	Spectrin beta chain	UniProtKB: Q6Y2F9	HDM allergen	Dermatophagoides pteronyssinus
	168	A0A3P6RNZ1	Spectrin beta chain	UniProtKB: Q6Y2F9	HDM Allergen	Dermatophagoides pteronyssinus
	169	A0A0M3KDV1	Heat shock protein 70	UniProtKB: P40918	Heat shock 70 kDa protein	Davidella tassiana
	170	A0A0M3KDV1	Heat shock protein 70	UniProtKB: P40918	Heat shock 70 kDa protein	(Davidiella tassiana)
	171	A0A0M3JEL6	Globin-like protein (inferred by orthology to a C. elegans protein)	UniProtKB: Q71EE1	Heat shock protein	Hevea brasiliensis
	172	A0A0M3JWQ2	Heat shock protein 90	UniProtKB: Q71EE1	Heat shock protein	Hevea brasiliensis
	173	A0A3P6PVT6	Uncharacterized protein	UniProtKB/Swiss-Prot: P40292.3	Heat shock protein Asp f 12	Aspergillus fumigatus
	174	A0A0M3JYV4	Electron transfer flavoprotein subunit beta	UniProtKB/Swiss-Prot: Q92260.1	Heat shock protein, Allergen= Pen c 19	Penicillium citrinum
	175	A0A3P6Q9M0	Uncharacterized protein	GenBank: ADR82196.1	Hevamine, partial	Hevea brasiliensis
	176	A0A3P6RZR9	Uncharacterized protein	GenBank: ABW34946.1	Hevein	Hevea brasiliensis
	177	A0A0M3J7M6	Uncharacterized protein	UniProtKB: Q03872	High molecular weight glutenin subunit 1Ax1	Triticum aestivum
	178	A0A0M3JGH3	Uncharacterized protein	GenBank: CAA31395.2	High molecular weight glutenin subunit 5	Triticum aestivum
	179	A0A0M3JAA8	Btz domain-containing protein	UniProtKB: Q03872	High molecular weigth glutenin subunit 1Ax1	Triticum aestivum
	180	A0A0M3J2Q2	Properdin (inferred by orthology to a human protein)	UniProtKB: P28510	Hirudin-3B	(Hirudo medicinalis)
	181	A0A3P6QI21	Glycine hydroxymethyltransferase	GenBank: ABF21077.1	Icarapin variant 1 precursor	Apis mallifera
	182	A0A0M3JRK5	Ubiquitin carboxyl-terminal hydrolase 7	GenBank: CAA74694.1	IgE autoantigen, partial	Homo sapiens
	183	A0A0M3IYB7	Protein mago nashi homolog (inferred by orthology to a C. elegans protein)	GenBank: CAA74694.1	IgE autoantigen, Partial	[Homo sapiens]
	184	A0A0M3JX51	Probable selenide, water dikinase (inferred by orthology to a C. elegans protein)	GenBank: CAA12162.1	IgE-Binding protein, partial	Aspergillus fumigatus
	185	A0A0M3JZA0	ADP-ribosylhydrolase ARH3	GenBank: CAA12162.1	IgE-Binding protein, partial	Aspergillus fumigatus
	186	A0A0M3K0N6	Dolichyl-diphosphooligosaccharide--protein glycosyltransferase subunit 1	GenBank: CAA12162.1	IgE-Binding protein, partial	Aspergillus fumigatus
	187	A0A158PPN0	Filamin-B (inferred by orthology to a human protein)	GenBank: CAA12162.1	IgE-binding protein, partial	Aspergillus fumigatus
	188	A0A3P6PJJ5	Ig-like domain-containing protein	GenBank: CAA12162.1	IgE-binding protein, partial	Aspergillus fumigatus
	189	A0A0M3K875	Cat eye syndrome critical region protein 5 (inferred by orthology to a human protein)	UniProtKB: E1U332	Isoflavone reductase-like protein	Olea europaea
	190	A0A158PMX0	UDP-N-acetylglucosamine 4-epimerase	UniProtKB: P00805	L-asparaginase 2	Escherichia coli
	191	A0A0M3JSY5	Laminin subunit beta-1 (inferred by orthology to a D. melanogaster protein)	UniProtKB: Q13753	Laminin subunit gamma-2	Homo sapiens
	192	A0A0M3K6Z5	Basement membrane proteoglycan (inferred by orthology to a C. elegans protein)	UniProtKB: Q13753	Laminin subunit gamma-2	Homo sapiens
	193	A0A0M3KB73	Putative laminin gamma-1 chain (inferred by orthology to a S. mansoni protein)	UniProtKB: Q13753	Laminin subunit gamma-2	Homo sapiens
	194	A0A0M3K9J4	Large ribosomal subunit protein P2	UniProtKB: Q49KL9	Large ribosomal subunit protein P1	Penicillium brevicompactum
	195	A0A0M3K810	Xaa-Pro dipeptidase	UniProtKB/Swiss-Prot: Q9U5P1.1	Lep d 13	Lepidoglyphus destructor
	196	A0A0M3JT28	Large ribosomal subunit protein eL30	GenBank: CAA07241.1	Lipid binding protein	Acarus siro
	197	A0A0M3KHA3:	Large ribosomal subunit protein ul24	GenBank: 3288068	Lipid binding protein, partial	(Acarus siro)
	198	A0A0M3JDB3	Zf-AD domain-containing protein	GenBank: AAK28533.1	Lipid transfer protein precursor	Corylus avellana
	199	A0A0M3JIQ9	Ornithine aminotransferase	UniProtKB: B0XZV8	Lysophospholipase 3	Aspergillus fumigatus
	200	A0A158PNK3	Probable phosphoserine aminotransferase (inferred by orthology to a C. elegans protein)	UniProtKB: P04062	Lysosomal acid glucosylceramidase	Homo sapiens
	201	A0A0M3K9Z2	NtCtMGAM_N domain-containing protein	UniProtKB: P10253	Lysosomal alpha-glucosidase	Homo sapiens
	202	A0A0M3KJW0	DUF4057 domain-containing protein	GenBank: BAD88796.1	Major allergen	Styela plicata
	203	A0A0M3KDF0	2-amino-3-ketobutyrate coenzyme A ligase, mitochondrial (inferred by orthology to a human protein)	GenBank: AAB35986.1	Major allergen Pha a 5	Phalaris aquatica
	204	A0A0M3KBA2	Carboxylic ester hydrolase	NCBI Reference Sequence: XP_381522.1	Major allergen Alt a 11	Fusarium graminearum PH-1
	205	A0A0M3JUR6	Kunitz/Bovine pancreatic trypsin inhibitor domain protein	UniProtKB: Q7Z1K3	Major allergen Ani s 1	Anisakis simplex
	206	A0A0M3J1B3	Amidinotransferase	GenBank: CAA96547.1	Major allergen Bet v 1	(Betula pendula)
	207	A0A0M3J781	E1 domain-containing protein	GenBank: ACG59280.1	Major allergen beta-lactoglobulin	(Bos taurus)
	208	A0A158PMS6	Proline dehydrogenase	GenBank: CAA96549.1	Major allergen Cor a 1	Corylus avellana
	209	A0A158PPN2	phosphatidylinositol-3-phosphatase	UniProtKB: O04298	Major allergen Dau c 1	Daucus carota
	210	A0A0M3JV66	Uncharacterized protein	GenBank: AAV33460.1	Major allergen Mal d 1, partial	Fragaria x ananassa
	211	A0A0M3JZD5	Uncharacterized protein	GenBank: AAV33460.1	Major allergen Mal d 1, partial	Fragaria x ananassa
	212	A0A3P6N7K3	Carboxypeptidase	GenBank: AAX18300.1	Major allergen Mal d 1.0601	Malus domestica
	213	A0A158PP04	3-methyl-2-oxobutanoate dehydrogenase (2-methylpropanoyl-transferring)	GenBank: AAB35985.1	Major allergen Pha a 5	Phalaris aquatica
	214	A0A0M3J9V9	Calponin-homology (CH) domain-containing protein	GenBank: AAB35986.1	Major allergen Pha a 5 isoform	(Phalaris aquatica)
	215	A0A3P6T3S9	Calponin-homology (CH) domain-containing protein	UniProtKB: P38948	Major pollen allergen Aln g 1	Alnus glutinosa
	216	A0A0M3J2S3	Collagen triple helix repeat protein	GenBank: AAQ07455.1	Major pollen allergen Artv1	(synthetic construct)
	217	A0A158PNM0	Col_cuticle_N domain-containing protein	GenBank: AAQ07455.1	Major pollen allergen ArtV1	Synthetic construct
	218	A0A3P6SZX2	Fe2OG dioxygenase domain-containing protein	UniProtKB: P43216	Major pollen allergen Hol l 1	Holcus lanatus
	219	A0A0M3JHM2	Proteasome assembly chaperone 1	UniProtKB: Q5ULZ4	Major strawberry allergen Fra a 1-A	Fragaria ananassa
	220	A0A0M3JBE3	AT21926p (inferred by orthology to a D. melanogaster protein)	GenBank: AAA39768.1	Major urinary protein II	(Mus musculus domesticus)
	221	A0A0M3J1H9	DUF3237 family protein	GenBank: CAI43283.4	Mala s 12 allergen precursor	(Malassezia sympodialis)
	222	A0A0M3JT87	Dolichyl-diphosphooligosaccharide--protein glycosyltransferase 48 kDa subunit	UniProtKB: P17783	Malate dehydrogenase	Citrullus lanatus
	223	A0A0M3J5G4	Malate dehydrogenase, cytoplasmic	UniProtKB: P17783	Malate dehydrogenase mitochondrial	(Citrullus lanatus) (Watermelon)
	224	A0A158PMT2	Methylmalonyl-CoA epimerase, mitochondrial (inferred by orthology to a human protein)	UniProtKB: P17783	Malate dehydrogenase, mitochondrial	Citrillus lanatus
	225	A0A0M3K8Y4	Mitochondrial-processing peptidase subunit alpha (inferred by orthology to a human protein)	UniProtKB: P19531	Maltogenic alpha-amylase	Geobacillus stearotermophilus
	226	A0A0M3IXZ4	Apolipoprotein lipid transfer particle (inferred by orthology to a D. melanogaster protein)	GenBank: CAB80341.1	Minor allergen	[Arabidopsis thaliana]
	227	A0A3P6PWS3	Uncharacterized protein	UniProtkb: Q2L7C5	Mite allergen Dep p 21.0101	Dermatophagoides pteronyssinus
	228	A0A0M3K0Z8	Myosin N-terminal SH3-like domain-containing protein	GenBank: CAA85732.1	Mouse IgG1 Heavy chain, partial	Mus musculus
	229	A0A0M3IYV1	NAC-A/B domain-containing protein	GenBank: CAA56869.1	Nascent polypeptide associated complex alpha subunit	Homo sapiens
	230	A0A0M3J0V8	NAC-A/B domain-containing protein	GenBank: CAA56869.1	Nascent polypeptide associated complex alpha subunit	Homo sapiens
	231	A0A0M3J049	BppU_N domain-containing protein	GenBank: CAA56869.1	Nascent polypeptide associated complex alpha subunit	Homo sapiens
	232	A0A0M3KAF7	Small ribosomal subunit protein mS25	UniProtKB: Q9H009	Nascent polypeptide-associated complex subunit alpha 2	Homo sapiens
	233	A0A3P6PR18	Uncharacterized protein	UniProtKB: Q9H009	Nascent polypeptide-associated complex subunit alpha-2	Homo sapiens
	234	A0A0M3JRJ4	60S ribosomal protein L4 (inferred by orthology to a C. elegans protein)	UniProtKB: Q9H009	Nascent polypeptide-associated complex subunit alpha2	Homo sapiens
	235	A0A0M3JT23	D-Importin 7/RanBP7 (inferred by orthology to a D. melanogaster protein)	GenBank: AAR89638.1	Nematode polyprotein allergen	Caenorhabditis elegans
	236	A0A0M3K8L6	SAP domain-containing protein	UniProtKB/Swiss-Prot: Q06811.2	Nematode polyprotein Allergen ABA 1	Ascaris suum
	237	A0A0M3JPQ1	Spectrin alpha chain (inferred by orthology to a D. melanogaster protein)	UniProtKB/Swiss-Prot: Q06811.2	Nematode polyprotein allergen ABA-1	Ascaris suum
	238	A0A3P6NTK3	Thioredoxin domain-containing protein	UniProtKB/Swiss-Prot: Q06811.2	Nematode polyprotein Allergen ABA-1	Ascaris suum
	239	A0A0M3J5V8	Propionyl-CoA carboxylase beta chain, mitochondrial (inferred by orthology to a human protein)	GenBank: AAR89637.1	Nematode polyprotein allergen related	(Caenorhabditis elegans)
	240	A0A0M3JQY7	Golgi apparatus protein 1 homolog (inferred by orthology to a C. elegans protein)	GenBank: AAC47403.1	Nematode polyprotein antigen precursor	Dictyocaulus viviparus
	241	A0A0M3JSU1	non-specific serine/threonine protein kinase	GenBank: AAC47403.1	Nematode polyprotein antigen precursor	Dictyocaulus viviparus
	242	A0A0M3JH35	Protein farnesyltransferase subunit beta	GenBank: AAC47403.1	Nematode polyprotein antigen precursor	(Dictyocaulus vivapurus)
	243	A0A0M3JME7	Ig-like domain-containing protein	NCBI Reference Sequence: NP_199400.1	Ole e I (main olive allergen)-like protein	(arabidopsis thaliana)
	244	A0A158PN62	ABC-type antigen peptide transporter	UniProtKB: Q84T91	Oleosin Cor a 13	Corylus avellana
	245	A0A3P6NXP2	Calponin-homology (CH) domain-containing protein	UniProtKB: O73860	Ovalbumin	Meleagris gallopavo
	246	A0A3P6NXP2	Calponin-homology (CH) domain-containing protein	UniProtKB: O73860	Ovalbumin	Meleagris gallopavo
	247	A0A0M3KBE3	Intermediate filament tail domain protein	UniProtKB/Swiss-Prot: Q8MUF6.1	Paramuyosin Allergen Blo t 11	Blomia tropicalis
	248	A0A0M3JKD1	IF rod domain-containing protein	GenBank: AAF72796.1	Paramyosin	Anisakis simplex
	249	A0A0M3K9P2	Chloride intracellular channel exc-4 (inferred by orthology to a C. elegans protein)	GenBank: AAF72796.1	Paramyosin	Anisakis simplex
	250	A0A3P6NTN9	Myosin tail domain-containing protein	GenBank: AAF72796.1	Paramyosin	Anisakis simplex
	251	A0A158PP35	Paramyosin (inferred by orthology to a C. elegans protein)	GenBank: AAF72796.1	Paramyosin	Anisakis simplex
	252	A0A3P6S783	Myosin tail domain-containing protein	GenBank: AAF72796.1	Paramyosin	Anisakis simplex
	253	A0A3P6N442	Myosin tail domain-containing protein	UniProtKB/Swiss-Prot: Q967Z0.1	Paramyosin	Dermatophagoides farinae
	254	A0A3P6NAG0	Myosin tail domain-containing protein	UniProtKB/Swiss-Prot: Q967Z0.1	Paramyosin	Dermatophagoides farinae
	255	A0A3P6PH85	Myosin tail domain-containing protein	GenBank: AAF72796.1	Paramyosin	Anisakis simplex
	256	A0A3P6NTN9	Myosin tail domain-containing protein	GenBank: AAF72796.1	Paramyosin	Anisakis simplex
	257	A0A3P6NUA5	Uncharacterized protein	UniProtKB/Swiss-Prot: Q967Z0.1	Paramyosin	Dermatophagoides farinae
	258	A0A3P6P7Q2	Myosin tail domain-containing protein	UniProtKB/Swiss-Prot: Q967Z0.1	Paramyosin	Dermatophagoides farinae
	259	A0A3P6PGP6	Myosin tail domain-containing protein	GenBank: AAF72796.1	Paramyosin	Anisakis simplex
	260	A0A3P6S783	Myosin tail domain-containing protein	GenBank: AAF72796.1	Paramyosin	Anisakis simplex
	261	A0A0M3J8T0	HOOK domain-containing protein	GenBank: AAF72796.1	Paramyosin	(Anisakis simplex)
	262	A0A0M3JBF2	Myosin_tail_1 domain-containing protein	UniProtKB/Swiss-Prot: Q8MUF6.1	Paramyosin Allergen Blo t 11	(Blomia tripicalis)
	263	A0A3P6P7Q2	Myosin tail domain-containing protein	UniProtKB/Swiss-Prot: Q967Z0.1	Paramyosin allergen Der f 11	Dermatophagoides farinae
	264	A0A0M3J3N4	Hemicentin-1 (inferred by orthology to a human protein)	UniProtKB/Swiss-Prot: Q8MUF6.1	Paramyosin, allergen =BIo t 11	(Blomia tropicalis)
	265	A0A0M3KBE3	Intermediate filament tail domain protein	UniProtKB/Swiss-Prot: Q8MUF6.1	Paramyosin, allergen =BIo t 11	(Blomia tropicalis)
	266	A0A0M3J766	Myosin_tail_1 domain-containing protein	UniProtKB/Swiss-Prot: Q967Z0.1	Paramyosin, antigen Df642	Dermatophagoides farinae)
	267	A0A0M3JRF7	Putative thiosulfate sulfurtransferase (inferred by orthology to a C. elegans protein)	UniProtKB: O65811	Patatin	Hevea brasiliensis
	268	A0A0M3K215	Histidine triad nucleotide-binding protein 1 (inferred by orthology to a C. elegans protein)	UniProtKB: O65811	Patatin	Hevea brasiliensis
	269	A0A0M3KG74	SAM50-like protein gop-3 (inferred by orthology to a C. elegans protein)	GenBank: CAA43636.1	Pathogenesis-related protein 2	Phaseolus vulgaris
	270	A0A0M3JS20	Guanine nucleotide-binding protein alpha-7 subunit (inferred by orthology to a C. elegans protein)	UniProtKB: O75475	PC4 and SFRS1-interacting protein	Homo sapiens
	271	A0A0M3JY00	SH3 domain-containing protein	UniProtKB: O75475	PC4 and SFRS1-interacting protein	Homo sapiens
	272	A0A0M3JNH6	Transglut_C domain-containing protein	GenBank: AAB22817.1	Peanut agglutinin precursor	Arachis hypogaea
	273	A0A158PN20	Carboxylic ester hydrolase	GenBank: AAB22817.1	Peanut agglutinin precursor	Arachis hypogaea
	274	A0A0M3JQH7	aspartate transaminase	GenBank: ABM60783.1	Pectate lyase, partial	Penicillium citrinum
	275	A0A0M3KAC3	Acetyl-CoA acetyltransferase, mitochondrial (inferred by orthology to a human protein)	GenBank: ABM60783.1	Pectate lyase, Partial	(Penicillium citrinum)
	276	A0A3P6NLP9	Gelsolin-like domain-containing protein	UniProtKB: P14280	Pectinecterase 1	Solanum lycopersicum
	277	A0A0M3JPF3	Magnesium-transporting ATPase, P-type 1	GenBank: AAD25926.1	Pen c 1	Penicillium citrinum
	278	A0A0M3JXM1	LD36273p (inferred by orthology to a D. melanogaster protein)	GenBank: AAD25926.1	Pen c 1	Penicillium citrinum
	279	A0A0M3KFP5	T-complex protein 1 subunit alpha	GenBank: AAD25926.1	Pen c 1	Penicillium citrinum
	280	A0A0M3J6P2	Adenylosuccinate synthetase	GenBank: AAD25926.1	Pen c 1	(Penicillium citrinum)
	281	A0A0M3KFP5	T-complex protein 1 subunit alpha	GenBank: AAD25926.1	Pen c 1	(Penicillum citrinum)
	282	A0A3P6NH68	Peptidyl-prolyl cis-trans isomerase	UniProtKB: Q8L5T1	Peptidyl-prolyl cis-trans isomerase	Betula pendula
	283	A0A0M3J8K6	Peptidyl-prolyl cis-trans isomerase	UniProtKB: Q8L5T1	Peptidyl-prolyl cis-trans isomerase	(Betula pendula)
	284	A0A0M3J3Y3	Microtubule-associated protein futsch (inferred by orthology to a D. melanogaster protein)	GenBank: AAA34357.1	Peroxisomal membrane protein (PMP20A)	(Candida boidinii)
	285	A0A0M3J2K8	Serine protease K12H4.7	UniProtKB: P0A370	Pesticidal crystal protein Cry1Ab	(Bacillus Thuringiensis subsp. kurstaki)
	286	A0A3P6PZ03	Uncharacterized protein	UniProtKB: P02853	Phaseolin, beta type	Phaseolus vulgaris
	287	A0A3P6PZ03	Uncharacterized protein	UniProtKB: P02853	Phaseolin, beta-type	Phaseolus vulgaris
	288	A0A3P6QT08	Phosphoglycerate kinase	UniProtKB: P46273	Phosphoglycerate kinase	Candida albicans
	289	A0A0M3JRV0	Four and a half LIM domains protein 2	UniProtKB: P0CH87	Phospholipase A1	Vespa crabro
	290	A0A3P6NGH1	ABC transporter domain-containing protein	UniProtKB: Q9U6W0	Phospholipase A1	Polistes annularis
	291	A0A0M3KEW5	40S ribosomal protein	UniProtKB: A0A1S3THR8	Phytohormone-binding protein CSBP	(Vigna radiata var. Radiata - Mung bean)
	292	A0A0M3J0Y5	Phosphomannomutase	GenBank: CAB02208.1	Pollen allergen Car b 1	(Carnipus betulus)
	293	A0A0M3KCR5	D-lactate dehydrogenase (cytochrome)	UniProtKB/Swiss-Prot: Q8GT41.1	Pollen allergen Pla a 1	Platanus x hispanica
	294	A0A3P6NHU0	CoA carboxyltransferase C-terminal domain-containing protein	GenBank: CAA04827.1	Pollen allergen, Betv1, partial	(Betula pendula)
	295	A0A3P6NHU0	CoA carboxyltransferase C-terminal domain-containing protein	GenBank: CAA04827.1	Poller allergen Betv1	Betula pendula
	296	A0A0M3JRD2	NAD(P)H-hydrate epimerase	GenBank: AAZ91659.1	Polygalacturonase	Lilium longiflorum
	297	A0A3P6NTK3	Thioredoxin domain-containing protein	UniProtKB/Swiss-Prot: Q06811.2	Polyprotein ABA-1	Ascaris suum
	298	A0A0M3JWH3	protein-synthesizing GTPase	GenBank: BAA05540.1	Prepro AprM	Bacillus sp
	299	A0A0M3J2R0	Histidine acid phosphatase	GenBank: CAA52194.1	Preproalbumin	(Equus caballus)
	300	A0A3P6RJH9	Uncharacterized protein	UniProtKB: D4ARB1	Probable dipeptidyl-peptidase 5	Arthroderma benhamie
	301	A0A0M3K716	O-acetyl-ADP-ribose deacetylase MACROD2 (inferred by orthology to a human protein)	UniProtKB: Q8J0P4	Probable glycosidase crf1	Aspergillus fumigatus
	302	A0A0M3K9T1	SHSP domain-containing protein	UniProtKB: Q8J0P4	Probable glycosidase crf1	Aspergillus fumigatus
	303	A0A0M3KE55	CX9C domain-containing protein	GenBank: AAD55587.1	Profilin	Arachis hypogaea
	304	A0A0M3JI78	Heat shock protein 75 kDa, mitochondrial (inferred by orthology to a human protein)	UniProtKB/Swiss-Prot: Q9LEI8.1	Profilin, Pollen allergen Hev b 8.0204	Hevea brasiliensis
	305	A0A0M3JFB0	DUF3707 domain-containing protein	UniProtKB: Q6XNP7	Protease inhibitor HPI	Hevea brasiliensis
	306	A0A3P6PCW8	Tr-type G domain-containing protein	GenBank: CAA58999.1	Protein disulfide isomerase	Alternaria alternata
	307	A0A0M3J1U3	Ig-like domain-containing protein	UniProtKB: Q00002	Protein disulfide-isomerase	Alternaria alternata
	308	A0A0M3KBQ3	Estradiol 17-beta-dehydrogenase 8 (inferred by orthology to a human protein)	UniProtKB: Q00002	Protein disulfide-isomerase	Alternaria alternata
	309	A0A0M3JNM8	Carboxylic ester hydrolase	UniProtKB: P52779	Protein LIR18B	Lupinus luteus
	310	A0A3P6TIT7:	3-hydroxyacyl-CoA dehydrogenase NAD binding domain-containing protein	UniProtKB: P06873	Proteinase K	(Parengyodontium album)
	311	A0A3P6NQY4	Uncharacterized protein	GenBank: CAA42677.1	Putative cysteine protease, partial	Euroglyphus maynei
	312	A0A0M3KKP3	Endonuclease	GenBank: ADM18345.1	Putative Tab y 1 allergen	Tabanus yao
	313	A0A0M3JWX5	Ras-related protein Rab-11B	GenBank: AAM33785.1	Rab 11, partial	Periplaneta americana
	314	A0A0M3K5H8	Ras-related protein Rab-11B	GenBank: AAM33785.2	Rab 11, partial	Periplaneta americana
	315	A0A0M3JB81	Transaldolase (inferred by orthology to a human protein)	GenBank: AAM33785.1	Rab11, partial	Periplaneta americana
	316	A0A0M3JDV7	Collagen triple helix repeat protein	GenBank: CBJ24286.1	Ragweed homologue of Art v 1 precursor	Ambrosia artemisiifolia
	317	A0A0M3KD39	Collagen	GenBank: CBJ24286.1	Ragweed homologue of art v1 precursor	(Ambrosia artemisiifolia)
	318	A0A0M3JDV7	Collagen triple helix repeat protein	GenBank: CBJ24286.1	Ragweed homologue of art v1 precursor	(Ambrosia artemisiifolia)
	319	A0A0M3KE98	Calpain clp-1 (inferred by orthology to a C. elegans protein)	UniProtKB: P67875	Ribonuclease mitogillin	(Aspergillus fumigatus)
	320	A0A0M3IXZ4	40S ribosomal protein S12	GenBank: AAM33784.1	Ribosomal protein S12, partial	(Periplaneta americana)
	321	A0A0M3J7M0	UCR_TM domain-containing protein	UniProtKB: P09989	Ribosome inactivating protein alpha-trichosanthin	(Trichosanthes kirilowii)
	322	A0A3P6SZI0	PH domain-containing protein	GenBank: BAA24056.1	SART-1	Homo sapiens
	323	A0A0M3IYV2	Large ribosomal subunit protein uL22	GenBank: BAA24056.1	SART-1 Homo sapiens	Homo sapiens
	324	A0A0M3K336	Large ribosomal subunit protein eL22	UniProtKB: Q39846	Seed biotin-containing protein SBP65	Glycine max
	325	A0A0M3KB74	long-chain-fatty-acid--CoA ligase	UniProtKB: Q39846	Seed biotin-containing protein SBP65	Glycine max
	326	A0A0M3J349	DUF4440 domain-containing protein	UniProtKB: Q39846	Seed biotin-containing protein SBP65	(Glycine max) (Soybean) (Glycine hispida)
	327	A0A0M3KBR2	ADF-H domain-containing protein	GenBank: AAN02510.1	Serine protease	(Dermatophagoides pteronyssinus)
	328	A0A0M3JY41	Succinate--CoA ligase (ADP-forming)	UniProtKB: Q9ST58	Serpin-Z1C	Triticum aestivum
	329	A0A0M3JGJ9	Peptidase_M24 domain-containing protein	UniProtKB/Swiss-Prot: Q55407	Slr0580	Synechocystis sp.
	330	A0A0M3KIJ2	ADH_zinc_N domain-containing protein	UniProtKB: P00776	Streptogrisin-A	Streptomyces griseus
	331	A0A0M3JR90	Ig-like domain-containing protein	UniProtKB: P00777	Streptogrisin-B	Streptomyces griseus
	332	A0A0M3K222	Inosine-5'-monophosphate dehydrogenase (inferred by orthology to a C. elegans protein)	UniProtKB: P00777	Streptogrisin-B	Streptomyces griseus
	333	A0A0M3K4P8	Heat shock protein 75 kDa, mitochondrial (inferred by orthology to a human protein)	UniProtKB: P00777	Streptogrisin-B	Streptomyces griseus
	334	A0A0M3K5J2	Large ribosomal subunit protein eL6	UniProtKB: P00777	Streptogrisin-B	Streptomyces griseus
	335	A0A0M3K8I9	Properdin (inferred by orthology to a human protein)	UniProtKB: P00777	Streptogrisin-B	Streptomyces griseus
	336	A0A0M3KA25	molybdopterin molybdotransferase	UniProtKB: P00777	Streptogrisin-B	Streptomyces griseus
	337	A0A3P6RRU5	Uncharacterized protein	UniProtKB: P00777	Streptogrisin-B	Streptomyces griseus
	338	A0A3P6TH92	Ig-like domain-containing protein	UniProtKB: P00777	Streptogrisin-B	Streptomyces griseus
	339	A0A3P6TH92	Ig-like domain-containing protein	UniProtKB: P00777	Streptogrisin-B	Streptomyces griseus
	340	A0A0M3JH65	dihydrolipoyl dehydrogenase	UniProtKB: P00777	Streptogrisin-B	(Streptomyces griseus)
	341	A0A0M3J539	PDZ domain-containing protein	UniProtKB: P00777	Streptogrisin-B	(Streptomyces griseus)
	342	A0A0M3JFF3	isocitrate dehydrogenase (NADP(+))	UniProtKB: P15003	Suberization-associated anionic peroxidase 1	Solanum Lycopersicum
	343	A0A0M3K3W5	40S ribosomal protein S14 (inferred by orthology to a C. elegans protein)	UniProtKB: P00780	Subtilisin Carlsberg	Bacillus licheniformis
	344	A0A3P6S270	thioredoxin-disulfide reductase	UniProtKB: P00780	Subtilisin Carlsberg	Bacillus licheniformis
	345	A0A3P6S270	thioredoxin-disulfide reductase	UniProtKB: P00780	Subtilisin Carlsberg	Bacillus licheniformis
	346	A0A3P6PPE7	ATP-dependent 6-phosphofructokinase	UniProtKB/Swiss-Prot: P29600.1	Subtilisin savinase	Lederbergia lenta
	347	A0A3P6TJY4	receptor protein-tyrosine kinase	UniProtKB/Swiss-Prot: P29600.1	Subtilisin Savinase, alkaline protease	Lederbergia lenta
	348	A0A3P6P634	MOFRL-associated domain-containing protein	UniProtKB: Q8J1M0	Subtilisin-like protease 6	Arthroderma benhamiae
	349	A0A0M3JH15	Heat shock protein 70	GenBank: ACF19589.1	Subtilisin-like serine protease	Curvularia lunata
	350	A0A0M3JD61	Methylmalonyl-CoA epimerase, mitochondrial (inferred by orthology to a human protein)	GenBank: ACF19589.1	Subtilisin-like serine protease	(Curvularia lunata)
	351	A0A0M3JY08	MAGUK p55 subfamily member 6-like	UniProtKB: Q9P8G3	Subtilisin-like serine protease Pen ch 18.0101	Penicillium rubens
	352	A0A0M3K705	Gamma-amino-N-butyrate transaminase	UniProtKB: Q9P8G3	Subtilisin-like serine protease Pen ch 18.0101	Penicillium rubens
	353	A0A0M3KCU8	Cystatin	UniProtKB: Q9P8G3	Subtilisin-like serine protease Pen ch 18.0101	Penicillium rubens
	354	A0A0M3K7J2	Uncharacterized protein	GenBank: AAA16792.1	Superoxide dismutase	Hevea brasiliensis
	355	A0A3P6RUB2	SXP/RAL-2 family protein Ani s 5-like cation-binding domain-containing protein	GenBank: BAF75707.1	SXP/RAL-2 family protein 2 isoform 5	Anisakis simplex
	356	A0A0M3JSH7	Proteasome subunit alpha type-3	UniProtKB: A1IKL2	SXP/RAL-2 family protein Ani s 5	Anisakis simplex
	357	A0A3P6NUV5	Uncharacterized protein	GenBank: BAC15616.1	Thaumatin-like protein	Cryptomeria japonica
	358	A0A0M3K093	Maleylacetoacetate isomerase (inferred by orthology to a human protein)	UniProtKB: P07202	Thyroid peroxidase	Homo sapiens
	359	A0A0M3JIE8	TPR_REGION domain-containing protein	GenBank: CAC84590.2	Topomyosin	Lepisma saccharinum
	360	A0A0M3KA34	lactoylglutathione lyase	UniProtKB: P37837	Transaldolase	Homo sapiens
	361	A0A0M3KAE3	Transaldolase	UniProtKB: P37837	Transaldolase	Homo sapiens
	362	A0A3P6R892	GDP-mannose 4,6-dehydratase	UniProtKB: P37837	Transaldolase	Homo sapiens
	363	A0A0M3JKK4	FAD_binding_3 domain-containing protein	GenBank: CAD23612.1	Tri m 2 allergen, partial	Trichopyton benhamiae
	364	A0A0M3J5W0	Protein mesh (inferred by orthology to a D. melanogaster protein)	UniProtKB: Q9FS79	Triosephosphate isomerase, citosolic	(Tritricum aestivum)
	365	A0A0M3KAL7	Tropomyosin	GenBank: BAH10150.1	Tropomyosin	Neptunea polycostata
	366	A0A3P6NSE0	Myosin tail domain-containing protein	GenBank: BAH10148.1	Tropomyosin	Haliotis discus discus
	367	A0A0M3J693	Tropomyosin (inferred by orthology to a C. elegans protein)	GenBank: AAF72534.1	Tropomyosin	(Blatella germanica)
	368	A0A0M3KCE6	Tropomyosin (inferred by orthology to a C. elegans protein)	UniProtKB/Swiss-Prot: Q9NAS5.1	Tropomyosin allergen Ani s 3	Anisakis simplex
	369	A0A3P6PAI7	Uncharacterized protein	UniProtKB: P06753	Tropomyosin alpha-3 chain	Homo sapiens
	370	A0A0M3KIZ1	Troponin T, skeletal muscle (inferred by orthology to a D. melanogaster protein)	GenBank: BAF47264.1	Tropomyosin fast isoform	Pandalus eous
	371	A0A3P6P0X1	Myosin tail domain-containing protein	UniProtKB: Q1HPQ0	Tropomyosin-2	Bombyx mori
	372	A0A0M3KCE6	Tropomyosin (inferred by orthology to a C. elegans protein)	UniProtKB/Swiss-Prot: Q9NAS5.1	Tropomyosin, Allergen = Ani s 3	Anisakis simplex
	373	A0A0M3JYA3	Troponin I 4 (inferred by orthology to a C. elegans protein)	UniProtKB: P05547	Troponin I	Astacus leptodactylus
	374	A0A0M3K3F2	AMPK1_CBM domain-containing protein	UniProtKB: P05547	Troponin I	Astacus leptodactylus
	375	A0A0M3KGL9	PH domain-containing protein	UniProtKB: P05547	Troponin I	Astacus leptodactylus
	376	A0A3P6PEM0	NIDO domain-containing protein	UniProtKB: A1KXI1	Trypsin Blo t 3	(Blomia tropicalis)
	377	A0A0M3JN78	Putative ATPase (inferred by orthology to a S. mansoni protein)	GenBank: CAA45777.1	Trypsin inhibitor subtype A	Glycine max
	378	A0A0M3K4R0	Tubulin alpha chain	UniProtKB/Swiss-Prot: Q8WQ47.2	Tubulin alpha chain Allergen Lep d	Lepidoglyphus destructor
	379	A0A3P6NI43	Tubulin/FtsZ 2-layer sandwich domain-containing protein	UniProtKB/Swiss-Prot: Q8WQ47.2	Tubulin alpha chain Allergen Lep d	Lepidoglyphus destructor
	380	A0A0M3KB72	Tubulin_C domain-containing protein	UniProtKB/Swiss-Prot: Q8WQ47.2	Tubulin alpha chain Allergen Lep d	Lepidoglyphus destructor
	381	A0A3P6R6D8	Tubulin alpha chain	UniProtKB/Swiss-Prot: Q8WQ47.2	Tubulin alpha chain Allergen Lep d	Lepidoglyphus destructor
	382	A0A0M3KB72	Tubulin_C domain-containing protein	UniProtKB/Swiss-Prot: Q8WQ47.2	Tubulin alpha chain Lep d	Lepidoglyphus destructor
	383	A0A158PPL0	Tubulin_C domain-containing protein	UniProtKB/Swiss-Prot: Q8WQ47.2	Tubulin alpha chain Lep d	Lepidoglyphus destructor
	384	A0A0M3KB72	Tubulin_C domain-containing protein	UniProtKB/Swiss-Prot: Q8WQ47.2	Tubulin alpha chain Lep d	Lepidoglyphus destructor
	385	A0A3P6NI43	Tubulin/FtsZ 2-layer sandwich domain-containing protein	UniProtKB/Swiss-Prot: Q8WQ47.2	Tubulin alpha chain Lep d	Lepidoglyphus destructor
	386	A0A0M3JT35	Tubulin alpha chain	UniProtKB/Swiss-Prot: Q8WQ47.2	Tubulin alpha chain, allergen=Lep d ?	Lepidoglyphus destructor
	387	A0A0M3K4R0	Tubulin alpha chain	UniProtKB/Swiss-Prot: Q8WQ47.3	Tubulin alpha chain, allergen=Lep d ?	Lepidoglyphus destructor
	388	A0A0M3KB72	Tubulin_C domain-containing protein	UniProtKB/Swiss-Prot: Q8WQ47.4	Tubulin alpha chain, allergen=Lep d ?	Lepidoglyphus destructor
	389	A0A3P6NI43	Tubulin/FtsZ 2-layer sandwich domain-containing protein	UniProtKB/Swiss-Prot: Q8WQ47.5	Tubulin alpha chain, allergen=Lep d ?	Lepidoglyphus destructor
	390	A0A3P6R6D8	Tubulin alpha chain	UniProtKB/Swiss-Prot: Q8WQ47.6	Tubulin alpha chain, allergen=Lep d ?	Lepidoglyphus destructor
	391	A0A0M3K438	ACAS_N domain-containing protein	UniProtKB: Q1M2N3	Type 2 allergen Lep d 2.039	Lepidoglyphus destructor
	392	A0A0M3JBT3	Clathrin heavy chain	UniProtKB: Q1M2N1	Type 2 allergen lep d 5.02	Lepidoglyphus destructor)
	393	A0A3P6P8N4	SOCS box domain-containing protein	UniProtKB: P19614	Type-3 ice-structiring protein HPLC 12	Zoarces americanus
	394	A0A0M3JZS2	Transmembrane protein	GenBank: ABL77410.1	UA3-recognized allergen, partial	Anisakis simplex
	395	A0A0M3KCW0	40S ribosomal protein S27 (inferred by orthology to a C. elegans protein)	GenBank: CAD38376.1	Unnamed protein	Dermatophagoides pteronyssinus
	396	A0A0M3J7F3	Galectin	GenBank: CAD20407.1	Unnamed protein, partial	(Dactylis glomerata)
	397	A0A3P6NBS7	Thioredoxin domain-containing protein	GenBank: AAX14379.1	Vacuolar serine protease	Cladosporium herbarum
	398	A0A3P6NBS7	Thioredoxin domain-containing protein	GenBank: AAX14379.1	Vacuolar serine protease	(Cladosporium herbarum)
	399	A0A0M3JRF0	Serine/threonine-protein phosphatase	GenBank: ABQ59329.1	Vacuolar serine protease, partial	Cladosporium cladosporioides
	400	A0A0M3K5M3	Serine hydroxymethyltransferase	GenBank: ABQ59329.1	Vacuolar serine protease, partial	Cladosporium cladosporioides
	401	A0A3P6P5A7	Peptidase M28 domain-containing protein	UniProtKB: P35787	Venom allergen 5	Vespula vidua
	402	A0A0M3JMU5	isocitrate dehydrogenase (NADP(+))	GenBank: AAK55116.1	Venom allergen-like protein	Heterodera glycines
	403	A0A0M3J9Y4	Probable citrate synthase, mitochondrial (inferred by orthology to a C. elegans protein)	UniProtKB: B2D0J4	Venom dipeptidyl peptidase 4	(Apis mellifera)
	404	A0A0M3JFJ1	L-2-hydroxyglutarate dehydrogenase, mitochondrial (inferred by orthology to a C. elegans protein)	UniProtKB: Q8S4P9	Vicilin Cor a	(Corylus avellana
	405	A0A0M3J6W1	Fatty acid-binding protein homolog 9 (inferred by orthology to a C. elegans protein)	UniProtKB: Q8S4P9	Vicilin Cor a 11.0101	(Corlyus avellana)
	406	A0A0M3JZ53	NADH dehydrogenase [ubiquinone] 1 alpha subcomplex subunit 7	UniProtKB: Q5K4L4	Villin 2	Nicotiana tabacum
	407	A0A3P6R332	Uncharacterized protein	UniProtKB: Q5K4L4	Villin 2	Nicotiana tabacum
	408	A0A0M3JRS2	LEM protein 2 (inferred by orthology to a C. elegans protein)	GenBank: AAA49139.1	Vitellogenin	Gallus gallus
	409	A0A0M3JSC0	LAM_G_DOMAIN domain-containing protein	GenBank: CAA31942.1	Vitellogenin	Gallus gallus
	410	A0A0M3JU32	Laminin-like protein epi-1 (inferred by orthology to a C. elegans protein)	GenBank: CAA31942.1	Vitellogenin	Gallus gallus
	411	A0A0M3JUZ9	Cystatin domain-containing protein	GenBank: AAA49139.1	Vitellogenin	Gallus gallus
	412	A0A0M3JYU1	Adenylyl cyclase-associated protein	GenBank: AAA49139.1	Vitellogenin	Gallus gallus
	413	A0A0M3JZH0	40S ribosomal protein S2 (inferred by orthology to a C. elegans protein)	GenBank: CAA31942.1	Vitellogenin	Gallus gallus
	414	A0A0M3JTU5	40S ribosomal protein S2 (inferred by orthology to a C. elegans protein)	UniProtKB: P87498	Vitellogenin	Gallus gallus
	415	A0A0M3JZL1	proteasome endopeptidase complex	UniProtKB: P87498	Vitellogenin	Gallus gallus
	416	A0A0M3K6L9	Uncharacterized protein	GenBank: AAA49139.1	Vitellogenin	Gallus gallus
	417	A0A0M3K8G9	PIPK domain-containing protein	UniProtKB: Q868N5	Vitellogenin	Apis mallifera
	418	A0A0M3IZ89	Basement membrane proteoglycan (inferred by orthology to a C. elegans protein)	GenBank: CAA31942.1	Vitellogenin	(Gallus gallus)
	419	A0A0M3K8N1	PDZ domain-containing protein	UniProtKB: P87498	Vitellogenin	(Gallus gallus)
	420	A0A3P6RES2	receptor protein-tyrosine kinase	UniProtKB: P87498	Vitellogenin-1	Gallus gallus
	421	A0A0M3K2K1	Large ribosomal subunit protein uL2	UniProtKB: P87498	Vitellogenin-1	Gallus gallus
	422	A0A3P6R924	Zasp-like motif domain-containing protein	UniProtKB: P87498	Vitellogenin-1	Gallus gallus
	423	A0A0M3K7V7	SH2 domain-containing protein	UniProtKB: P87498	Vitellogenin-1	Gallus gallus
	424	A0A0M3KD66	Uncharacterized protein	UniProtKB: P87498	Vitellogenin-1	Gallus gallus
	425	A0A0M3KH33	Uncharacterized protein	UniProtKB: P87498	Vitellogenin-1	Gallus gallus
	426	A0A158PP38	Lethal (2) 01289 (inferred by orthology to a D. melanogaster protein)	UniProtKB: P87498	Vitellogenin-1	Gallus gallus
	427	A0A158PPR3	Transthyretin-like family protein	UniProtKB: P87498	Vitellogenin-1	Gallus gallus
	428	A0A3P6NZK3	Uncharacterized protein	UniProtKB: Q879498	Vitellogenin-1	Gallus gallus
	429	A0A0M3K2K1	Large ribosomal subunit protein uL2	UniProtKB: P87498	Vitellogenin-1	Gallus gallus
	430	A0A3P6QK39	Uncharacterized protein	UniProtKB: P87498	Vitellogenin-1	Gallus gallus
	431	A0A3P6R924	Zasp-like motif domain-containing protein	UniProtKB: P87498	Vitellogenin-1	Gallus gallus
	432	A0A3P6RF88	Protein kinase C-like 3	UniProtKB: P87498	Vitellogenin-1	Gallus gallus
	433	A0A3P6S7H2	RRM domain-containing protein	UniProtKB: P87498	Vitellogenin-1	Gallus gallus
	434	A0A0M3K8N1	PDZ domain-containing protein	UniProtKB: P87498	Vitellogenin-1	(Gallus gallus) (Chicken)
	435	A0A0M3J7H4	Major capsid protein	UniProtKB: P87498	Vitelogenin 1	Gallus gallus)
	436	A0A0M3KGD2	GDNF domain-containing protein	PRF: 2209273A	Zm13	Zea mays

## Sheet: Ordenado especies
	Nº	ID PROTEIN	NAME PROTEIN	ID SIMILAR ALLERGEN	NAME PROTEIN	ORGANISM
	1	A0A0M3J6W6	Probable tRNA pseudouridine synthase 2 (inferred by orthology to a human protein)	PDB: 1F2K_A	Chain A, Profilin II	Acanthamoeba castellani
	2	A0A0M3JD69	40S ribosomal protein S4	UniProtKB/Swiss-Prot: O76821.2	Fatty acid binding protein, allergen aca s 13	Acarus siro
	3	A0A0M3JT28	Large ribosomal subunit protein eL30	GenBank: CAA07241.1	Lipid binding protein	Acarus siro
	4	A0A0M3KHA3:	Large ribosomal subunit protein ul24	GenBank: 3288068	Lipid binding protein, partial	Acarus siro
	5	A0A0M3KIF2	Eukaryotic translation initiation factor 4C	GenBank: ABF18125.1	30 kDa salivary gland allergen variant 3	Aedes aegypti
	6	A0A3P6NSL8	Uncharacterized protein	GenBank: ABF18125.1	30 kDa salivary gland allergen variant 3	Aedes aegypti
	7	A0A0M3J8K2	T-complex protein 1 subunit beta	UniProtKB: Q9R4E4	3-phosphoshikimate 1-carboxyvinyl transferase	Agrobacterium sp.
	8	A0A0M3JMS0	BppU_N domain-containing protein	UniProtKB: Q9R4E4	3-phosphoshikimate 1-carboxyvinyltransferase	Agrobacterium sp.
	9	A0A0M3K3N5	Xaa-Pro dipeptidase	UniProtKB: Q9R4E4	3-phosphoshikimate 1-carboxyvinyltransferase	Agrobacterium sp.
	10	A0A0M3J0Q8	Acetyl-CoA acetyltransferase, mitochondrial (inferred by orthology to a human protein)	UniProtKB: Q9R4E4	3-phosphoshikimate 1-carboxyvinyltransferase	Agrobacterium sp.
	11	A0A3P6T3S9	Calponin-homology (CH) domain-containing protein	UniProtKB: P38948	Major pollen allergen Aln g 1	Alnus glutinosa
	12	A0A3P6PCW8	Tr-type G domain-containing protein	GenBank: CAA58999.1	Protein disulfide isomerase	Alternaria alternata
	13	A0A0M3J1U3	Ig-like domain-containing protein	UniProtKB: Q00002	Protein disulfide-isomerase	Alternaria alternata
	14	A0A0M3KBQ3	Estradiol 17-beta-dehydrogenase 8 (inferred by orthology to a human protein)	UniProtKB: Q00002	Protein disulfide-isomerase	Alternaria alternata
	15	A0A0M3JDV7	Collagen triple helix repeat protein	GenBank: CBJ24286.1	Ragweed homologue of Art v 1 precursor	Ambrosia artemisiifolia
	16	A0A0M3KD39	Collagen	GenBank: CBJ24286.1	Ragweed homologue of art v1 precursor	Ambrosia artemisiifolia
	17	A0A0M3JDV7	Collagen triple helix repeat protein	GenBank: CBJ24286.1	Ragweed homologue of art v1 precursor	Ambrosia artemisiifolia
	18	A0A0M3JDX4	Cystatin	GenBank: CAK50389.1	Ani s 4 allergen	Anisakis simplex
	19	A0A0M3JUR6	Kunitz/Bovine pancreatic trypsin inhibitor domain protein	UniProtKB: Q7Z1K3	Major allergen Ani s 1	Anisakis simplex
	20	A0A0M3JKD1	IF rod domain-containing protein	GenBank: AAF72796.1	Paramyosin	Anisakis simplex
	21	A0A0M3K9P2	Chloride intracellular channel exc-4 (inferred by orthology to a C. elegans protein)	GenBank: AAF72796.1	Paramyosin	Anisakis simplex
	22	A0A3P6NTN9	Myosin tail domain-containing protein	GenBank: AAF72796.1	Paramyosin	Anisakis simplex
	23	A0A158PP35	Paramyosin (inferred by orthology to a C. elegans protein)	GenBank: AAF72796.1	Paramyosin	Anisakis simplex
	24	A0A3P6S783	Myosin tail domain-containing protein	GenBank: AAF72796.1	Paramyosin	Anisakis simplex
	25	A0A3P6PH85	Myosin tail domain-containing protein	GenBank: AAF72796.1	Paramyosin	Anisakis simplex
	26	A0A3P6NTN9	Myosin tail domain-containing protein	GenBank: AAF72796.1	Paramyosin	Anisakis simplex
	27	A0A3P6PGP6	Myosin tail domain-containing protein	GenBank: AAF72796.1	Paramyosin	Anisakis simplex
	28	A0A3P6S783	Myosin tail domain-containing protein	GenBank: AAF72796.1	Paramyosin	Anisakis simplex
	29	A0A0M3J8T0	HOOK domain-containing protein	GenBank: AAF72796.1	Paramyosin	Anisakis simplex
	30	A0A3P6RUB2	SXP/RAL-2 family protein Ani s 5-like cation-binding domain-containing protein	GenBank: BAF75707.1	SXP/RAL-2 family protein 2 isoform 5	Anisakis simplex
	31	A0A0M3JSH7	Proteasome subunit alpha type-3	UniProtKB: A1IKL2	SXP/RAL-2 family protein Ani s 5	Anisakis simplex
	32	A0A0M3KCE6	Tropomyosin (inferred by orthology to a C. elegans protein)	UniProtKB/Swiss-Prot: Q9NAS5.1	Tropomyosin allergen Ani s 3	Anisakis simplex
	33	A0A0M3KCE6	Tropomyosin (inferred by orthology to a C. elegans protein)	UniProtKB/Swiss-Prot: Q9NAS5.1	Tropomyosin, Allergen = Ani s 3	Anisakis simplex
	34	A0A0M3JZS2	Transmembrane protein	GenBank: ABL77410.1	UA3-recognized allergen, partial	Anisakis simplex
	35	A0A3P6QI21	Glycine hydroxymethyltransferase	GenBank: ABF21077.1	Icarapin variant 1 precursor	Apis mallifera
	36	A0A0M3K8G9	PIPK domain-containing protein	UniProtKB: Q868N5	Vitellogenin	Apis mallifera
	37	A0A0M3J9Y4	Probable citrate synthase, mitochondrial (inferred by orthology to a C. elegans protein)	UniProtKB: B2D0J4	Venom dipeptidyl peptidase 4	Apis mellifera
	38	A0A0M3K5Q0	Acylamino-acid-releasing enzyme (inferred by orthology to a human protein)	UniProtKB/Swiss-Prot: P49372.1	Allergen api g 1	Apium graveolens
	39	A0A0M3JPG8	Ig-like domain-containing protein	UniProtKB/Swiss-Prot: P49372.1	Api g 1	Apium graveolens
	40	A0A0M3JSI1	Deoxyhypusine synthase (inferred by orthology to a human protein)	UniProtKB/Swiss-Prot: P92919.1	Chlorophyll a-b , Allergen Api g 3	Apium graveolens
	41	A0A0M3IZQ2	C12.2 (inferred by orthology to a D. melanogaster protein)	UniProtKB/Swiss-Prot: P92919.1	Chlorophyll a-b binding protein, chloroplastic	Apium graveolens
	42	A0A0M3IXZ4	Apolipoprotein lipid transfer particle (inferred by orthology to a D. melanogaster protein)	GenBank: CAB80341.1	Minor allergen	Arabidopsis thaliana
	43	A0A0M3JME7	Ig-like domain-containing protein	NCBI Reference Sequence: NP_199400.1	Ole e I (main olive allergen)-like protein	arabidopsis thaliana
	44	A0A0M3JGH7	Endonuclease	GenBank: AAT39430.1	Glycinin, partial	Arachis hypogaea
	45	A0A0M3JNH6	Transglut_C domain-containing protein	GenBank: AAB22817.1	Peanut agglutinin precursor	Arachis hypogaea
	46	A0A158PN20	Carboxylic ester hydrolase	GenBank: AAB22817.1	Peanut agglutinin precursor	Arachis hypogaea
	47	A0A0M3KE55	CX9C domain-containing protein	GenBank: AAD55587.1	Profilin	Arachis hypogaea
	48	A0A0M3JBZ4	Domain of unknown function DB domain-containing protein	GenBank: CAG26895.1	Arg r 1 precursor	Argas reflexus
	49	A0A3P6P634	MOFRL-associated domain-containing protein	UniProtKB: Q8J1M0	Subtilisin-like protease 6	Arthroderma benhamiae
	50	A0A3P6RJH9	Uncharacterized protein	UniProtKB: D4ARB1	Probable dipeptidyl-peptidase 5	Arthroderma benhamie
	51	A0A0M3JTT6	FABP domain-containing protein	UniProtKB: O46209	ABA-1 allergen	Ascaris lumbricoides
	52	A0A0M3JAP4	Uncharacterized protein	UniProtKB: O46206	ABA-1 allergen	Ascaris lumbricoides
	53	A0A0M3JNH3	Apolipoprotein A-I	GenBank: AAB93837.1	ABA-1 allergen, partial	Ascaris lumbricoides
	54	A0A3P6PVZ8	Serpin domain-containing protein	GenBank: AAB93837.1	ABA-1 allergen, partial	Ascaris lumbricoides
	55	A0A0M3J5J0	Glutathione S-transferase	UniProtKB: P46436	Glutathione S-transferase 1	Ascaris suum
	56	A0A0M3K8L6	SAP domain-containing protein	UniProtKB/Swiss-Prot: Q06811.2	Nematode polyprotein Allergen ABA 1	Ascaris suum
	57	A0A0M3JPQ1	Spectrin alpha chain (inferred by orthology to a D. melanogaster protein)	UniProtKB/Swiss-Prot: Q06811.2	Nematode polyprotein allergen ABA-1	Ascaris suum
	58	A0A3P6NTK3	Thioredoxin domain-containing protein	UniProtKB/Swiss-Prot: Q06811.2	Nematode polyprotein Allergen ABA-1	Ascaris suum
	59	A0A3P6NTK3	Thioredoxin domain-containing protein	UniProtKB/Swiss-Prot: Q06811.2	Polyprotein ABA-1	Ascaris suum
	60	A0A0M3JEJ4	GST C-terminal domain-containing protein	UniProtKB: P46436	Glutathione S transferase 1	Ascaris suum pig roundworm
	61	A0A3P6QLW6	Pyruvate dehydrogenase E1 component subunit alpha	UniProtKB: P69327	Glucoamylase	Aspergillus awamori
	62	A0A0M3JF28	Ubiquitin fusion degradation protein 1 homolog (inferred by orthology to a C. elegans protein)	UniProtKB: P69327	Glucoamylase	Aspergillus awamori
	63	A0A0M3JRB7	Mitochondrial import receptor subunit TOM40 homolog (inferred by orthology to a C. elegans protein)	UniProtKB: P69327	Glucoamylase	Aspergillus awamori
	64	A0A0M3JTU1	Choline dehydrogenase, mitochondrial (inferred by orthology to a human protein)	UniProtKB: P69327	Glucoamylase	Aspergillus awamori
	65	A0A0M3K7C7	Histone H4	UniProtKB: P69327	Glucoamylase	Aspergillus awamori
	66	A0A0M3KFJ4	proteasome endopeptidase complex	UniProtKB: P69327	Glucoamylase	Aspergillus awamori
	67	A0A0M3KGU2	DAO domain-containing protein	UniProtKB: P69327	Glucoamylase	Aspergillus awamori
	68	A0A0M3J9L9	28S ribosomal protein S11, mitochondrial (inferred by orthology to a human protein)	UniProtKB: P69327	Glucoamylase	Aspergillus awamori
	69	A0A0M3JBP4	Dolichyl-diphosphooligosaccharide--protein glycosyltransferase subunit 2	UniProtKB: P69327	Glucoamylase	Aspergillus awamori
	70	A0A0M3K7C7	Histone H4	UniProtKB: P69327	Glucoamylase	Aspergillus awamori
	71	A0A3P6PX58	Uncharacterized protein	GenBank: AAD47202.1	Allergen Asp fl 1	Aspergillus flavus
	72	A0A0M3K232	Probable voltage-dependent anion-selective channel (inferred by orthology to a C. elegans protein)	GenBank: AAD47202.1	Allergen Asp fl 1	Aspergillus flavus
	73	A0A0M3KEI5	Dehydrogenase/reductase SDR family member 4	GenBank: AAD47202.1	Allergen Asp fl 1	Aspergillus flavus
	74	A0A3P6PX58	Uncharacterized protein	GenBank: AAD47202.1	Allergen Asp fl 1	Aspergillus flavus
	75	A0A0M3KEI5	Dehydrogenase/reductase SDR family member 4	GenBank: AAD47202.1	Allergen Asp fl 1	Aspergillus flavus
	76	A0A0M3KE98	Calpain clp-1 (inferred by orthology to a C. elegans protein)	UniProtKB: P67875	Ribonuclease mitogillin	Aspergillus fumigatus
	77	A0A0M3JUZ5	Immunoglobulin I-set domain protein	UniProtKB: B0Y8H9	1,3-beta-glucanosyltransferase gel2	Aspergillus fumigatus
	78	A0A3P6PS25	Uncharacterized protein	UniProtKB: O42799	Alergen Asp f 7	Aspergillus fumigatus
	79	A0A0M3JF85	Estradiol 17-beta-dehydrogenase	UniProtKB: P28296	Alkaline protease 1	Aspergillus fumigatus
	80	A0A0M3JTD5	Inositol-1-monophosphatase	UniProtKB: P28296	Alkaline protease 1	Aspergillus fumigatus
	81	A0A158PN91	Nesprin-1	GenBank: AAC61261.1	Allergen	Aspergillus fumigatus
	82	A0A0M3JPJ6	AT hook motif protein	GenBank: AAC61261.1	Allergen	Aspergillus fumigatus
	83	A0A0M3K0N8	fumarate hydratase	UniProtKB/Swiss-Prot: O60024.2	Allergen Asp f 4	Aspergillus fumigatus
	84	A0A0M3K903	Glycylpeptide N-tetradecanoyltransferase	GenBank: EAL85811.1	Allergen Asp F3	Aspergillus fumigatus
	85	A0A3P6NQR8	Alpha-D-phosphohexomutase alpha/beta/alpha domain-containing protein	GenBank: EAL85811.1	Allergen Asp F3	Aspergillus fumigatus
	86	A0A0M3JH42	NADH-cytochrome b5 reductase	GenBank: CAA59419.1	Aspergillopepsin	Aspergillus fumigatus
	87	A0A0M3JZ38	Adenosine 5'-monophosphoramidase HINT3	UniProtKB: Q7Z7W6	Catalase-peroxidase	Aspergillus fumigatus
	88	A0A0M3J7D2	CCT-zeta	UniProtKB: Q7Z7W6	Catalase-peroxidase	Aspergillus fumigatus
	89	A0A3P6PAA9	acetate--CoA ligase	UniProtKB: B0XRV0	Dipeptidyl-peptidase 5	Aspergillus fumigatus
	90	A0A3P6PAA9	acetate--CoA ligase	UniProtKB: B0XRV0	Dipeptidyl-peptidase 5	Aspergillus fumigatus
	91	A0A0M3K2U5	Glycerol-3-phosphate dehydrogenase	GenBank: AAK49451.1	Enolase	Aspergillus fumigatus
	92	A0A0M3K3S4	NADH dehydrogenase [ubiquinone] flavoprotein 1, mitochondrial	UniProtKB/Swiss-Prot: Q96X30.3	Enolase Asp f 22	Aspergillus fumigatus
	93	A0A3P6PVT6	Uncharacterized protein	UniProtKB/Swiss-Prot: P40292.3	Heat shock protein Asp f 12	Aspergillus fumigatus
	94	A0A0M3JX51	Probable selenide, water dikinase (inferred by orthology to a C. elegans protein)	GenBank: CAA12162.1	IgE-Binding protein, partial	Aspergillus fumigatus
	95	A0A0M3JZA0	ADP-ribosylhydrolase ARH3	GenBank: CAA12162.1	IgE-Binding protein, partial	Aspergillus fumigatus
	96	A0A0M3K0N6	Dolichyl-diphosphooligosaccharide--protein glycosyltransferase subunit 1	GenBank: CAA12162.1	IgE-Binding protein, partial	Aspergillus fumigatus
	97	A0A158PPN0	Filamin-B (inferred by orthology to a human protein)	GenBank: CAA12162.1	IgE-binding protein, partial	Aspergillus fumigatus
	98	A0A3P6PJJ5	Ig-like domain-containing protein	GenBank: CAA12162.1	IgE-binding protein, partial	Aspergillus fumigatus
	99	A0A0M3JIQ9	Ornithine aminotransferase	UniProtKB: B0XZV8	Lysophospholipase 3	Aspergillus fumigatus
	100	A0A0M3K716	O-acetyl-ADP-ribose deacetylase MACROD2 (inferred by orthology to a human protein)	UniProtKB: Q8J0P4	Probable glycosidase crf1	Aspergillus fumigatus
	101	A0A0M3K9T1	SHSP domain-containing protein	UniProtKB: Q8J0P4	Probable glycosidase crf1	Aspergillus fumigatus
	102	A0A3P6NJM4	Ig-like domain-containing protein	UniProtKB: P26213	Endopolygalacturonase I	Aspergillus niger
	103	A0A0M3JK61	Cofactor-independent phosphoglycerate mutase (inferred by orthology to a C. elegans protein)	UniProtKB: O00089	Exo-1,4-beta-xylosidase xlnD	Aspergillus niger
	104	A0A158PNW4	Aminotran_1_2 domain-containing protein	UniProtKB/Swiss-Prot: P12547.2	Alkaline protease 1	Aspergillus oryzae
	105	A0A0M3K833	RNA-binding protein Nova-1	UniProtKB/Swiss-Prot: P12547.2	Elastase serine protease	Aspergillus oryzae
	106	A0A0M3J064	aspartate transaminase	UniProtKB/Swiss-Prot: P12547.2	Aspergillopeptidase B	Aspergillus oryzae RIB40
	107	A0A0M3JXB3	Aminotransferase class V domain-containing protein	UniProtKB: Q12567	Aspergillopepsin-1	Aspergillus phoenicis
	108	A0A158PPJ9	Actin-interacting protein 1 (inferred by orthology to a D. melanogaster protein)	UniProtKB: Q12567	Aspergillopepsin-1	Aspergillus phoenicis
	109	A0A0M3JYA3	Troponin I 4 (inferred by orthology to a C. elegans protein)	UniProtKB: P05547	Troponin I	Astacus leptodactylus
	110	A0A0M3K3F2	AMPK1_CBM domain-containing protein	UniProtKB: P05547	Troponin I	Astacus leptodactylus
	111	A0A0M3KGL9	PH domain-containing protein	UniProtKB: P05547	Troponin I	Astacus leptodactylus
	112	A0A0M3K3W5	40S ribosomal protein S14 (inferred by orthology to a C. elegans protein)	UniProtKB: P00780	Subtilisin Carlsberg	Bacillus licheniformis
	113	A0A3P6S270	thioredoxin-disulfide reductase	UniProtKB: P00780	Subtilisin Carlsberg	Bacillus licheniformis
	114	A0A3P6S270	thioredoxin-disulfide reductase	UniProtKB: P00780	Subtilisin Carlsberg	Bacillus licheniformis
	115	A0A0M3JWH3	protein-synthesizing GTPase	GenBank: BAA05540.1	Prepro AprM	Bacillus sp
	116	A0A0M3J2K8	Serine protease K12H4.7	UniProtKB: P0A370	Pesticidal crystal protein Cry1Ab	Bacillus Thuringiensis subsp. kurstaki
	117	A0A0M3J1B3	Amidinotransferase	GenBank: CAA96547.1	Major allergen Bet v 1	Betula pendula
	118	A0A3P6NH68	Peptidyl-prolyl cis-trans isomerase	UniProtKB: Q8L5T1	Peptidyl-prolyl cis-trans isomerase	Betula pendula
	119	A0A0M3J8K6	Peptidyl-prolyl cis-trans isomerase	UniProtKB: Q8L5T1	Peptidyl-prolyl cis-trans isomerase	Betula pendula
	120	A0A3P6NHU0	CoA carboxyltransferase C-terminal domain-containing protein	GenBank: CAA04827.1	Pollen allergen, Betv1, partial	Betula pendula
	121	A0A3P6NHU0	CoA carboxyltransferase C-terminal domain-containing protein	GenBank: CAA04827.1	Poller allergen Betv1	Betula pendula
	122	A0A0M3JG75	T-complex protein 1 subunit eta	GenBank: ABP35603.1	Bla g 2 allergen variant	Blatella germanica
	123	A0A0M3J693	Tropomyosin (inferred by orthology to a C. elegans protein)	GenBank: AAF72534.1	Tropomyosin	Blatella germanica
	124	A0A0M3JBF2	Myosin_tail_1 domain-containing protein	UniProtKB/Swiss-Prot: Q8MUF6.1	Paramyosin Allergen Blo t 11	Blomia tripicalis
	125	A0A158PPE9	TMF_TATA_bd domain-containing protein	UniProtKB/Swiss-Prot: Q8MUF6.1	Allergen Blo t 11	Blomia tropicalis
	126	A0A158PP12	mitogen-activated protein kinase kinase	GenBank: ABH06350.1	Blo t 21 allergen	Blomia tropicalis
	127	A0A0M3J9D1	N-Dimethylarginine dimethylaminohydrolase	GenBank: ABH06352.1	Blo t 5 allergen	Blomia tropicalis
	128	A0A0M3KBE3	Intermediate filament tail domain protein	UniProtKB/Swiss-Prot: Q8MUF6.1	Paramuyosin Allergen Blo t 11	Blomia tropicalis
	129	A0A0M3J3N4	Hemicentin-1 (inferred by orthology to a human protein)	UniProtKB/Swiss-Prot: Q8MUF6.1	Paramyosin, allergen =BIo t 11	Blomia tropicalis
	130	A0A0M3KBE3	Intermediate filament tail domain protein	UniProtKB/Swiss-Prot: Q8MUF6.1	Paramyosin, allergen =BIo t 11	Blomia tropicalis
	131	A0A3P6PEM0	NIDO domain-containing protein	UniProtKB: A1KXI1	Trypsin Blo t 3	Blomia tropicalis
	132	A0A3P6P0X1	Myosin tail domain-containing protein	UniProtKB: Q1HPQ0	Tropomyosin-2	Bombyx mori
	133	A0A0M3J888	Lipoprotein	GenBank: CAA42516.1	Alpha-S1-casein	Bos taurus
	134	A0A0M3JBD1	Collagen alpha-1(I) chain-like	NCBI Reference Sequence: NP_776945.1	Collagen alpha-2 (I) chain precursor	Bos taurus
	135	A0A0M3J3W4	Dynactin subunit 1 (inferred by orthology to a human protein)	GenBank: AAA30429.1	Alpha-S1-casein	Bos taurus
	136	A0A158PN13	Collagen alpha-2(IV) chain (inferred by orthology to a C. elegans protein)	NCBI Reference Sequence: NP_776945.1	Collagen alpha-2 chain precursor	Bos taurus
	137	A0A0M3K491	Acireductone dioxygenase	UniProtKB/Swiss-Prot: Q28050.1	Dermal allergen BDA 11	Bos taurus
	138	A0A0M3JH45	Transposase	UniProtKB: P02672	Fibrinogen alpha chain	Bos taurus
	139	A0A3P6PEI7	FERM domain-containing protein	UniProtKB: P02672	Fibrinogen alpha chain	Bos taurus
	140	A0A0M3J781	E1 domain-containing protein	GenBank: ACG59280.1	Major allergen beta-lactoglobulin	Bos taurus
	141	A0A0M3JT23	D-Importin 7/RanBP7 (inferred by orthology to a D. melanogaster protein)	GenBank: AAR89638.1	Nematode polyprotein allergen	Caenorhabditis elegans
	142	A0A0M3J5V8	Propionyl-CoA carboxylase beta chain, mitochondrial (inferred by orthology to a human protein)	GenBank: AAR89637.1	Nematode polyprotein allergen related	Caenorhabditis elegans
	143	A0A0M3IZ99	Glucose-6-phosphate isomerase	UniProtKB/Swiss-Prot: P43067.1	Alcohol dehidrogenase	Candida albicans
	144	A0A3P6NYX8	Glutamate/phenylalanine/leucine/valine/L-tryptophan dehydrogenase C-terminal domain-containing protein	UniProtKB/Swiss-Prot: P30575.1	Enolase	Candida albicans
	145	A0A158PP77	Enolase	UniProtKB/Swiss-Prot: P30575.1	Enolase	Candida albicans
	146	A0A0M3JUV1	PKS_ER domain-containing protein	UniProtKB/Swiss-Prot: P30575.1	Enolase 1 - Phosphoglycerate dehydratase	Candida albicans
	147	A0A3P6NYX8	Glutamate/phenylalanine/leucine/valine/L-tryptophan dehydrogenase C-terminal domain-containing protein	UniProtKB/Swiss-Prot: P30575.1	Enolase 1 - Phosphoglycerate dehydratase	Candida albicans
	148	A0A0M3JYT8	Proteasome subunit alpha type	UniProtKB/Swiss-Prot: P30575.1	Enolase 1 - Phosphoglycerate dehydratase	Candida albicans
	149	A0A3P6QT08	Phosphoglycerate kinase	UniProtKB: P46273	Phosphoglycerate kinase	Candida albicans
	150	A0A0M3J648	2-oxoisovalerate dehydrogenase subunit alpha	UniProtKB: O13437	Formate dehydrogenase	Candida boidinii
	151	A0A0M3J289	Myosin motor domain-containing protein	UniProtKB: O13437	Formate dehydrogenase (Candida boidinii)	Candida boidinii
	152	A0A0M3J3Y3	Microtubule-associated protein futsch (inferred by orthology to a D. melanogaster protein)	GenBank: AAA34357.1	Peroxisomal membrane protein (PMP20A)	Candida boidinii
	153	A0A0M3J2R4	Ig-like domain-containing protein	UniProtKB: P09582	Arginine esterase	Canis lupus familiaris
	154	A0A0M3J0Y5	Phosphomannomutase	GenBank: CAB02208.1	Pollen allergen Car b 1	Carnipus betulus
	155	A0A0M3J081	Ig-like domain-containing protein	GenBank: CAA59468.1	Cyclophilin	Catharanathus roseus
	156	A0A0M3KE78	Ig-like domain-containing protein	GenBank: CAA59468.1	Cyclophilin	Catharanthus roseus
	157	A0A0M3K6V7	Dehydrogenase/reductase SDR family member 1 (inferred by orthology to a human protein)	UniProtKB/Swiss-Prot: P84299.1	Globin CTT-VIIB-5 (-9)	Chironomus piger
	158	A0A0M3K5X6	purine-nucleoside phosphorylase	UniProtKB: P02226	Globin CTT-VIIA	Chironomus thummi thummi
	159	A0A0M3JSC9	Glycogen [starch] synthase	UniProtKB: P12549	Globin CTT-VIIB-6	Chironomus thummi thummi
	160	A0A158PMT2	Methylmalonyl-CoA epimerase, mitochondrial (inferred by orthology to a human protein)	UniProtKB: P17783	Malate dehydrogenase, mitochondrial	Citrillus lanatus
	161	A0A0M3JT87	Dolichyl-diphosphooligosaccharide--protein glycosyltransferase 48 kDa subunit	UniProtKB: P17783	Malate dehydrogenase	Citrullus lanatus
	162	A0A0M3J5G4	Malate dehydrogenase, cytoplasmic	UniProtKB: P17783	Malate dehydrogenase mitochondrial	Citrullus lanatus Watermelon
	163	A0A0M3JRF0	Serine/threonine-protein phosphatase	GenBank: ABQ59329.1	Vacuolar serine protease, partial	Cladosporium cladosporioides
	164	A0A0M3K5M3	Serine hydroxymethyltransferase	GenBank: ABQ59329.1	Vacuolar serine protease, partial	Cladosporium cladosporioides
	165	A0A0M3JSH5	Protein kinase domain-containing protein	UniProtKB/Swiss-Prot: P40108.2	Aldehyde dehydrogenase , allergen Cla h 10	Cladosporium herbarium
	166	A0A3P6NBS7	Thioredoxin domain-containing protein	GenBank: AAX14379.1	Vacuolar serine protease	Cladosporium herbarum
	167	A0A3P6NBS7	Thioredoxin domain-containing protein	GenBank: AAX14379.1	Vacuolar serine protease	Cladosporium herbarum
	168	A0A0M3J6W1	Fatty acid-binding protein homolog 9 (inferred by orthology to a C. elegans protein)	UniProtKB: Q8S4P9	Vicilin Cor a 11.0101	Corlyus avellana
	169	A0A0M3JDB3	Zf-AD domain-containing protein	GenBank: AAK28533.1	Lipid transfer protein precursor	Corylus avellana
	170	A0A158PMS6	Proline dehydrogenase	GenBank: CAA96549.1	Major allergen Cor a 1	Corylus avellana
	171	A0A158PN62	ABC-type antigen peptide transporter	UniProtKB: Q84T91	Oleosin Cor a 13	Corylus avellana
	172	A0A0M3JFJ1	L-2-hydroxyglutarate dehydrogenase, mitochondrial (inferred by orthology to a C. elegans protein)	UniProtKB: Q8S4P9	Vicilin Cor a	Corylus avellana
	173	A0A3P6NUV5	Uncharacterized protein	GenBank: BAC15616.1	Thaumatin-like protein	Cryptomeria japonica
	174	A0A0M3JH15	Heat shock protein 70	GenBank: ACF19589.1	Subtilisin-like serine protease	Curvularia lunata
	175	A0A0M3JD61	Methylmalonyl-CoA epimerase, mitochondrial (inferred by orthology to a human protein)	GenBank: ACF19589.1	Subtilisin-like serine protease	Curvularia lunata
	176	A0A0M3J7F3	Galectin	GenBank: CAD20407.1	Unnamed protein, partial	Dactylis glomerata
	177	A0A3P6NFJ0	Malic enzyme NAD-binding domain-containing protein	GenBank: BAA13604.1	Cr16	Daucus carota
	178	A0A158PPN2	phosphatidylinositol-3-phosphatase	UniProtKB: O04298	Major allergen Dau c 1	Daucus carota
	179	A0A0M3KDV1	Heat shock protein 70	UniProtKB: P40918	Heat shock 70 kDa protein	Davidella tassiana
	180	A0A0M3KDV1	Heat shock protein 70	UniProtKB: P40918	Heat shock 70 kDa protein	Davidiella tassiana
	181	A0A0M3KCZ5	Uncharacterized protein	GenBank: AAD52672.1	98 kDa HDM Allergen	Dermatophagoides farinae
	182	A0A0M3JDU9	Ribosomal_S27 domain-containing protein	UniProtKB: Q1M2P5	Calycin super	Dermatophagoides farinae
	183	A0A0M3JXU8	NADH dehydrogenase [ubiquinone] 1 alpha subcomplex subunit 13	GenBank: AAX34048.1	Der f 5.02 allergen	Dermatophagoides farinae
	184	A0A0M3JTA3	Ras-related protein Rab-10	UniProtKB: A8B8G4	Group 21 allergen	Dermatophagoides farinae
	185	A0A0M3JDS2	Cytochrome b-c1 complex subunit Rieske, mitochondrial	UniProtKB: A8B8F3	Group 21 allergen	Dermatophagoides farinae
	186	A0A0M3JA40	Probable V-type proton ATPase subunit H 2 (inferred by orthology to a C. elegans protein)	UniProtKB: A8B8G7	Group 21 allergen	Dermatophagoides farinae
	187	A0A3P6N442	Myosin tail domain-containing protein	UniProtKB/Swiss-Prot: Q967Z0.1	Paramyosin	Dermatophagoides farinae
	188	A0A3P6NAG0	Myosin tail domain-containing protein	UniProtKB/Swiss-Prot: Q967Z0.1	Paramyosin	Dermatophagoides farinae
	189	A0A3P6NUA5	Uncharacterized protein	UniProtKB/Swiss-Prot: Q967Z0.1	Paramyosin	Dermatophagoides farinae
	190	A0A3P6P7Q2	Myosin tail domain-containing protein	UniProtKB/Swiss-Prot: Q967Z0.1	Paramyosin	Dermatophagoides farinae
	191	A0A3P6P7Q2	Myosin tail domain-containing protein	UniProtKB/Swiss-Prot: Q967Z0.1	Paramyosin allergen Der f 11	Dermatophagoides farinae
	192	A0A0M3J766	Myosin_tail_1 domain-containing protein	UniProtKB/Swiss-Prot: Q967Z0.1	Paramyosin, antigen Df642	Dermatophagoides farinae
	193	A0A0M3J6I4	PCCA carboxylase	UniProtKB: Q8N0N0	Group 14 allergen protein	Dermatophagoides pteronyssinus
	194	A0A0M3J005	ZM domain-containing protein	GenBank: AAY84564.1	Group 15 allergen protein	Dermatophagoides pteronyssinus
	195	A0A0M3JFG9	Cilia- and flagella-associated protein 157	UniProtKB: Q6Y2F9	HDM allergen	Dermatophagoides pteronyssinus
	196	A0A0M3K8H5	Kinesin-like protein	UniProtKB: Q6Y2F9	HDM allergen	Dermatophagoides pteronyssinus
	197	A0A3P6NDY7	Myosin tail domain-containing protein	UniProtKB: Q6Y2F9	HDM allergen	Dermatophagoides pteronyssinus
	198	A0A3P6NDP5	Uncharacterized protein	UniProtKB: Q6Y2F9	HDM allergen	Dermatophagoides pteronyssinus
	199	A0A3P6NDY7	Myosin tail domain-containing protein	UniProtKB: Q6Y2F9	HDM allergen	Dermatophagoides pteronyssinus
	200	A0A3P6RNZ1	Spectrin beta chain	UniProtKB: Q6Y2F9	HDM allergen	Dermatophagoides pteronyssinus
	201	A0A3P6RNZ1	Spectrin beta chain	UniProtKB: Q6Y2F9	HDM Allergen	Dermatophagoides pteronyssinus
	202	A0A3P6PWS3	Uncharacterized protein	UniProtkb: Q2L7C5	Mite allergen Dep p 21.0101	Dermatophagoides pteronyssinus
	203	A0A0M3KBR2	ADF-H domain-containing protein	GenBank: AAN02510.1	Serine protease	Dermatophagoides pteronyssinus
	204	A0A0M3KCW0	40S ribosomal protein S27 (inferred by orthology to a C. elegans protein)	GenBank: CAD38376.1	Unnamed protein	Dermatophagoides pteronyssinus
	205	A0A0M3JH35	Protein farnesyltransferase subunit beta	GenBank: AAC47403.1	Nematode polyprotein antigen precursor	Dictyocaulus vivapurus
	206	A0A0M3JQY7	Golgi apparatus protein 1 homolog (inferred by orthology to a C. elegans protein)	GenBank: AAC47403.1	Nematode polyprotein antigen precursor	Dictyocaulus viviparus
	207	A0A0M3JSU1	non-specific serine/threonine protein kinase	GenBank: AAC47403.1	Nematode polyprotein antigen precursor	Dictyocaulus viviparus
	208	A0A0M3JGT6	Helicase ATP-binding domain-containing protein	UniProtKB: P13613	Beta-lactoglobulin-1	Equus asinus
	209	A0A0M3JGT6	Helicase ATP-binding domain-containing protein	UniProtKB: P13613	Beta-lactoglobulina-1	Equus asinus
	210	A0A0M3J2R0	Histidine acid phosphatase	GenBank: CAA52194.1	Preproalbumin	Equus caballus
	211	A0A158PMX0	UDP-N-acetylglucosamine 4-epimerase	UniProtKB: P00805	L-asparaginase 2	Escherichia coli
	212	A0A3P6NQY4	Uncharacterized protein	GenBank: CAA42677.1	Putative cysteine protease, partial	Euroglyphus maynei
	213	A0A3P6SGI0	LIM zinc-binding domain-containing protein	GenBank: CAA44344.1	Fel d I chain 1 precursor	Felis catus
	214	A0A0M3JS04	Eukaryotic translation initiation factor 3 subunit I	GenBank: ACD65081.1	Eucaryotic translation initiation factor	Forcipomyia taiwana
	215	A0A0M3JHM2	Proteasome assembly chaperone 1	UniProtKB: Q5ULZ4	Major strawberry allergen Fra a 1-A	Fragaria ananassa
	216	A0A0M3JV66	Uncharacterized protein	GenBank: AAV33460.1	Major allergen Mal d 1, partial	Fragaria x ananassa
	217	A0A0M3JZD5	Uncharacterized protein	GenBank: AAV33460.1	Major allergen Mal d 1, partial	Fragaria x ananassa
	218	A0A0M3KBA2	Carboxylic ester hydrolase	NCBI Reference Sequence: XP_381522.1	Major allergen Alt a 11	Fusarium graminearum PH-1
	219	A0A0M3J168	PKS_AT domain-containing protein	UniProtKB: P80703	Apolipophorin-3	Galleria mallonella
	220	A0A3P6SXG4	Uncharacterized protein	UniProtKB: P80703	Apolipophorin-3	Galleria mallonella
	221	A0A0M3K8N1	PDZ domain-containing protein	UniProtKB: P87498	Vitellogenin	Gallus gallus
	222	A0A0M3JRS2	LEM protein 2 (inferred by orthology to a C. elegans protein)	GenBank: AAA49139.1	Vitellogenin	Gallus gallus
	223	A0A0M3JSC0	LAM_G_DOMAIN domain-containing protein	GenBank: CAA31942.1	Vitellogenin	Gallus gallus
	224	A0A0M3JU32	Laminin-like protein epi-1 (inferred by orthology to a C. elegans protein)	GenBank: CAA31942.1	Vitellogenin	Gallus gallus
	225	A0A0M3JUZ9	Cystatin domain-containing protein	GenBank: AAA49139.1	Vitellogenin	Gallus gallus
	226	A0A0M3JYU1	Adenylyl cyclase-associated protein	GenBank: AAA49139.1	Vitellogenin	Gallus gallus
	227	A0A0M3JZH0	40S ribosomal protein S2 (inferred by orthology to a C. elegans protein)	GenBank: CAA31942.1	Vitellogenin	Gallus gallus
	228	A0A0M3JTU5	40S ribosomal protein S2 (inferred by orthology to a C. elegans protein)	UniProtKB: P87498	Vitellogenin	Gallus gallus
	229	A0A0M3JZL1	proteasome endopeptidase complex	UniProtKB: P87498	Vitellogenin	Gallus gallus
	230	A0A0M3K6L9	Uncharacterized protein	GenBank: AAA49139.1	Vitellogenin	Gallus gallus
	231	A0A0M3IZ89	Basement membrane proteoglycan (inferred by orthology to a C. elegans protein)	GenBank: CAA31942.1	Vitellogenin	Gallus gallus
	232	A0A3P6RES2	receptor protein-tyrosine kinase	UniProtKB: P87498	Vitellogenin-1	Gallus gallus
	233	A0A0M3K2K1	Large ribosomal subunit protein uL2	UniProtKB: P87498	Vitellogenin-1	Gallus gallus
	234	A0A3P6R924	Zasp-like motif domain-containing protein	UniProtKB: P87498	Vitellogenin-1	Gallus gallus
	235	A0A0M3K7V7	SH2 domain-containing protein	UniProtKB: P87498	Vitellogenin-1	Gallus gallus
	236	A0A0M3KD66	Uncharacterized protein	UniProtKB: P87498	Vitellogenin-1	Gallus gallus
	237	A0A0M3KH33	Uncharacterized protein	UniProtKB: P87498	Vitellogenin-1	Gallus gallus
	238	A0A158PP38	Lethal (2) 01289 (inferred by orthology to a D. melanogaster protein)	UniProtKB: P87498	Vitellogenin-1	Gallus gallus
	239	A0A158PPR3	Transthyretin-like family protein	UniProtKB: P87498	Vitellogenin-1	Gallus gallus
	240	A0A3P6NZK3	Uncharacterized protein	UniProtKB: Q879498	Vitellogenin-1	Gallus gallus
	241	A0A0M3K2K1	Large ribosomal subunit protein uL2	UniProtKB: P87498	Vitellogenin-1	Gallus gallus
	242	A0A3P6QK39	Uncharacterized protein	UniProtKB: P87498	Vitellogenin-1	Gallus gallus
	243	A0A3P6R924	Zasp-like motif domain-containing protein	UniProtKB: P87498	Vitellogenin-1	Gallus gallus
	244	A0A3P6RF88	Protein kinase C-like 3	UniProtKB: P87498	Vitellogenin-1	Gallus gallus
	245	A0A3P6S7H2	RRM domain-containing protein	UniProtKB: P87498	Vitellogenin-1	Gallus gallus
	246	A0A0M3J7H4	Major capsid protein	UniProtKB: P87498	Vitelogenin 1	Gallus gallus
	247	A0A0M3K8N1	PDZ domain-containing protein	UniProtKB: P87498	Vitellogenin-1	Gallus gallus Chicken
	248	A0A0M3K8Y4	Mitochondrial-processing peptidase subunit alpha (inferred by orthology to a human protein)	UniProtKB: P19531	Maltogenic alpha-amylase	Geobacillus stearotermophilus
	249	A0A158PPF0	DnaJ homolog subfamily C member 25 (inferred by orthology to a human protein)	GenBank: AAB01374.1	Beta-conglycinin storage protein	Glicine max
	250	A0A0M3K336	Large ribosomal subunit protein eL22	UniProtKB: Q39846	Seed biotin-containing protein SBP65	Glycine max
	251	A0A0M3KB74	long-chain-fatty-acid--CoA ligase	UniProtKB: Q39846	Seed biotin-containing protein SBP65	Glycine max
	252	A0A0M3JN78	Putative ATPase (inferred by orthology to a S. mansoni protein)	GenBank: CAA45777.1	Trypsin inhibitor subtype A	Glycine max
	253	A0A0M3J349	DUF4440 domain-containing protein	UniProtKB: Q39846	Seed biotin-containing protein SBP65	Glycine max Soybean Glycine hispida
	254	A0A3P6NSE0	Myosin tail domain-containing protein	GenBank: BAH10148.1	Tropomyosin	Haliotis discus discus
	255	A0A0M3JUJ0	Protein kinase domain-containing protein	UniPRotKB: Q9X721	Collagenase ColG	Hathewaya histolytica
	256	A0A0M3JMU5	isocitrate dehydrogenase (NADP(+))	GenBank: AAK55116.1	Venom allergen-like protein	Heterodera glycines
	257	A0A0M3IY29	Phosphotransferase (con actividad catalítca)	UniProtKB/Swiss-Prot: Q9LEJ0.1	Enolase 1, 2-phospho-D-glyceratehydroliase 1	Hevea brasiliensis
	258	A0A3P6NBN6	Uncharacterized protein	UniProtKB/Swiss-Prot: Q7Y1X1.1	Esterase Hev b 13	Hevea brasiliensis
	259	A0A0M3JWQ2	Heat shock protein 90	UniProtKB: Q71EE1	Heat shock protein	Hevea brasiliensis
	260	A0A3P6Q9M0	Uncharacterized protein	GenBank: ADR82196.1	Hevamine, partial	Hevea brasiliensis
	261	A0A3P6RZR9	Uncharacterized protein	GenBank: ABW34946.1	Hevein	Hevea brasiliensis
	262	A0A0M3JRF7	Putative thiosulfate sulfurtransferase (inferred by orthology to a C. elegans protein)	UniProtKB: O65811	Patatin	Hevea brasiliensis
	263	A0A0M3K215	Histidine triad nucleotide-binding protein 1 (inferred by orthology to a C. elegans protein)	UniProtKB: O65811	Patatin	Hevea brasiliensis
	264	A0A0M3JI78	Heat shock protein 75 kDa, mitochondrial (inferred by orthology to a human protein)	UniProtKB/Swiss-Prot: Q9LEI8.1	Profilin, Pollen allergen Hev b 8.0204	Hevea brasiliensis
	265	A0A0M3JFB0	DUF3707 domain-containing protein	UniProtKB: Q6XNP7	Protease inhibitor HPI	Hevea brasiliensis
	266	A0A0M3K7J2	Uncharacterized protein	GenBank: AAA16792.1	Superoxide dismutase	Hevea brasiliensis
	267	A0A0M3JEL6	Globin-like protein (inferred by orthology to a C. elegans protein)	UniProtKB: Q71EE1	Heat shock protein	Hevea brasiliensis
	268	A0A0M3J2Q2	Properdin (inferred by orthology to a human protein)	UniProtKB: P28510	Hirudin-3B	Hirudo medicinalis
	269	A0A3P6SZX2	Fe2OG dioxygenase domain-containing protein	UniProtKB: P43216	Major pollen allergen Hol l 1	Holcus lanatus
	270	A0A0M3IYB7	Protein mago nashi homolog (inferred by orthology to a C. elegans protein)	GenBank: CAA74694.1	IgE autoantigen, Partial	Homo sapiens
	271	A0A0M3K5S1	Alpha-galactosidase	UniProtKB: P06280	Alpha-galactosidase A	Homo sapiens
	272	A0A0M3J976	A0A0M3J976	UniProtKB: Q96C12	Armadillo repeat-containing protein 5	Homo sapiens
	273	A0A3P6NUI9	Uncharacterized protein	UniProtKB: P15848	Arylsulfatase B	Homo sapiens
	274	A0A0M3K2K5	Phage protein	GenBank: CAA62012.1	BCL7B	Homo sapiens
	275	A0A0M3JZM9	Col_cuticle_N domain-containing protein	UniProtKB: Q9UMD9	Collagen alpha 1 (XVIII) chain	Homo sapiens
	276	A0A0M3JZU3	Col_cuticle_N domain-containing protein	UniProtKB: Q9UMD9	Collagen alpha 1 (XVIII) chain	Homo sapiens
	277	A0A0M3JKK1	Ovule protein	UniProtKB: P09919	Granulocyte colony-stimulating factor	Homo sapiens
	278	A0A0M3JRK5	Ubiquitin carboxyl-terminal hydrolase 7	GenBank: CAA74694.1	IgE autoantigen, partial	Homo sapiens
	279	A0A0M3JSY5	Laminin subunit beta-1 (inferred by orthology to a D. melanogaster protein)	UniProtKB: Q13753	Laminin subunit gamma-2	Homo sapiens
	280	A0A0M3K6Z5	Basement membrane proteoglycan (inferred by orthology to a C. elegans protein)	UniProtKB: Q13753	Laminin subunit gamma-2	Homo sapiens
	281	A0A0M3KB73	Putative laminin gamma-1 chain (inferred by orthology to a S. mansoni protein)	UniProtKB: Q13753	Laminin subunit gamma-2	Homo sapiens
	282	A0A158PNK3	Probable phosphoserine aminotransferase (inferred by orthology to a C. elegans protein)	UniProtKB: P04062	Lysosomal acid glucosylceramidase	Homo sapiens
	283	A0A0M3K9Z2	NtCtMGAM_N domain-containing protein	UniProtKB: P10253	Lysosomal alpha-glucosidase	Homo sapiens
	284	A0A0M3IYV1	NAC-A/B domain-containing protein	GenBank: CAA56869.1	Nascent polypeptide associated complex alpha subunit	Homo sapiens
	285	A0A0M3J0V8	NAC-A/B domain-containing protein	GenBank: CAA56869.1	Nascent polypeptide associated complex alpha subunit	Homo sapiens
	286	A0A0M3J049	BppU_N domain-containing protein	GenBank: CAA56869.1	Nascent polypeptide associated complex alpha subunit	Homo sapiens
	287	A0A0M3KAF7	Small ribosomal subunit protein mS25	UniProtKB: Q9H009	Nascent polypeptide-associated complex subunit alpha 2	Homo sapiens
	288	A0A3P6PR18	Uncharacterized protein	UniProtKB: Q9H009	Nascent polypeptide-associated complex subunit alpha-2	Homo sapiens
	289	A0A0M3JRJ4	60S ribosomal protein L4 (inferred by orthology to a C. elegans protein)	UniProtKB: Q9H009	Nascent polypeptide-associated complex subunit alpha2	Homo sapiens
	290	A0A0M3JS20	Guanine nucleotide-binding protein alpha-7 subunit (inferred by orthology to a C. elegans protein)	UniProtKB: O75475	PC4 and SFRS1-interacting protein	Homo sapiens
	291	A0A0M3JY00	SH3 domain-containing protein	UniProtKB: O75475	PC4 and SFRS1-interacting protein	Homo sapiens
	292	A0A3P6SZI0	PH domain-containing protein	GenBank: BAA24056.1	SART-1	Homo sapiens
	293	A0A0M3IYV2	Large ribosomal subunit protein uL22	GenBank: BAA24056.1	SART-1 Homo sapiens	Homo sapiens
	294	A0A0M3K093	Maleylacetoacetate isomerase (inferred by orthology to a human protein)	UniProtKB: P07202	Thyroid peroxidase	Homo sapiens
	295	A0A0M3KA34	lactoylglutathione lyase	UniProtKB: P37837	Transaldolase	Homo sapiens
	296	A0A0M3KAE3	Transaldolase	UniProtKB: P37837	Transaldolase	Homo sapiens
	297	A0A3P6R892	GDP-mannose 4,6-dehydratase	UniProtKB: P37837	Transaldolase	Homo sapiens
	298	A0A3P6PAI7	Uncharacterized protein	UniProtKB: P06753	Tropomyosin alpha-3 chain	Homo sapiens
	299	A0A3P6QLW0	phosphopyruvate hydratase	UniProtKB: P56680	Endoglucanase 1	Humicola insolens
	300	A0A3P6NTI3	Uncharacterized protein	UniProtKB/Swiss-Prot: P29600.1	Alkaline protease	Lederbergia lenta
	301	A0A3P6PPE7	ATP-dependent 6-phosphofructokinase	UniProtKB/Swiss-Prot: P29600.1	Subtilisin savinase	Lederbergia lenta
	302	A0A3P6TJY4	receptor protein-tyrosine kinase	UniProtKB/Swiss-Prot: P29600.1	Subtilisin Savinase, alkaline protease	Lederbergia lenta
	303	A0A0M3K810	Xaa-Pro dipeptidase	UniProtKB/Swiss-Prot: Q9U5P1.1	Lep d 13	Lepidoglyphus destructor
	304	A0A0M3K4R0	Tubulin alpha chain	UniProtKB/Swiss-Prot: Q8WQ47.2	Tubulin alpha chain Allergen Lep d	Lepidoglyphus destructor
	305	A0A3P6NI43	Tubulin/FtsZ 2-layer sandwich domain-containing protein	UniProtKB/Swiss-Prot: Q8WQ47.2	Tubulin alpha chain Allergen Lep d	Lepidoglyphus destructor
	306	A0A0M3KB72	Tubulin_C domain-containing protein	UniProtKB/Swiss-Prot: Q8WQ47.2	Tubulin alpha chain Allergen Lep d	Lepidoglyphus destructor
	307	A0A3P6R6D8	Tubulin alpha chain	UniProtKB/Swiss-Prot: Q8WQ47.2	Tubulin alpha chain Allergen Lep d	Lepidoglyphus destructor
	308	A0A0M3KB72	Tubulin_C domain-containing protein	UniProtKB/Swiss-Prot: Q8WQ47.2	Tubulin alpha chain Lep d	Lepidoglyphus destructor
	309	A0A158PPL0	Tubulin_C domain-containing protein	UniProtKB/Swiss-Prot: Q8WQ47.2	Tubulin alpha chain Lep d	Lepidoglyphus destructor
	310	A0A0M3KB72	Tubulin_C domain-containing protein	UniProtKB/Swiss-Prot: Q8WQ47.2	Tubulin alpha chain Lep d	Lepidoglyphus destructor
	311	A0A3P6NI43	Tubulin/FtsZ 2-layer sandwich domain-containing protein	UniProtKB/Swiss-Prot: Q8WQ47.2	Tubulin alpha chain Lep d	Lepidoglyphus destructor
	312	A0A0M3JT35	Tubulin alpha chain	UniProtKB/Swiss-Prot: Q8WQ47.2	Tubulin alpha chain, allergen=Lep d ?	Lepidoglyphus destructor
	313	A0A0M3K4R0	Tubulin alpha chain	UniProtKB/Swiss-Prot: Q8WQ47.3	Tubulin alpha chain, allergen=Lep d ?	Lepidoglyphus destructor
	314	A0A0M3KB72	Tubulin_C domain-containing protein	UniProtKB/Swiss-Prot: Q8WQ47.4	Tubulin alpha chain, allergen=Lep d ?	Lepidoglyphus destructor
	315	A0A3P6NI43	Tubulin/FtsZ 2-layer sandwich domain-containing protein	UniProtKB/Swiss-Prot: Q8WQ47.5	Tubulin alpha chain, allergen=Lep d ?	Lepidoglyphus destructor
	316	A0A3P6R6D8	Tubulin alpha chain	UniProtKB/Swiss-Prot: Q8WQ47.6	Tubulin alpha chain, allergen=Lep d ?	Lepidoglyphus destructor
	317	A0A0M3K438	ACAS_N domain-containing protein	UniProtKB: Q1M2N3	Type 2 allergen Lep d 2.039	Lepidoglyphus destructor
	318	A0A0M3JBT3	Clathrin heavy chain	UniProtKB: Q1M2N1	Type 2 allergen lep d 5.02	Lepidoglyphus destructor
	319	A0A0M3JIE8	TPR_REGION domain-containing protein	GenBank: CAC84590.2	Topomyosin	Lepisma saccharinum
	320	A0A0M3JRD2	NAD(P)H-hydrate epimerase	GenBank: AAZ91659.1	Polygalacturonase	Lilium longiflorum
	321	A0A3P6P1H6	Uncharacterized protein	UniProtKB: P51541	Arginine kinase	Limulus polyphemus
	322	A0A0M3JNM8	Carboxylic ester hydrolase	UniProtKB: P52779	Protein LIR18B	Lupinus luteus
	323	A0A3P6TQG9	Uncharacterized protein	GenBank: CAA09887.4	Allergen	Malassezia sympodialis
	324	A0A0M3J1H9	DUF3237 family protein	GenBank: CAI43283.4	Mala s 12 allergen precursor	Malassezia sympodialis
	325	A0A3P6N7K3	Carboxypeptidase	GenBank: AAX18300.1	Major allergen Mal d 1.0601	Malus domestica
	326	A0A3P6NXP2	Calponin-homology (CH) domain-containing protein	UniProtKB: O73860	Ovalbumin	Meleagris gallopavo
	327	A0A3P6NXP2	Calponin-homology (CH) domain-containing protein	UniProtKB: O73860	Ovalbumin	Meleagris gallopavo
	328	A0A0M3J425	Kazal-like domain-containing protein	UniProtKB/Swiss-Prot: Q64481.2	Cytochrome P450	Mus musculus
	329	A0A0M3K0Z8	Myosin N-terminal SH3-like domain-containing protein	GenBank: CAA85732.1	Mouse IgG1 Heavy chain, partial	Mus musculus
	330	A0A0M3JBE3	AT21926p (inferred by orthology to a D. melanogaster protein)	GenBank: AAA39768.1	Major urinary protein II	Mus musculus domesticus
	331	A0A3P6PGT7	Uncharacterized protein	UniProtKB: O22317	Glucan endo-1,3-beta-glucosidae	Musa acuminata
	332	A0A0M3KAL7	Tropomyosin	GenBank: BAH10150.1	Tropomyosin	Neptunea polycostata
	333	A0A0M3KF20	BcDNA.LD34343 (inferred by orthology to a D. melanogaster protein)	UniProtKB: P14804	Glucoamylase	Neurospora crassa
	334	A0A0M3JZ53	NADH dehydrogenase [ubiquinone] 1 alpha subcomplex subunit 7	UniProtKB: Q5K4L4	Villin 2	Nicotiana tabacum
	335	A0A3P6R332	Uncharacterized protein	UniProtKB: Q5K4L4	Villin 2	Nicotiana tabacum
	336	A0A0M3K875	Cat eye syndrome critical region protein 5 (inferred by orthology to a human protein)	UniProtKB: E1U332	Isoflavone reductase-like protein	Olea europaea
	337	A0A0M3JS01	Fructose-2,6-bisphosphatase	UniProtKB: G1U9S2	Albumin	Oryoctolagus cuniculus
	338	A0A0M3K4Z1	1-acyl-sn-glycerol-3-phosphate acyltransferase	GenBank: BAB71741.1	Glyoxalase I	Oryza sativa
	339	A0A0M3JP74	Probable clathrin heavy chain 1 (inferred by orthology to a C. elegans protein)	GenBank: AAF72985.1	Beta-expansin	Orzya sativa
	340	A0A0M3JX96	ML domain-containing protein	GenBank: AAF72987.1	Beta-expansin	Orzya sativa
	341	A0A3P6NYU2	Amidinotransferase	GenBank: BAC20657.1	Allergen RA 16	Orzya sativa japonica group
	342	A0A3P6NYU2	Amidinotransferase OS=Anisakis simplex	GenBank: BAC20657.1	Allergen RA16	Orzya sativa japonica group
	343	A0A0M3K1E8	arginine kinase	UniProtKB: Q004B5	Arginine kinase Lit v 2.0101	Panaeus vannamei
	344	A0A0M3KIZ1	Troponin T, skeletal muscle (inferred by orthology to a D. melanogaster protein)	GenBank: BAF47264.1	Tropomyosin fast isoform	Pandalus eous
	345	A0A3P6TIT7:	3-hydroxyacyl-CoA dehydrogenase NAD binding domain-containing protein	UniProtKB: P06873	Proteinase K	Parengyodontium album
	346	A0A0M3JSD5	arginine kinase	GenBank: AAO15713.1	Allergen Pen m 2	Penaeus monodon
	347	A0A0M3K9J4	Large ribosomal subunit protein P2	UniProtKB: Q49KL9	Large ribosomal subunit protein P1	Penicillium brevicompactum
	348	A0A0M3JSW9	BPI1 domain-containing protein	GenBank: AAM33821.1	Alkaline serine protease	Penicillium chrysogenum
	349	A0A0M3K6C4	proteasome endopeptidase complex	GenBank: AAM33821.1	Alkaline serine protease	Penicillium chrysogenum
	350	A0A158PNW2	Cullin-2 (inferred by orthology to a C. elegans protein)	GenBank: AAM33821.1	Alkaline serine protease	Penicillium chrysogenum
	351	A0A0M3IYY5	WD_REPEATS_REGION domain-containing protein	GenBank: AAM33821.1	Alkaline serine protease	Penicillium chrysogenum
	352	A0A0M3K107	Oxidation resistance protein 1	GenBank: AAF23726.1	Allergen Pen n 13	Penicillium chrysogenum
	353	A0A158PP81	Phosphorylase b kinase regulatory subunit	GenBank: AAF23726.1	Allergen Pen n 13	Penicillium chrysogenum
	354	A0A0M3J4X5	Vacuolar protein sorting-associated protein 45	GenBank: AAF23726.1	Allergen pen n 13	Penicillium chrysogenum
	355	A0A0M3K865	Calnexin (inferred by orthology to a C. elegans protein)	GenBank: AAX45072.1	Calreticulin	Penicillium chrysogenum
	356	A0A3P6RQA4	Calsequestrin	GenBank: AAX45072.1	Calreticulin	Penicillium chrysogenum
	357	A0A0M3JYV4	Electron transfer flavoprotein subunit beta	UniProtKB/Swiss-Prot: Q92260.1	Heat shock protein, Allergen= Pen c 19	Penicillium citrinum
	358	A0A0M3JQH7	aspartate transaminase	GenBank: ABM60783.1	Pectate lyase, partial	Penicillium citrinum
	359	A0A0M3KAC3	Acetyl-CoA acetyltransferase, mitochondrial (inferred by orthology to a human protein)	GenBank: ABM60783.1	Pectate lyase, Partial	Penicillium citrinum
	360	A0A0M3JPF3	Magnesium-transporting ATPase, P-type 1	GenBank: AAD25926.1	Pen c 1	Penicillium citrinum
	361	A0A0M3JXM1	LD36273p (inferred by orthology to a D. melanogaster protein)	GenBank: AAD25926.1	Pen c 1	Penicillium citrinum
	362	A0A0M3KFP5	T-complex protein 1 subunit alpha	GenBank: AAD25926.1	Pen c 1	Penicillium citrinum
	363	A0A0M3J6P2	Adenylosuccinate synthetase	GenBank: AAD25926.1	Pen c 1	Penicillium citrinum
	364	A0A0M3JY08	MAGUK p55 subfamily member 6-like	UniProtKB: Q9P8G3	Subtilisin-like serine protease Pen ch 18.0101	Penicillium rubens
	365	A0A0M3K705	Gamma-amino-N-butyrate transaminase	UniProtKB: Q9P8G3	Subtilisin-like serine protease Pen ch 18.0101	Penicillium rubens
	366	A0A0M3KCU8	Cystatin	UniProtKB: Q9P8G3	Subtilisin-like serine protease Pen ch 18.0101	Penicillium rubens
	367	A0A0M3KFP5	T-complex protein 1 subunit alpha	GenBank: AAD25926.1	Pen c 1	Penicillum citrinum
	368	A0A0M3IXZ4	40S ribosomal protein S12	GenBank: AAM33784.1	Ribosomal protein S12, partial	Periplaneta americana
	369	A0A0M3JWX5	Ras-related protein Rab-11B	GenBank: AAM33785.1	Rab 11, partial	Periplaneta americana
	370	A0A0M3K5H8	Ras-related protein Rab-11B	GenBank: AAM33785.2	Rab 11, partial	Periplaneta americana
	371	A0A0M3JB81	Transaldolase (inferred by orthology to a human protein)	GenBank: AAM33785.1	Rab11, partial	Periplaneta americana
	372	A0A0M3KDF0	2-amino-3-ketobutyrate coenzyme A ligase, mitochondrial (inferred by orthology to a human protein)	GenBank: AAB35986.1	Major allergen Pha a 5	Phalaris aquatica
	373	A0A158PP04	3-methyl-2-oxobutanoate dehydrogenase (2-methylpropanoyl-transferring)	GenBank: AAB35985.1	Major allergen Pha a 5	Phalaris aquatica
	374	A0A0M3J9V9	Calponin-homology (CH) domain-containing protein	GenBank: AAB35986.1	Major allergen Pha a 5 isoform	Phalaris aquatica
	375	A0A0M3KG74	SAM50-like protein gop-3 (inferred by orthology to a C. elegans protein)	GenBank: CAA43636.1	Pathogenesis-related protein 2	Phaseolus vulgaris
	376	A0A3P6PZ03	Uncharacterized protein	UniProtKB: P02853	Phaseolin, beta type	Phaseolus vulgaris
	377	A0A3P6PZ03	Uncharacterized protein	UniProtKB: P02853	Phaseolin, beta-type	Phaseolus vulgaris
	378	A0A3P6P3C9	Uncharacterized protein	PDB: 1N10_A	Chain A, pollen allergen Phl p 1	Phleum pratense
	379	A0A0M3JAJ1	Protein quiver	GenBank: ABU42022.1	11S globulin	Pistacia vera
	380	A0A0M3IYN1	Vitellogenin domain-containing protein	GenBank: ABU42022.1	11S globulin	Pistacia vera
	381	A0A0M3IYN1	Vitellogenin domain-containing protein	GenBank: ABU42022.1	11S globulin	Pistacia vera
	382	A0A0M3IY96	Uncharacterized protein	GenBank: ABG73110.1	Allergen 11S glubulin precursor	Pistacia vera
	383	A0A0M3J8R5	A0A0M3J8R5	UniProtKB: Q06930	ABA-responsive protein ABR18	Pisum sativum
	384	A0A0M3J8R5	26S proteasome regulatory subunit 8	UniProtKB: Q06930	ABA-responsive protein ABR18	Pisum sativum Garden pea Lathyrus oleraceus
	385	A0A0M3KCR5	D-lactate dehydrogenase (cytochrome)	UniProtKB/Swiss-Prot: Q8GT41.1	Pollen allergen Pla a 1	Platanus x hispanica
	386	A0A0M3KGA6	arginine kinase	UniProtKB: Q95PM9	Arginine kinase	Plodia interpunctella
	387	A0A3P6NGH1	ABC transporter domain-containing protein	UniProtKB: Q9U6W0	Phospholipase A1	Polistes annularis
	388	A0A0M3K755	Lysyl-tRNA synthetase	UniProtKB/Swiss-Prot: Q870B9.1	Enolase Allergen Rho m 1	Rhodotorula mucilaginosa
	389	A0A0M3K3Z7	MFS domain-containing protein	GenBank: AAD42942.1	15 kDa oleosin	Sesamum indicum
	390	A0A0M3KDQ3	Mitochondrial carrier protein	GenBank: AAD42942.1	15 kDa oleosin	Sesamum indicum
	391	A0A0M3KEN9	Ammonium_transp domain-containing protein	GenBank: AAD42942.1	15 kDa oleosin	Sesamum indicum
	392	A0A0M3K5J0	Estradiol 17-beta-dehydrogenase 8 (inferred by orthology to a human protein)	UniProtKB: P41362	Alkaline protease	Shouchella clausii
	393	A0A3P6NLP9	Gelsolin-like domain-containing protein	UniProtKB: P14280	Pectinecterase 1	Solanum lycopersicum
	394	A0A0M3JFF3	isocitrate dehydrogenase (NADP(+))	UniProtKB: P15003	Suberization-associated anionic peroxidase 1	Solanum Lycopersicum
	395	A0A3P6PH20	Uncharacterized protein	UniProtKB: P0A0L2	Enterotoxin tipo A	Staphylococcus aureus
	396	A0A0M3KIJ2	ADH_zinc_N domain-containing protein	UniProtKB: P00776	Streptogrisin-A	Streptomyces griseus
	397	A0A0M3JR90	Ig-like domain-containing protein	UniProtKB: P00777	Streptogrisin-B	Streptomyces griseus
	398	A0A0M3K222	Inosine-5'-monophosphate dehydrogenase (inferred by orthology to a C. elegans protein)	UniProtKB: P00777	Streptogrisin-B	Streptomyces griseus
	399	A0A0M3K4P8	Heat shock protein 75 kDa, mitochondrial (inferred by orthology to a human protein)	UniProtKB: P00777	Streptogrisin-B	Streptomyces griseus
	400	A0A0M3K5J2	Large ribosomal subunit protein eL6	UniProtKB: P00777	Streptogrisin-B	Streptomyces griseus
	401	A0A0M3K8I9	Properdin (inferred by orthology to a human protein)	UniProtKB: P00777	Streptogrisin-B	Streptomyces griseus
	402	A0A0M3KA25	molybdopterin molybdotransferase	UniProtKB: P00777	Streptogrisin-B	Streptomyces griseus
	403	A0A3P6RRU5	Uncharacterized protein	UniProtKB: P00777	Streptogrisin-B	Streptomyces griseus
	404	A0A3P6TH92	Ig-like domain-containing protein	UniProtKB: P00777	Streptogrisin-B	Streptomyces griseus
	405	A0A3P6TH92	Ig-like domain-containing protein	UniProtKB: P00777	Streptogrisin-B	Streptomyces griseus
	406	A0A0M3JH65	dihydrolipoyl dehydrogenase	UniProtKB: P00777	Streptogrisin-B	Streptomyces griseus
	407	A0A0M3J539	PDZ domain-containing protein	UniProtKB: P00777	Streptogrisin-B	Streptomyces griseus
	408	A0A0M3KJW0	DUF4057 domain-containing protein	GenBank: BAD88796.1	Major allergen	Styela plicata
	409	A0A0M3K8Q6	40S ribosomal protein S3	UniProtKB: P08835	Albumin	Sus scrofa
	410	A0A0M3K8Q6	40S ribosomal protein S3	UniProtKB: P08835	Albumin	Sus scrofa
	411	A0A0M3K8Q6	40S ribosomal protein S3	UniProtKB: P08835	Albumin	Sus scrofa
	412	A0A0M3JGJ9	Peptidase_M24 domain-containing protein	UniProtKB/Swiss-Prot: Q55407	Slr0580	Synechocystis sp.
	413	A0A0M3J2S3	Collagen triple helix repeat protein	GenBank: AAQ07455.1	Major pollen allergen Artv1	synthetic construct
	414	A0A158PNM0	Col_cuticle_N domain-containing protein	GenBank: AAQ07455.1	Major pollen allergen ArtV1	Synthetic construct
	415	A0A0M3K8A7	Beta-lactamase-like protein 2 homolog (inferred by orthology to a C. elegans protein)	UniProtKB: B3A0N5	Apyrase	Tabanus yao
	416	A0A0M3KKP3	Endonuclease	GenBank: ADM18345.1	Putative Tab y 1 allergen	Tabanus yao
	417	A0A0M3JKK4	FAD_binding_3 domain-containing protein	GenBank: CAD23612.1	Tri m 2 allergen, partial	Trichopyton benhamiae
	418	A0A0M3J7M0	UCR_TM domain-containing protein	UniProtKB: P09989	Ribosome inactivating protein alpha-trichosanthin	Trichosanthes kirilowii
	419	A0A0M3JQC7	NADH-quinone oxidoreductase subunit B	GenBank: BAC76688.1	27 K protein, partial	Triticum aestivum
	420	A0A0M3JBE7	SRCR domain-containing protein	GenBank: CAI84642.1	Alpha-amylase inhibitor 0,19 partial	Triticum aestivum
	421	A0A0M3J7M6	Uncharacterized protein	UniProtKB: Q03872	High molecular weight glutenin subunit 1Ax1	Triticum aestivum
	422	A0A0M3JGH3	Uncharacterized protein	GenBank: CAA31395.2	High molecular weight glutenin subunit 5	Triticum aestivum
	423	A0A0M3JAA8	Btz domain-containing protein	UniProtKB: Q03872	High molecular weigth glutenin subunit 1Ax1	Triticum aestivum
	424	A0A0M3JY41	Succinate--CoA ligase (ADP-forming)	UniProtKB: Q9ST58	Serpin-Z1C	Triticum aestivum
	425	A0A3P6PGE6	RRM domain-containing protein	GenBank: AAA34290.1	Gliadin	Triticum urartu
	426	A0A0M3J5W0	Protein mesh (inferred by orthology to a D. melanogaster protein)	UniProtKB: Q9FS79	Triosephosphate isomerase, citosolic	Tritricum aestivum
	427	A0A0M3JTY6	Uncharacterized protein	GenBank: ABU97480.1	Allergen Tyr p 13	Tyrophagus putrescentiae
	428	A0A3P6S6R5	Ig-like domain-containing protein	GenBank: ABU97480.1	Allergen Tyr p 13	Tyrophagus putrescentiae
	429	A0A0M3JUG3	pyridoxal 5'-phosphate synthase	UniProtKB: Q66RP5	Fatty-acid binding protein	Tyrophagus putrescentiae
	430	A0A0M3JRV0	Four and a half LIM domains protein 2	UniProtKB: P0CH87	Phospholipase A1	Vespa crabro
	431	A0A3P6P5A7	Peptidase M28 domain-containing protein	UniProtKB: P35787	Venom allergen 5	Vespula vidua
	432	A0A0M3KEW5	40S ribosomal protein	UniProtKB: A0A1S3THR8	Phytohormone-binding protein CSBP	Vigna radiata var. Radiata - Mung bean
	433	A0A0M3KAL6	Glutathione S-transferase	UniProtKB: Q86LL8	Glutathione S-transferase	Wuchereria bancrofti
	434	A0A0M3K9M9	Protein lethal(2)essential for life (inferred by orthology to a D. melanogaster protein)	GenBank: AAV28626.1	Bet v I allergen	Zea mays
	435	A0A0M3KGD2	GDNF domain-containing protein	PRF: 2209273A	Zm13	Zea mays
	436	A0A3P6P8N4	SOCS box domain-containing protein	UniProtKB: P19614	Type-3 ice-structiring protein HPLC 12	Zoarces americanus
