# Supplementary material for: Anisakis simplex: The Exclusive Member of Anisakidae Family Infecting Fish Consumed by Humans in Chile Is a Mosaic of Allergens
Source: Int J Mol Sci. 2026 Jun 30;27(13):5922. doi: 10.3390/ijms27135922 (PMC13361623; doi:10.3390/ijms27135922)
Supplement: Supplementary file 1 [file ijms-27-05922-s001.zip › Supplementary Table S5.xlsx]

## Sheet: Hoja1
	Nº	ID PROTEIN	NAME PROTEIN	ID SIMILAR ALLERGEN	NAME PROTEIN	ORGANISM
	1	A0A0M3JTT6	FABP domain-containing protein	UniProtKB: O46209	ABA-1 allergen	Ascaris lumbricoides
	2	A0A0M3JAP4	Uncharacterized protein	UniProtKB: O46206	ABA-1 allergen	Ascaris lumbricoides
	3	A0A0M3JNH3	Apolipoprotein A-I	GenBank: AAB93837.1	ABA-1 allergen, partial	Ascaris lumbricoides
	4	A0A3P6PVZ8	Serpin domain-containing protein	GenBank: AAB93837.1	ABA-1 allergen, partial	Ascaris lumbricoides
	5	A0A0M3J5J0	Glutathione S-transferase	UniProtKB: P46436	Glutathione S-transferase 1	Ascaris suum
	6	A0A0M3K8L6	SAP domain-containing protein	UniProtKB/Swiss-Prot: Q06811.2	Nematode polyprotein Allergen ABA 1	Ascaris suum
	7	A0A0M3JPQ1	Spectrin alpha chain (inferred by orthology to a D. melanogaster protein)	UniProtKB/Swiss-Prot: Q06811.2	Nematode polyprotein allergen ABA-1	Ascaris suum
	8	A0A3P6NTK3	Thioredoxin domain-containing protein	UniProtKB/Swiss-Prot: Q06811.2	Nematode polyprotein Allergen ABA-1	Ascaris suum
	9	A0A3P6NTK3	Thioredoxin domain-containing protein	UniProtKB/Swiss-Prot: Q06811.2	Polyprotein ABA-1	Ascaris suum
	10	A0A0M3JEJ4	GST C-terminal domain-containing protein	UniProtKB: P46436	Glutathione S transferase 1	Ascaris suum pig roundworm
	11	A0A0M3JT23	D-Importin 7/RanBP7 (inferred by orthology to a D. melanogaster protein)	GenBank: AAR89638.1	Nematode polyprotein allergen	Caenorhabditis elegans
	12	A0A0M3J5V8	Propionyl-CoA carboxylase beta chain, mitochondrial (inferred by orthology to a human protein)	GenBank: AAR89637.1	Nematode polyprotein allergen related	Caenorhabditis elegans
	13	A0A0M3JH35	Protein farnesyltransferase subunit beta	GenBank: AAC47403.1	Nematode polyprotein antigen precursor	Dictyocaulus vivapurus
	14	A0A0M3JQY7	Golgi apparatus protein 1 homolog (inferred by orthology to a C. elegans protein)	GenBank: AAC47403.1	Nematode polyprotein antigen precursor	Dictyocaulus viviparus
	15	A0A0M3JSU1	non-specific serine/threonine protein kinase	GenBank: AAC47403.1	Nematode polyprotein antigen precursor	Dictyocaulus viviparus
	16	A0A0M3KAL6	Glutathione S-transferase	UniProtKB: Q86LL8	Glutathione S-transferase	Wuchereria bancrofti
	17	A0A0M3J6W6	Probable tRNA pseudouridine synthase 2 (inferred by orthology to a human protein)	PDB: 1F2K_A	Chain A, Profilin II	Acanthamoeba castellani
	18	A0A3P6QI21	Glycine hydroxymethyltransferase	GenBank: ABF21077.1	Icarapin variant 1 precursor	Apis mallifera
	19	A0A0M3K8G9	PIPK domain-containing protein	UniProtKB: Q868N5	Vitellogenin	Apis mallifera
	20	A0A0M3J9Y4	Probable citrate synthase, mitochondrial (inferred by orthology to a C. elegans protein)	UniProtKB: B2D0J4	Venom dipeptidyl peptidase 4	Apis mellifera
	21	A0A0M3JGH7	Endonuclease	GenBank: AAT39430.1	Glycinin, partial	Arachis hypogaea
	22	A0A0M3JNH6	Transglut_C domain-containing protein	GenBank: AAB22817.1	Peanut agglutinin precursor	Arachis hypogaea
	23	A0A158PN20	Carboxylic ester hydrolase	GenBank: AAB22817.1	Peanut agglutinin precursor	Arachis hypogaea
	24	A0A0M3KE55	CX9C domain-containing protein	GenBank: AAD55587.1	Profilin	Arachis hypogaea
	25	A0A0M3JYA3	Troponin I 4 (inferred by orthology to a C. elegans protein)	UniProtKB: P05547	Troponin I	Astacus leptodactylus
	26	A0A0M3K3F2	AMPK1_CBM domain-containing protein	UniProtKB: P05547	Troponin I	Astacus leptodactylus
	27	A0A0M3KGL9	PH domain-containing protein	UniProtKB: P05547	Troponin I	Astacus leptodactylus
	28	A0A0M3JG75	T-complex protein 1 subunit eta	GenBank: ABP35603.1	Bla g 2 allergen variant	Blatella germanica
	29	A0A0M3J693	Tropomyosin (inferred by orthology to a C. elegans protein)	GenBank: AAF72534.1	Tropomyosin	Blatella germanica
	30	A0A0M3JBF2	Myosin_tail_1 domain-containing protein	UniProtKB/Swiss-Prot: Q8MUF6.1	Paramyosin Allergen Blo t 11	Blomia tripicalis
	31	A0A158PPE9	TMF_TATA_bd domain-containing protein	UniProtKB/Swiss-Prot: Q8MUF6.1	Allergen Blo t 11	Blomia tropicalis
	32	A0A158PP12	mitogen-activated protein kinase kinase	GenBank: ABH06350.1	Blo t 21 allergen	Blomia tropicalis
	33	A0A0M3J9D1	N-Dimethylarginine dimethylaminohydrolase	GenBank: ABH06352.1	Blo t 5 allergen	Blomia tropicalis
	34	A0A0M3KBE3	Intermediate filament tail domain protein	UniProtKB/Swiss-Prot: Q8MUF6.1	Paramuyosin Allergen Blo t 11	Blomia tropicalis
	35	A0A0M3J3N4	Hemicentin-1 (inferred by orthology to a human protein)	UniProtKB/Swiss-Prot: Q8MUF6.1	Paramyosin, allergen =BIo t 11	Blomia tropicalis
	36	A0A0M3KBE3	Intermediate filament tail domain protein	UniProtKB/Swiss-Prot: Q8MUF6.1	Paramyosin, allergen =BIo t 11	Blomia tropicalis
	37	A0A3P6PEM0	NIDO domain-containing protein	UniProtKB: A1KXI1	Trypsin Blo t 3	Blomia tropicalis
	38	A0A0M3J6W1	Fatty acid-binding protein homolog 9 (inferred by orthology to a C. elegans protein)	UniProtKB: Q8S4P9	Vicilin Cor a 11.0101	Corlyus avellana
	39	A0A0M3JDB3	Zf-AD domain-containing protein	GenBank: AAK28533.1	Lipid transfer protein precursor	Corylus avellana
	40	A0A158PMS6	Proline dehydrogenase	GenBank: CAA96549.1	Major allergen Cor a 1	Corylus avellana
	41	A0A158PN62	ABC-type antigen peptide transporter	UniProtKB: Q84T91	Oleosin Cor a 13	Corylus avellana
	42	A0A0M3JFJ1	L-2-hydroxyglutarate dehydrogenase, mitochondrial (inferred by orthology to a C. elegans protein)	UniProtKB: Q8S4P9	Vicilin Cor a	Corylus avellana
	43	A0A0M3KCZ5	Uncharacterized protein	GenBank: AAD52672.1	98 kDa HDM Allergen	Dermatophagoides farinae
	44	A0A0M3JDU9	Ribosomal_S27 domain-containing protein	UniProtKB: Q1M2P5	Calycin super	Dermatophagoides farinae
	45	A0A0M3JXU8	NADH dehydrogenase [ubiquinone] 1 alpha subcomplex subunit 13	GenBank: AAX34048.1	Der f 5.02 allergen	Dermatophagoides farinae
	46	A0A0M3JTA3	Ras-related protein Rab-10	UniProtKB: A8B8G4	Group 21 allergen	Dermatophagoides farinae
	47	A0A0M3JDS2	Cytochrome b-c1 complex subunit Rieske, mitochondrial	UniProtKB: A8B8F3	Group 21 allergen	Dermatophagoides farinae
	48	A0A0M3JA40	Probable V-type proton ATPase subunit H 2 (inferred by orthology to a C. elegans protein)	UniProtKB: A8B8G7	Group 21 allergen	Dermatophagoides farinae
	49	A0A3P6N442	Myosin tail domain-containing protein	UniProtKB/Swiss-Prot: Q967Z0.1	Paramyosin	Dermatophagoides farinae
	50	A0A3P6NAG0	Myosin tail domain-containing protein	UniProtKB/Swiss-Prot: Q967Z0.1	Paramyosin	Dermatophagoides farinae
	51	A0A3P6NUA5	Uncharacterized protein	UniProtKB/Swiss-Prot: Q967Z0.1	Paramyosin	Dermatophagoides farinae
	52	A0A3P6P7Q2	Myosin tail domain-containing protein	UniProtKB/Swiss-Prot: Q967Z0.1	Paramyosin	Dermatophagoides farinae
	53	A0A3P6P7Q2	Myosin tail domain-containing protein	UniProtKB/Swiss-Prot: Q967Z0.1	Paramyosin allergen Der f 11	Dermatophagoides farinae
	54	A0A0M3J766	Myosin_tail_1 domain-containing protein	UniProtKB/Swiss-Prot: Q967Z0.1	Paramyosin, antigen Df642	Dermatophagoides farinae
	55	A0A0M3J6I4	PCCA carboxylase	UniProtKB: Q8N0N0	Group 14 allergen protein	Dermatophagoides pteronyssinus
	56	A0A0M3J005	ZM domain-containing protein	GenBank: AAY84564.1	Group 15 allergen protein	Dermatophagoides pteronyssinus
	57	A0A0M3JFG9	Cilia- and flagella-associated protein 157	UniProtKB: Q6Y2F9	HDM allergen	Dermatophagoides pteronyssinus
	58	A0A0M3K8H5	Kinesin-like protein	UniProtKB: Q6Y2F9	HDM allergen	Dermatophagoides pteronyssinus
	59	A0A3P6NDY7	Myosin tail domain-containing protein	UniProtKB: Q6Y2F9	HDM allergen	Dermatophagoides pteronyssinus
	60	A0A3P6NDP5	Uncharacterized protein	UniProtKB: Q6Y2F9	HDM allergen	Dermatophagoides pteronyssinus
	61	A0A3P6NDY7	Myosin tail domain-containing protein	UniProtKB: Q6Y2F9	HDM allergen	Dermatophagoides pteronyssinus
	62	A0A3P6RNZ1	Spectrin beta chain	UniProtKB: Q6Y2F9	HDM allergen	Dermatophagoides pteronyssinus
	63	A0A3P6RNZ1	Spectrin beta chain	UniProtKB: Q6Y2F9	HDM Allergen	Dermatophagoides pteronyssinus
	64	A0A3P6PWS3	Uncharacterized protein	UniProtkb: Q2L7C5	Mite allergen Dep p 21.0101	Dermatophagoides pteronyssinus
	65	A0A0M3KBR2	ADF-H domain-containing protein	GenBank: AAN02510.1	Serine protease	Dermatophagoides pteronyssinus
	66	A0A0M3KCW0	40S ribosomal protein S27 (inferred by orthology to a C. elegans protein)	GenBank: CAD38376.1	Unnamed protein	Dermatophagoides pteronyssinus
	67	A0A3P6NQY4	Uncharacterized protein	GenBank: CAA42677.1	Putative cysteine protease, partial	Euroglyphus maynei
	68	A0A0M3JMU5	isocitrate dehydrogenase (NADP(+))	GenBank: AAK55116.1	Venom allergen-like protein	Heterodera glycines
	69	A0A0M3K810	Xaa-Pro dipeptidase	UniProtKB/Swiss-Prot: Q9U5P1.1	Lep d 13	Lepidoglyphus destructor
	70	A0A0M3K4R0	Tubulin alpha chain	UniProtKB/Swiss-Prot: Q8WQ47.2	Tubulin alpha chain Allergen Lep d	Lepidoglyphus destructor
	71	A0A3P6NI43	Tubulin/FtsZ 2-layer sandwich domain-containing protein	UniProtKB/Swiss-Prot: Q8WQ47.2	Tubulin alpha chain Allergen Lep d	Lepidoglyphus destructor
	72	A0A0M3KB72	Tubulin_C domain-containing protein	UniProtKB/Swiss-Prot: Q8WQ47.2	Tubulin alpha chain Allergen Lep d	Lepidoglyphus destructor
	73	A0A3P6R6D8	Tubulin alpha chain	UniProtKB/Swiss-Prot: Q8WQ47.2	Tubulin alpha chain Allergen Lep d	Lepidoglyphus destructor
	74	A0A0M3KB72	Tubulin_C domain-containing protein	UniProtKB/Swiss-Prot: Q8WQ47.2	Tubulin alpha chain Lep d	Lepidoglyphus destructor
	75	A0A158PPL0	Tubulin_C domain-containing protein	UniProtKB/Swiss-Prot: Q8WQ47.2	Tubulin alpha chain Lep d	Lepidoglyphus destructor
	76	A0A0M3KB72	Tubulin_C domain-containing protein	UniProtKB/Swiss-Prot: Q8WQ47.2	Tubulin alpha chain Lep d	Lepidoglyphus destructor
	77	A0A3P6NI43	Tubulin/FtsZ 2-layer sandwich domain-containing protein	UniProtKB/Swiss-Prot: Q8WQ47.2	Tubulin alpha chain Lep d	Lepidoglyphus destructor
	78	A0A0M3JT35	Tubulin alpha chain	UniProtKB/Swiss-Prot: Q8WQ47.2	Tubulin alpha chain, allergen=Lep d ?	Lepidoglyphus destructor
	79	A0A0M3K4R0	Tubulin alpha chain	UniProtKB/Swiss-Prot: Q8WQ47.3	Tubulin alpha chain, allergen=Lep d ?	Lepidoglyphus destructor
	80	A0A0M3KB72	Tubulin_C domain-containing protein	UniProtKB/Swiss-Prot: Q8WQ47.4	Tubulin alpha chain, allergen=Lep d ?	Lepidoglyphus destructor
	81	A0A3P6NI43	Tubulin/FtsZ 2-layer sandwich domain-containing protein	UniProtKB/Swiss-Prot: Q8WQ47.5	Tubulin alpha chain, allergen=Lep d ?	Lepidoglyphus destructor
	82	A0A3P6R6D8	Tubulin alpha chain	UniProtKB/Swiss-Prot: Q8WQ47.6	Tubulin alpha chain, allergen=Lep d ?	Lepidoglyphus destructor
	83	A0A0M3K438	ACAS_N domain-containing protein	UniProtKB: Q1M2N3	Type 2 allergen Lep d 2.039	Lepidoglyphus destructor
	84	A0A0M3JBT3	Clathrin heavy chain	UniProtKB: Q1M2N1	Type 2 allergen lep d 5.02	Lepidoglyphus destructor
	85	A0A0M3IXZ4	40S ribosomal protein S12	GenBank: AAM33784.1	Ribosomal protein S12, partial	Periplaneta americana
	86	A0A0M3JWX5	Ras-related protein Rab-11B	GenBank: AAM33785.1	Rab 11, partial	Periplaneta americana
	87	A0A0M3K5H8	Ras-related protein Rab-11B	GenBank: AAM33785.2	Rab 11, partial	Periplaneta americana
	88	A0A0M3JB81	Transaldolase (inferred by orthology to a human protein)	GenBank: AAM33785.1	Rab11, partial	Periplaneta americana
	89	A0A0M3JTY6	Uncharacterized protein	GenBank: ABU97480.1	Allergen Tyr p 13	Tyrophagus putrescentiae
	90	A0A3P6S6R5	Ig-like domain-containing protein	GenBank: ABU97480.1	Allergen Tyr p 13	Tyrophagus putrescentiae
	91	A0A0M3JUG3	pyridoxal 5'-phosphate synthase	UniProtKB: Q66RP5	Fatty-acid binding protein	Tyrophagus putrescentiae
	92	A0A158PPF0	DnaJ homolog subfamily C member 25 (inferred by orthology to a human protein)	GenBank: AAB01374.1	Beta-conglycinin storage protein	Glicine max
	93	A0A0M3K336	Large ribosomal subunit protein eL22	UniProtKB: Q39846	Seed biotin-containing protein SBP65	Glycine max
	94	A0A0M3KB74	long-chain-fatty-acid--CoA ligase	UniProtKB: Q39846	Seed biotin-containing protein SBP65	Glycine max
	95	A0A0M3JN78	Putative ATPase (inferred by orthology to a S. mansoni protein)	GenBank: CAA45777.1	Trypsin inhibitor subtype A	Glycine max
	96	A0A0M3J349	DUF4440 domain-containing protein	UniProtKB: Q39846	Seed biotin-containing protein SBP65	Glycine max Soybean Glycine hispida
	97	A0A0M3K1E8	arginine kinase	UniProtKB: Q004B5	Arginine kinase Lit v 2.0101	Panaeus vannamei
	98	A0A0M3KIZ1	Troponin T, skeletal muscle (inferred by orthology to a D. melanogaster protein)	GenBank: BAF47264.1	Tropomyosin fast isoform	Pandalus eous
	99	A0A0M3JSD5	arginine kinase	GenBank: AAO15713.1	Allergen Pen m 2	Penaeus monodon
	100	A0A0M3JAJ1	Protein quiver	GenBank: ABU42022.1	11S globulin	Pistacia vera
	101	A0A0M3IYN1	Vitellogenin domain-containing protein	GenBank: ABU42022.1	11S globulin	Pistacia vera
	102	A0A0M3IYN1	Vitellogenin domain-containing protein	GenBank: ABU42022.1	11S globulin	Pistacia vera
	103	A0A0M3IY96	Uncharacterized protein	GenBank: ABG73110.1	Allergen 11S glubulin precursor	Pistacia vera
	104	A0A0M3JRV0	Four and a half LIM domains protein 2	UniProtKB: P0CH87	Phospholipase A1	Vespa crabro
	105	A0A3P6P5A7	Peptidase M28 domain-containing protein	UniProtKB: P35787	Venom allergen 5	Vespula vidua
